# Supplementary material for: Small RNA sequencing-microarray analyses in Parkinson leukocytes reveal deep brain stimulation-induced splicing changes that classify brain region transcriptomes
Source: Front Mol Neurosci. 2013 May 13;6:10. doi: 10.3389/fnmol.2013.00010 (PMC3652308; doi:10.3389/fnmol.2013.00010)
Supplement: Supplementary file 2 [file DataSheet1.XLSX]

## Sheet: גיליון1
Clinical Information
PD patient number	Age	Gender	DBS	BMI	White blood cells count	Red blood cells count	UPDRS-III pre-DBS on DRT	UPDRS-III pre-DBS OFF DRT	UPDRS-III post-DBS on stim on DRT	UPDRS-III post-DBS on DRT off stim	UPDRS-III post-DBS off DRT on stim	UPDRS-III post-DBS off DRT off stim
1	57	male	bilateral	22.6422	10.3	4.75	22.5	55	5	61	14	64
2	52	male	bilateral	22.3403	9.2	4.56	20	47	10	0	24	0
3	49	male	bilateral	27.7	6.8	5.05	8	44	6	0	22	34
4	58	male	bilateral	29.7442	6.3	4.43	13	72	9	0	30	49
5	60	male	bilateral	31.2092	5.31	8.4	32	60	10	51	14	61
6	55	male	bilateral	29.0612	5.26	6.8	10	37	8	17	15	21
7	61	male	bilateral	30.5	4.47	9.2	18	63	2	0	4	0
Healthy control number	Age	Gender	BMI	White blood cells count	Red blood cells count
1	50	male	24.7	6.2	5.13
2	63	male	22.3	10	5.46
3	59	male	25.5	9.2	4.61
4	57	male	25.8	6.5	4.84
5	48	male	23.1	6.7	5.26
6	62	male	21.2	8.1	4.95
	Abbreviations:
	UPDRSIII = Unified PD Rating Scale (motor section)
	BMI = Body-mass index
	DRT: Dopamine Replacement Therapy (equivallent dose)
	on stim: post-DBS while being on electrical stimulation
	off stim: following one hour of electrical stimlation cessation
