# Supplementary material for: Small RNA sequencing-microarray analyses in Parkinson leukocytes reveal deep brain stimulation-induced splicing changes that classify brain region transcriptomes
Source: Front Mol Neurosci. 2013 May 13;6:10. doi: 10.3389/fnmol.2013.00010 (PMC3652308; doi:10.3389/fnmol.2013.00010)
Supplement: Supplementary file 3 [file DataSheet2.XLSX]

## Sheet: Sheet1
SREK sample ID	#_reads	avg_length_before_trim	#_reads_after_adapter_trim	avg_length_after_trim	%_trimmed	#_annotated_reads_miRBase_v15	%_annotated_reads	total_#_mature_annotation_miRBase	mature_exact_matches	mature_length_variants	mature_mutant_variants	non_mature_total	mature_star	precursor	#_perfect_match_reads	%_perfect_match_reads	#_1_mismatch_reads	%_1_mismatch_reads	#_2_mismatch_reads	%_2_mismatch_reads	#_3_mismatch_reads	%_3_mismatch_reads	#_miRBase_detections(v15)	% miRBase detections (v15, 940 sequences)	#_unique_miRBase_annotated_small_RNA_sequences	%_unique_miRBase_annotated_small_RNA	unannotated_small_RNAs	#_total_unique_small_RNA_sequences
1	13656834	34.9	9171774	20.8	67.16	5295643	57.7	4855488	6110	2053153	2796225	440155	45066	395089	2238587	42.3	2301222	43.5	748551	14.1	7283	0.1	506	53.8	51447	5.9	820626	872073
2	11470688	34.9	7741176	20.9	67.49	4746010	61.3	4327836	5186	1803456	2519194	418174	45049	373125	1973217	41.6	2045773	43.1	717519	15.1	9501	0.2	509	54.1	50383	6.9	682149	732532
3	11177425	34.9	7226915	20.7	64.66	3814215	52.8	3455930	4144	1428650	2023136	358285	37326	320959	1572634	41.2	1717313	45	519809	13.6	4466	0.1	487	51.8	45879	6.1	706958	752837
4	16677965	34.9	8400994	20.8	50.37	4596398	54.7	3222798	7124	1926339	1289335	1373600	28296	1345304	2091826	45.5	2504572	54.5	0	0	0	0	515	54.8	51714	5.7	850948	902662
5	9214991	34.9	4803696	20.9	52.13	2781366	57.9	2781366	2255	1041495	1529494	208122	24571	183551	1121831	40.3	1137972	40.9	516988	18.6	4575	0.2	470	50	38786	6.9	523094	561880
6	10564370	34.9	6560963	20.9	62.1	3819080	58.2	3819080	4065	1434107	2060382	320526	36688	283838	1568970	41.1	1684668	44.1	559438	14.6	6004	0.2	507	53.9	46631	7.3	591204	637835
7	10617343	34.9	4665384	20.6	43.94	2306387	50.5	4665384	2971	840115	573718	642658	15869	626789	921029	44.7	1138433	55.3	0	0	0	0	457	48.6	38384	5.4	677616	716000
8	9807165	34.9	4178447	20.8	42.61	2043955	48.9	2043955	1975	729478	1082052	230450	21930	208520	817196	40	879883	43	338010	16.5	8866	0.4	462	49.1	38668	6.9	518329	556997
9	12054690	34.9	4563688	20.9	37.86	2306387	50.5	2306387	2433	835620	1219943	248391	19286	229105	919743	39.9	979533	42.5	392944	17	14167	0.6	481	51.2	41347	6.2	628711	670058
10	10584225	34.9	6783329	20.8	64.09	4067818	60	4067818	3889	1470598	2247403	345928	41852	304076	1611177	39.6	1781639	43.8	669625	16.5	5377	0.1	490	43.8	49894	6.8	687096	736990
11	10550417	34.9	5603430	20.8	53.11	3285598	58.6	3000172	4484	1268892	1726796	285426	26176	259250	1390221	42.3	1435428	43.7	454373	13.8	5576	0.2	506	53.8	45360	7.1	593566	638926
12	40370094	34.9	2240037	20.3	5.55	1006482	44.9	904751	1421	413856	489474	101731	6889	94842	462290	45.9	428230	42.5	114468	11.4	1494	0.1	436	46.4	22820	5.3	408739	431559
							reads
							miRBase info
							small RNAs info
							reads info (trim)
							num reads
		*legend of fig: vs. Homo Sapiens miRBase v15 DB
		*take count proportions fig from CLC report
