# Supplementary material for: Small RNA sequencing-microarray analyses in Parkinson leukocytes reveal deep brain stimulation-induced splicing changes that classify brain region transcriptomes
Source: Front Mol Neurosci. 2013 May 13;6:10. doi: 10.3389/fnmol.2013.00010 (PMC3652308; doi:10.3389/fnmol.2013.00010)
Supplement: Supplementary file 4 [file DataSheet3.XLSX]

## Sheet: Sheet1
annotation against Ambion filter out reference genome of 764 sequences (human_filter_reference_uni)
SREK sample ID	num ref sequences found	% of filter_ref found	annotated_reads	% of reads	perfect (exact) match	% perfect match	unannotated_reads	% unannotated	1 mismatch	%_1_mismatch	2 mismatches	% 2 mismatches	3 mismatches	% 3 mismatches	total_mutant_variants(non exact matches)	total_annotated_small_RNAs_with_filter_ref	%_annotated_with_filter_ref	unannotated_RNA_seqs	%unannotated	total(100%)
1	615	80.5	400264	4.4	263355	65.8	8771510	95.6	110075	27.5	17078	4.3	9756	2.4	136909	27096	3.1	844977	96.9	872073
2	63	8.2	27836	0.6	18923	68	4718174	99.4	7490	26.9	1195	4.3	228	0.8	8913	2040	4	48343	96	50383
3	63	8.2	12770	0.3	5841	45.7	3801445	95.1	4885	38.3	1680	13.2	364	2.9	6929	2244	4.9	43635	95.1	45879
4	658	86.1	381477	4.5	228961	60	8019517	95.5	119263	31.3	20551	5.4	12702	3.3	152516	29343	3.3	873319	96.7	902662
5	53	6.9	8459	0.3	5064	59.9	2772907	99.7	2833	33.5	477	5.6	85	1	3395	1138	2.9	37648	97.1	38786
6	62	8.1	17507	0.5	11335	64.7	3801573	99.5	4981	28.5	972	5.6	219	1.3	6172	1779	3.8	44852	96.2	46631
7	636	83.2	352412	7.6	223172	63.3	4312972	92.4	101878	28.9	18047	5.1	9315	2.6	129240	29476	4.1	686524	95.9	716000
8	615	80.5	343963	8.2	230404	67	3834484	91.8	87336	25.4	16239	4.7	9984	2.9	113559	25146	4.5	531851	95.5	556997
9	57	7.5	44582	1.9	30699	68.9	2261805	98.1	12688	28.5	958	2.1	237	0.5	13883	1854	4.5	39493	95.5	41347
10	66	8.6	8568	0.2	3614	42.2	4059250	99.8	3530	41.2	1152	13.4	272	3.2	4954	1749	3.5	48145	96.5	49894
11	64	8.4	17541	0.5	10947	62.4	3268057	99.5	5348	30.5	1026	5.8	220	1.3	6594	17541	3.7	43702	96.3	45360
12	568	74.3	198263	8.9	124273	62.7	2041774	91.1	61019	30.8	10695	5.4	2276	1.1	73990	24669	5.7	406890	94.3	431559
Avg	293.333	38.375	151137	3.15833	96382.3	60.8833	4305289	96.4583	43443.8	30.9417	7505.83	6.24167	3804.83	1.94167	54754.5	13672.9	4	304115	96	316464
			SREK sample ID	% perfect match	%_1_mismatch	% 2 mismatches	% 3 mismatches
			1	65.8	27.5	4.3	2.4
			2	68	26.9	4.3	0.8
			3	45.7	38.3	13.2	2.9
			4	60	31.3	5.4	3.3
			5	59.9	33.5	5.6	1
			6	64.7	28.5	5.6	1.3
			7	63.3	28.9	5.1	2.6
			8	67	25.4	4.7	2.9
			9	68.9	28.5	2.1	0.5
			10	42.2	41.2	13.4	3.2
			11	62.4	30.5	5.8	1.3
			12	62.7	30.8	5.4	1.1
