# Supplementary material for: Small RNA sequencing-microarray analyses in Parkinson leukocytes reveal deep brain stimulation-induced splicing changes that classify brain region transcriptomes
Source: Front Mol Neurosci. 2013 May 13;6:10. doi: 10.3389/fnmol.2013.00010 (PMC3652308; doi:10.3389/fnmol.2013.00010)
Supplement: Supplementary file 5 [file DataSheet4.XLSX]

## Sheet: Sheet1
	healthy_control_1	healthy_control_2	healthy_control_3	PD1_pre_DBS	PD1_post_DBS_on_stim	PD1_post_DBS_off_stim	PD2_pre_DBS	PD2_post_DBS_ON_stim	PD2_post_DBS_OFF_stim	PD3_pre_DBS	PD3_post_DBS_ON_stim	PD3_post_DBS_OFF_stim
mir-1537	12	0	0	0	0	22	0	11	13	33	23	0
mir-320d-1//mir-320d-2	42	36	77	19	1	31	9	29	18	23	11	17
mir-320b-1//mir-320b-2	355	1511	1886	532	90	645	141	874	183	473	415	274
mir-320a	896	6516	9583	1474	459	3017	209	3398	409	3158	1708	1157
mir-320c-1//mir-320c-2	82	250	419	56	23	102	27	141	71	152	102	22
mir-548w	3	9	1	6	0	0	0	0	1	1	1	0
mir-548h-1//mir-548h-2//mir-548h-3//mir-548h-4	5	0	0	0	0	0	0	0	0	0	1	1
mir-548a-3	1	0	0	0	1	0	0	0	1	0	1	0
mir-548j	2	3	0	4	0	1	2	1	2	1	3	1
mir-548c	1	3	2	0	1	0	1	1	0	2	1	0
mir-548k	2	0	1	0	1	1	0	0	0	4	1	0
mir-548l	3	7	10	2	0	4	1	0	1	1	3	0
mir-106a	28663	20726	23308	18423	9434	5938	9554	11087	9495	23960	8543	2122
mir-495	398	167	42	393	92	306	19	30	37	294	197	28
mir-543	173	78	25	148	31	143	21	9	21	131	71	14
mir-451	2181125	1871939	1271204	867300	1696543	1402002	482147	885651	873571	1811425	1042656	480142
mir-618	27	61	25	46	43	55	12	24	23	33	33	13
mir-641	24	18	23	22	6	22	8	12	4	19	25	5
mir-320e	13	16	31	7	0	4	1	9	4	12	5	19
mir-338	107	166	100	87	58	103	47	53	76	120	89	54
mir-329-1//mir-329-2	77	37	16	40	8	33	3	3	7	26	21	4
mir-376c	125	125	15	144	100	208	2	7	14	118	192	5
mir-181c	142	133	77	112	85	89	31	73	72	95	107	14
mir-181a-2//mir-181a-1	6534	5279	3746	2887	2511	3435	1486	2697	3658	2873	2719	679
mir-181b-1//mir-181b-2	767	642	326	395	253	87	181	229	627	399	568	10
mir-181d	5	8	2	10	4	6	2	2	2	6	11	0
mir-100	130	548	554	31	24	50	136	178	188	404	316	97
mir-99a	397	460	665	219	160	253	93	206	200	349	397	79
mir-193b	161	217	214	190	52	97	175	142	144	88	175	11
mir-452	1	1	0	2	0	0	0	0	0	1	1	0
mir-1179	13	8	9	8	4	23	3	5	3	7	13	1
mir-22	970	1917	633	467	571	955	279	493	526	886	698	106
mir-28	129	87	63	92	101	100	20	59	88	78	120	50
mir-708	1	11	5	1	2	1	2	2	1	15	10	5
mir-940	17	13	32	6	8	13	8	12	16	19	49	1
mir-3158-1//mir-3158-2	4	4	7	0	0	0	0	2	5	1	1	2
mir-410	30	11	0	7	4	2	0	0	0	13	7	0
mir-656	9	6	2	4	1	3	0	0	0	13	8	1
mir-500b	17	12	10	0	5	6	1	10	0	10	11	0
mir-362	3	0	4	4	3	2	4	3	0	3	2	2
mir-487b	4	1	0	11	0	3	0	0	0	2	11	0
mir-425	16152	12251	12875	7601	6666	8665	6222	6487	4265	7802	6106	1634
mir-1246	17	22	10	6	6	12	13	20	24	14	11	12
mir-652	126	21	244	234	62	203	9	257	7	247	319	27
mir-363	3882	2603	2731	1179	1454	1537	1064	1626	1390	2628	1430	343
mir-4317	405	366	271	120	222	391	34	195	317	340	471	60
mir-4286	4544	2771	5343	2484	1206	2778	1574	2297	2340	2966	3601	2434
mir-1973	1	0	2	0	0	1	0	0	1	0	3	0
mir-1249	108	53	130	200	39	76	176	55	82	93	88	48
mir-1250	17	11	15	3	1	8	12	8	4	14	1	0
mir-1306	1	1	4	0	0	1	0	2	0	1	0	0
mir-766	949	630	1056	839	231	701	600	591	623	730	835	724
mir-136	1	1	1	7	4	2	0	0	1	1	1	0
mir-1307	52	86	120	33	45	41	41	57	65	36	82	8
mir-378b	1	3	1	1	5	0	1	3	0	8	0	0
mir-378c	70	82	66	332	34	59	199	36	39	44	35	21
mir-378	1339	984	1153	779	683	878	427	755	797	853	862	387
mir-412	2	0	0	0	0	0	0	0	0	1	1	0
mir-643	4	1	1	4	0	4	0	3	3	1	3	1
mir-504	49	0	14	19	4	15	5	3	4	4	3	2
let-7d	1898	2514	2542	1536	607	2099	1233	1728	237	2114	1522	405
mir-369	8	4	0	9	0	4	1	2	0	3	8	1
mir-107	30904	24820	23543	13564	7379	22136	5421	9770	8153	18062	15478	1748
mir-103-2//mir-103-1	138527	130147	124480	76386	35556	117403	34355	46659	41183	96745	83872	12779
mir-1254	17	15	7	12	2	8	8	6	6	3	5	5
mir-222	734	1399	1272	1459	809	1236	386	547	1137	1254	1509	129
mir-221	2302	45	1512	741	1081	2052	284	202	1242	1278	3029	167
mir-138-2//mir-138-1	31	30	15	26	7	19	8	19	27	20	19	21
mir-2115	4	5	4	7	14	3	6	5	0	7	6	1
mir-3140	4	1	6	0	5	4	4	4	2	6	0	1
mir-671	2	2	39	58	35	40	14	16	35	62	72	14
mir-1255a	12	3	15	2	2	11	1	5	2	0	1	2
mir-31	402	744	298	475	39	195	327	244	377	762	556	132
mir-34c	4	1	2	6	0	8	0	0	5	3	6	0
mir-1256	5	11	7	14	6	12	2	0	7	11	5	4
mir-296	118	86	155	63	34	77	106	70	75	89	63	23
mir-625	98	165	73	62	32	102	24	27	39	77	106	18
mir-342	18	41	50	45	14	27	29	34	39	26	29	16
mir-323	2	0	0	0	0	1	0	0	0	0	0	0
mir-409	13	13	3	16	14	23	1	1	0	9	7	0
mir-616	2	0	0	0	0	0	0	1	1	0	0	0
mir-550-1//mir-550-2	23	37	99	45	12	48	25	23	15	41	40	53
mir-491	8	5	3	5	8	4	5	3	3	6	1	2
mir-3143	1	0	1	4	0	0	2	0	0	1	0	0
mir-655	3	0	0	1	1	5	0	1	1	5	2	0
mir-3117	1	0	0	0	0	1	0	0	0	0	0	1
mir-374b	1341	1138	851	606	531	672	136	464	153	872	647	827
mir-1259	15	3	14	12	1	9	18	6	2	10	6	4
mir-421	28	35	45	29	11	30	14	27	14	25	25	2
mir-23b	85	67	54	53	29	72	29	42	54	76	94	44
mir-23a	647	556	476	550	288	722	200	312	431	567	701	210
mir-376a-1//mir-376a-2	2	0	0	0	4	3	0	0	0	2	3	0
mir-1260b	35	15	33	18	6	34	11	15	21	33	28	41
mir-1260	16	9	26	0	8	23	0	14	8	15	7	69
mir-2355	1	0	2	1	1	0	0	1	0	2	3	2
mir-502	16	20	20	8	14	9	4	1	2	8	4	0
mir-215	154	195	137	90	150	167	13	72	64	184	181	58
mir-628	18	24	18	18	15	27	1	2	13	18	18	21
mir-548s	1	0	0	0	0	0	0	0	1	0	1	0
mir-576	280	178	161	146	127	236	82	92	110	203	118	19
mir-1826	94	75	77	70	49	79	50	53	110	64	91	20
mir-548t	1	2	0	0	0	0	0	2	1	0	1	0
mir-186	2724	2645	2529	2397	2297	2543	872	1640	1753	2255	2029	145
mir-20b	4783	3786	1735	2647	1352	2771	1604	1515	1728	3873	788	510
mir-93	11112	12587	11367	10421	2559	6614	10498	7347	9009	17303	6230	1810
mir-17	32126	23641	26992	21719	10387	6900	11432	13004	11425	27162	10245	2388
mir-191	136449	122852	163424	129459	43547	107998	77792	58993	54172	76820	77328	42276
mir-224	64	18	41	75	15	73	24	10	9	37	37	5
mir-1264	1	0	0	9	0	0	0	0	2	0	2	0
mir-624	3	0	0	0	0	0	1	0	0	0	1	0
mir-3120	12	15	6	8	1	10	3	7	3	24	11	1
mir-941-1//mir-941-2//mir-941-3//mir-941-4	25	66	51	7	7	21	10	43	23	64	2	24
mir-99b	125	172	129	85	46	150	46	100	13	119	93	42
mir-3200	87	41	55	9	20	34	23	41	36	33	20	1
mir-4318	1	4	2	0	0	0	0	2	0	0	0	0
mir-3154	4	0	3	2	5	2	1	1	0	1	4	4
mir-424	336	386	128	210	953	469	30	123	140	309	349	115
mir-497	8	15	11	7	1	3	3	10	5	13	4	2
mir-4293	30	40	24	298	6	20	45	13	11	27	19	4
mir-301a	663	648	401	838	646	878	209	264	353	870	747	295
mir-301b	8	12	4	13	13	16	7	4	8	3	15	5
mir-130b	579	481	584	254	175	712	251	265	305	607	556	46
mir-130a	2595	4410	5169	3287	1576	2037	1840	2154	2048	4877	3671	628
mir-140	219	201	197	407	228	295	78	142	155	301	323	64
mir-142	8338	16282	9341	27444	7032	19084	4893	3947	7269	8443	15078	921
mir-188	22	47	22	13	20	29	3	12	14	42	44	3
mir-532	2432	2040	2245	1372	567	1662	612	444	817	1971	1606	270
mir-4272	2	2	0	0	3	0	1	2	2	1	2	0
mir-25	24845	22331	21109	9366	12795	17331	6900	10012	9974	18922	12665	756
mir-548o	4	1	4	5	1	4	0	2	0	2	3	0
mir-3155	1	0	0	2	0	0	0	0	0	0	3	0
mir-1910	2	3	2	0	0	2	1	0	0	2	0	0
mir-935	59	4	46	18	7	7	7	5	6	1	12	6
mir-4328	7	3	1	0	6	4	0	1	3	4	6	2
mir-199a-1//mir-199a-2	428	576	171	501	447	608	148	232	290	498	613	14
mir-199b	2048	2180	1127	4347	1627	2738	761	832	1381	2527	2875	80
mir-1975	3272	2343	3303	2169	765	1649	1445	2047	1451	1970	1475	1527
mir-4324	2	4	5	2	0	2	0	2	0	2	2	2
mir-1914	1	1	1	0	0	0	2	1	2	0	2	0
mir-1976	7	1	6	0	0	2	1	5	2	4	0	1
mir-326	452	489	274	142	301	350	67	238	223	377	376	89
mir-1236	1	0	0	0	0	0	0	0	0	0	0	0
mir-324	299	229	382	219	163	149	179	226	177	255	186	60
mir-1255b-1//mir-1255b-2	24	12	58	15	9	16	11	21	19	16	9	0
mir-1908	4	1	5	8	1	3	0	1	2	6	0	2
mir-1268	5	1	1	2	0	3	3	2	4	1	0	5
mir-3175	1	1	0	0	0	0	0	0	0	0	0	0
mir-3196	5	0	1	0	0	0	0	0	6	0	0	0
mir-886	17	23	45	11	2	20	6	9	11	4	2	13
mir-505	1170	1062	1275	1559	349	286	1179	677	750	992	898	82
mir-1227	14	11	12	1	2	10	2	5	7	5	2	4
mir-331	10	1	19	11	6	11	12	10	8	6	5	1
mir-1979	1497	673	1097	420	376	512	519	599	342	376	239	330
mir-1468	3	0	0	1	0	1	1	3	2	0	1	1
mir-1229	6	6	13	2	5	4	5	7	8	9	7	3
mir-127	3	1	0	2	1	2	0	0	0	3	2	0
mir-192	2861	2887	2274	1691	2132	2845	397	929	609	2594	2615	438
mir-3161	1	0	0	0	0	0	0	0	0	0	0	0
mir-874	16	10	6	26	7	1	3	3	18	6	19	3
mir-1270-1//mir-1270-2	3	13	26	5	1	4	9	17	4	29	19	6
mir-328	245	136	197	201	82	143	116	160	125	101	146	51
mir-210	808	1021	1129	464	46	515	331	284	432	865	127	36
mir-4322	1	1	0	0	0	0	0	0	0	1	0	0
mir-3180-1//mir-3180-2//mir-3180-3	2	1	0	2	0	0	1	0	0	1	1	0
mir-1271	20	20	44	66	23	29	10	25	21	33	56	7
mir-337	5	2	0	2	3	1	0	0	0	1	0	0
mir-373	1	0	0	0	0	0	1	1	1	0	0	0
mir-382	91	41	14	23	9	44	5	9	4	86	58	7
mir-2278	17	13	5	5	0	9	2	8	3	7	3	3
mir-590	1376	2339	882	2860	2774	2189	658	1023	1310	2187	1507	190
mir-3074	3	5	10	1	5	8	1	4	8	6	15	0
mir-4310	3	0	1	0	0	1	0	0	0	0	1	0
mir-873	33	32	31	62	34	28	20	10	61	30	54	3
mir-1308	22	31	28	5	43	36	3	67	46	40	27	5
mir-370	54	20	8	19	0	39	8	3	6	25	7	5
mir-551a	129	118	88	96	53	103	34	92	111	122	159	17
mir-551b	8	16	6	7	20	15	1	6	10	25	22	5
mir-345	11	7	13	2	4	13	6	7	4	5	4	0
mir-539	18	8	1	8	2	11	4	1	0	10	9	1
mir-3194	1	2	0	1	4	0	0	0	0	0	5	0
mir-1273c	31	27	27	9	8	19	12	4	2	21	24	2
mir-2116	1	0	1	0	0	0	0	1	0	1	0	0
mir-877	6	4	2	3	2	0	0	0	2	0	0	1
mir-145	9365	14776	13082	12085	4414	12512	7609	6060	7333	9066	11323	3306
mir-642	64	24	112	83	12	35	53	57	55	22	78	13
mir-1274a	5	10	6	5	1	4	5	5	4	2	11	2
mir-627	10	15	17	12	12	19	6	4	10	14	21	6
mir-33b	2	7	6	7	21	8	3	6	10	12	4	1
mir-33a	1	7	0	12	18	5	2	14	5	11	4	6
mir-1275	6	8	16	13	0	4	11	6	10	2	15	2
mir-511-1//mir-511-2	1	0	0	0	0	0	0	0	0	0	0	0
mir-147b	2	1	0	1	2	1	0	1	0	0	1	0
mir-3133	1	0	0	0	1	0	0	0	0	0	1	1
mir-106b	4126	3532	2187	1789	1850	1366	870	2012	1928	3868	1025	223
mir-20a	7050	6240	91	8090	1118	3420	4252	3738	5651	10242	934	327
mir-200a	6	0	0	1	0	1	4	5	2	0	4	0
mir-132	258	139	213	69	39	68	75	105	117	116	113	27
mir-212	8	4	10	12	6	1	2	6	5	4	10	0
mir-18a	1471	1727	1102	1846	509	1670	774	925	543	1299	371	207
mir-18b	210	297	97	277	99	159	142	158	87	194	101	11
mir-200c	19	15	7	13	6	10	10	10	21	4	14	9
mir-200b	7	7	4	7	2	5	1	4	5	6	8	1
mir-429	1	0	0	1	0	2	0	0	1	0	6	4
mir-500	34	42	37	8	8	20	15	29	2	29	11	9
mir-365-1//mir-365-2	692	610	1032	784	117	392	449	485	659	415	350	591
mir-101-1//mir-101-2	5819	5267	2729	2855	8132	4969	560	1843	2200	6543	5380	1894
mir-144	207	1966	551	504	433	1788	494	822	1556	2498	316	358
mir-1912	2	1	2	2	5	0	0	1	1	2	1	0
mir-3130-1//mir-3130-2//mir-3130-3//mir-3130-4	19	13	35	13	9	23	13	15	27	12	17	4
mir-660	2482	2109	1959	2224	1125	2054	630	867	722	2157	1730	338
mir-10b	3	3	1	0	3	0	0	0	7	1	1	0
mir-10a	222	55	75	118	46	82	32	31	64	139	129	24
mir-598	99	80	43	103	69	52	39	45	59	130	104	7
mir-577	2	1	7	3	0	0	0	2	0	0	0	0
mir-29a	6786	7346	5099	13423	5103	6646	1801	3398	2682	5542	10289	142
mir-29b-1//mir-29b-2	471	492	378	559	832	494	129	216	303	505	627	104
mir-29c	2902	3320	2526	5780	3610	3620	625	1510	1585	3126	4942	31
mir-195	4	7	9	0	5	7	0	3	4	7	4	0
mir-15a	2521	753	1077	1281	629	1590	379	732	287	2043	1382	19
mir-15b	6374	3999	8348	2325	792	2621	3245	3763	1793	3211	2025	709
mir-16-1//mir-16-2	1121	1475	1096	240	371	1071	108	444	561	952	657	44
mir-21	2928	3390	1797	7182	3043	3700	1352	1654	2329	3698	4417	109
mir-196a-1//mir-196a-2	1	0	0	0	2	3	0	2	1	0	0	30
mir-196b	2	0	4	1	0	0	0	1	1	1	0	0
mir-411	4	7	0	2	0	3	1	0	0	5	2	1
mir-454	5	2	3	3	7	6	0	3	4	11	13	0
mir-381	53	31	1	43	35	38	1	5	3	3	33	4
mir-183	1033	426	961	193	153	345	179	356	216	433	249	57
mir-380	7	6	1	0	0	3	2	0	1	4	2	0
mir-664	1249	653	1171	1007	181	585	710	530	676	606	558	537
mir-32	87	86	33	52	79	92	20	33	17	115	92	78
mir-92b	540	444	842	101	136	264	133	388	388	296	145	65
mir-92a-1//mir-92a-2	116045	75004	129269	30918	23519	40489	49643	63409	40275	63022	29410	9051
mir-3065	1	1	0	1	1	0	0	1	1	0	1	4
mir-335	53	65	30	35	48	31	5	25	29	34	34	37
mir-128-1//mir-128-2	1247	823	1213	700	337	808	466	650	708	1012	713	125
mir-1226	38	15	45	11	5	27	15	19	22	23	16	29
mir-545	20	43	16	53	92	52	14	24	26	47	37	9
mir-484	23947	14801	30947	6725	4795	11169	9599	11576	11271	14370	7994	3934
mir-4270	26	22	51	0	4	15	2	10	18	45	4	2
mir-148a	1250	1410	685	1205	1759	1354	277	498	519	1346	1162	107
mir-148b	1445	1022	834	500	485	635	271	511	379	895	654	92
mir-152	104	62	49	22	39	36	5	47	48	49	87	13
mir-885	4	1	5	3	0	1	4	2	2	4	2	0
mir-1280	337	157	649	681	155	295	526	173	224	351	361	314
mir-4301	34	12	16	0	7	28	7	9	15	5	15	4
mir-125b-1//mir-125b-2	258	450	662	183	60	115	273	216	119	253	208	141
mir-125a	2856	3922	4575	2754	905	1702	3057	1609	1359	2135	2690	1623
mir-339	1620	1363	1290	1468	750	801	872	755	778	1104	1207	87
mir-1274b	837	1062	600	1869	574	885	620	700	920	844	1409	98
mir-486	21431	38578	95100	7262	3255	20836	15201	18335	15740	32519	6829	34326
mir-151	1230	1160	1613	534	629	308	719	58	686	428	647	248
mir-542	53	34	36	38	18	27	19	11	17	23	31	18
mir-126	3461	3855	1015	1149	1367	2351	339	1319	1351	3403	1849	993
mir-1204	1	0	0	0	0	0	0	0	0	0	0	0
mir-187	1	7	5	0	1	3	0	3	0	6	1	2
mir-139	161	147	194	166	47	178	142	170	162	129	110	75
mir-1284	4	0	1	8	0	3	2	4	1	3	5	0
mir-150	10687	9942	11350	13205	2551	5602	19229	12031	13765	6955	15196	7018
mir-720	428	273	487	553	90	315	488	256	325	256	462	113
mir-330	8	1	0	0	1	0	1	1	3	2	3	0
mir-1285-1//mir-1285-2	12	22	25	3	6	15	8	7	9	11	5	4
mir-942	7	18	20	5	1	18	5	18	15	16	2	2
mir-432	43	3	0	12	7	7	0	1	0	14	1	1
mir-9-1//mir-9-2//mir-9-3	2	2	0	4	2	4	0	0	1	2	2	2
mir-494	443	244	52	322	129	340	50	33	43	184	173	13
mir-493	3	0	0	0	1	4	1	0	1	0	0	0
mir-2277	14	18	15	7	7	4	3	13	15	22	9	2
mir-589	250	72	179	132	72	138	113	132	99	135	86	10
mir-146b	965	1154	815	942	609	589	367	471	797	590	1132	57
mir-146a	1502	1695	914	1164	1337	1031	264	882	910	1153	1595	173
mir-769	85	108	89	23	59	104	3	44	55	50	67	8
mir-143	1217	1931	684	677	2017	2119	106	480	757	1427	2027	91
mir-423	859	973	1068	544	284	534	492	127	572	581	502	351
let-7e	47	140	35	40	30	75	15	64	25	80	77	27
mir-98	184	163	78	76	22	145	36	92	71	153	122	32
let-7f-1//let-7f-2	11971	7112	7176	4821	3346	5779	2125	4000	3777	8012	5580	2614
let-7a-1//let-7a-2//let-7a-3	16675	12612	6656	6048	3885	8413	4554	8236	4242	9033	6929	2003
let-7c	1829	1437	756	896	484	942	940	1251	658	1351	766	182
let-7b	19234	14301	17884	9218	4085	11958	9863	14349	4789	10949	6804	626
let-7g	18715	17290	14339	12989	8660	12207	4177	8922	8257	15542	14535	2467
let-7i	6621	6220	4046	2080	2695	3790	1095	2972	2823	6109	3487	202
mir-496	12	6	1	6	4	6	2	0	0	6	10	1
mir-574	297	199	325	263	12	144	246	236	171	194	148	48
mir-190	32	36	14	12	69	44	3	23	18	46	29	15
mir-190b	2	9	3	5	4	7	1	2	2	9	7	1
mir-3177	6	11	12	1	1	0	2	1	3	7	6	5
mir-1286	2	0	0	0	0	0	0	0	1	0	0	0
mir-744	647	771	773	628	238	309	440	340	343	421	579	646
mir-1287	21	9	14	15	3	10	4	13	4	13	20	2
mir-7-1//mir-7-2//mir-7-3	592	497	330	446	487	379	214	291	358	689	510	24
mir-3202-1//mir-3202-2	1	1	0	0	0	0	0	0	0	0	0	0
mir-1-2//mir-1-1	9	17	13	8	2	6	1	0	2	33	23	4
mir-4306	49	50	85	24	27	43	17	21	19	49	42	0
mir-185	17525	14348	13712	6546	5138	12628	4371	4751	4411	11684	8408	1034
mir-122	3	0	2	3	0	0	4	2	0	9	0	1
mir-34a	45	277	78	208	32	100	66	94	93	145	57	5
mir-24-1//mir-24-2	214	268	213	118	132	333	52	116	216	223	285	77
mir-1292	10	10	32	11	4	6	7	11	10	2	7	3
mir-939	1	1	3	2	0	2	0	0	0	0	1	0
mir-193a	170	238	248	242	78	200	164	132	57	58	173	115
mir-629	103	53	62	12	51	46	41	52	45	100	83	23
mir-379	10	11	1	5	4	8	0	0	3	1	2	1
mir-654	4	3	0	1	2	3	0	0	0	2	1	0
mir-299	9	4	0	2	2	4	1	1	3	10	3	0
mir-30d	3546	2889	2651	2074	1272	2400	1791	1852	1500	2196	1714	1635
mir-30b	10257	9305	4892	6732	9342	8509	1868	3297	4519	7734	6798	502
mir-30c-2//mir-30c-1	17320	15774	10296	11199	8830	12492	5030	6106	7875	11623	10346	1265
mir-30a	48	85	12	15	8	8	8	6	5	15	10	2
mir-30e	2201	2163	1066	1984	1995	2161	526	908	1414	2354	1946	367
mir-194-1//mir-194-2	163	200	100	58	147	95	27	61	41	112	93	47
mir-668	15	1	2	4	0	0	3	1	2	11	5	0
mir-223	1748505	1624717	1248800	1736463	534415	1459046	562429	502314	797303	1226567	1430702	249590
mir-346	1	3	1	0	0	0	0	0	0	0	0	0
mir-431	47	15	1	4	3	5	0	2	1	6	4	1
mir-134	16	11	0	13	6	5	2	1	0	20	12	8
mir-1294	5	7	3	1	2	4	1	1	1	1	2	0
mir-19b-1//mir-19b-2	17333	19114	10593	17059	22612	16058	4444	6574	8558	18437	14506	2559
mir-19a	2139	2369	1376	2894	4366	2421	492	1154	1529	2490	1742	462
mir-933	2	0	4	1	2	0	0	3	0	0	2	0
mir-636	35	34	46	2	14	20	9	15	20	23	16	6
mir-597	3	2	1	5	2	1	2	2	4	1	6	0
mir-4326	3	0	4	0	2	4	4	2	2	2	3	3
mir-155	234	154	230	297	125	104	119	185	369	195	282	38
mir-582	195	374	97	630	338	402	51	84	102	205	216	44
mir-340	131	140	41	77	134	89	26	52	116	126	116	33
mir-374a	58	67	58	35	94	58	23	26	53	77	59	46
mir-361	1384	1001	1224	722	351	649	631	600	933	691	701	341
mir-584	95	38	31	53	12	47	8	35	20	55	58	5
mir-95	10	12	7	12	8	6	12	9	18	3	18	21
mir-26a-1//mir-26a-2	12371	12079	11593	11545	5609	9710	4700	4163	8633	12547	11259	3932
mir-26b	3686	3829	2025	2198	3335	3681	643	1503	1672	3559	3887	1709
mir-1297	30	33	12	8	15	17	5	14	16	9	14	13
mir-27a	14503	13180	6862	15455	7697	13794	4512	5274	6766	12674	14594	1123
mir-27b	1280	1058	580	480	639	1050	239	512	717	795	1215	186
mir-197	1416	1332	1259	1589	698	1090	1171	902	975	1049	1033	1104
mir-3157	2	4	2	3	1	3	3	4	1	1	1	1
mir-579	54	52	35	59	24	41	15	19	39	40	42	1
mir-204	2	3	6	10	2	12	0	0	0	7	3	5
mir-4325	32	28	17	0	28	27	0	16	6	31	14	1
mir-1301	107	8	86	11	12	51	40	42	28	58	68	27
mir-2110	10	22	76	10	3	10	14	21	2	27	0	9
mir-218-1//mir-218-2	61	3	3	1	1	2	0	0	0	10	3	14
mir-1180	203	176	288	68	28	84	53	117	79	154	38	13
mir-182	1816	1022	1760	705	515	1121	527	673	462	1127	670	122
mir-96	52	29	23	8	50	24	3	15	11	26	14	7
mir-133b	1	0	0	1	0	0	0	1	0	0	1	0
mir-133a-1//mir-133a-2	2	2	1	0	3	0	0	0	1	2	0	0
mir-758	2	0	1	2	0	2	0	0	0	0	1	0
mir-375	1	0	0	0	0	0	0	1	0	0	0	0
mir-450b	5	4	5	2	2	3	0	0	2	2	4	2
mir-450a-1//mir-450a-2	18	11	17	33	21	19	4	4	3	9	13	15
mir-548d-1//mir-548d-2	0	3	1	3	1	7	2	3	1	4	5	0
mir-519a-1//mir-519a-2	0	0	0	0	0	0	0	0	0	0	0	0
mir-216b	0	1	0	1	0	0	1	2	1	0	0	0
mir-520f	0	1	0	0	0	0	0	0	0	0	0	0
mir-214	0	1	10	0	0	0	0	0	1	0	1	6
mir-1248	0	3	0	3	0	0	0	0	6	0	0	0
mir-3179-1//mir-3179-2//mir-3179-3	0	1	1	0	0	1	0	0	1	0	0	0
mir-3160-1//mir-3160-2	0	1	0	0	0	2	0	0	0	3	0	0
mir-3165	0	3	3	2	1	2	0	1	2	0	0	0
mir-3115	0	1	0	0	0	0	0	0	0	0	0	0
mir-937	0	3	0	0	0	0	2	0	0	0	0	0
mir-548a-1//mir-548a-2	0	3	0	0	2	0	0	0	0	0	0	0
mir-4323	0	1	1	1	0	1	2	0	2	0	1	2
mir-3186	0	1	0	0	1	3	0	1	0	0	0	0
mir-3146	0	1	0	0	0	0	0	0	0	0	0	0
mir-570	0	3	0	0	0	1	0	0	1	2	0	0
mir-760	0	1	2	0	0	0	0	0	1	0	4	1
mir-4314	0	1	0	0	0	0	0	0	0	0	0	0
mir-1273d	0	1	1	0	0	1	0	0	0	0	1	0
mir-4254	0	1	0	0	0	0	0	2	0	0	2	0
mir-4284	0	2	3	0	2	0	0	3	0	2	0	0
mir-489	0	1	0	0	0	0	0	0	0	2	0	0
mir-1224	0	1	0	0	0	0	0	0	0	0	0	0
mir-548x	0	2	0	0	0	2	0	0	0	0	0	0
mir-559	0	1	0	3	0	2	0	0	0	1	0	0
mir-141	0	2	0	3	10	0	0	1	2	3	4	1
mir-503	0	2	3	0	0	4	1	2	0	1	11	0
mir-1197	0	1	0	0	0	0	0	0	0	0	0	0
mir-449c	0	1	0	0	0	0	0	0	0	0	0	0
mir-1278	0	2	0	0	3	0	0	0	0	0	1	0
mir-1228	0	1	3	3	1	1	0	0	2	4	3	1
mir-1237	0	5	6	3	2	8	0	5	0	3	2	1
mir-517b	0	1	0	0	0	0	0	0	0	0	0	0
mir-3128	0	2	0	0	0	0	0	0	0	0	0	0
mir-1233-1//mir-1233-2	0	1	2	1	1	0	0	2	3	1	2	2
mir-219-1//mir-219-2	0	4	0	0	2	0	0	0	0	0	0	0
mir-876	0	1	3	3	5	4	0	3	5	3	3	0
mir-1290	0	5	3	0	0	0	0	0	3	2	1	5
mir-889	0	1	0	0	0	0	0	0	0	0	0	0
mir-211	0	1	0	1	0	0	0	0	0	2	0	0
mir-1304	0	7	2	1	1	1	1	2	0	1	0	1
mir-3176	0	0	1	0	0	1	0	0	0	0	0	0
mir-1201	0	0	1	0	1	0	0	0	0	0	0	0
mir-1262	0	0	1	0	0	0	0	0	0	0	1	0
mir-514-1//mir-514-2//mir-514-3	0	0	1	0	0	0	0	0	0	0	0	0
mir-1538	0	0	1	0	0	0	0	0	0	1	0	0
mir-524	0	0	2	0	0	0	0	0	0	0	0	0
mir-3178	0	0	1	0	0	0	0	0	0	0	0	0
mir-3198	0	0	1	0	1	0	0	0	0	0	0	1
mir-1276	0	0	1	0	0	0	0	0	0	0	0	1
mir-124-1//mir-124-2//mir-124-3	0	0	5	1	0	0	3	3	10	0	0	24
mir-3139	0	0	1	0	0	2	0	0	0	0	0	0
mir-3163	0	0	1	0	0	0	0	0	0	0	0	0
mir-135a-1//mir-135a-2	0	0	1	0	0	0	0	0	0	0	0	0
mir-610	0	0	6	0	0	2	0	1	0	4	0	0
mir-3191	0	0	1	0	0	0	0	0	0	0	1	0
mir-3124	0	0	1	0	0	0	0	0	1	0	0	0
mir-665	0	0	0	3	4	2	0	0	1	2	0	0
mir-422a	0	0	0	2	5	0	0	0	0	0	0	0
mir-3136	0	0	0	1	0	1	1	0	0	0	0	0
mir-4298	0	0	0	1	0	0	0	0	0	0	0	0
mir-605	0	0	0	2	0	0	0	0	1	1	0	0
mir-205	0	0	0	1	0	2	0	2	0	0	0	0
mir-581	0	0	0	1	0	0	0	0	0	0	0	0
mir-219-1	0	0	0	1	0	0	3	0	0	2	0	0
mir-1289-1//mir-1289-2	0	0	0	1	1	2	4	0	0	0	0	0
mir-3172	0	0	0	1	0	0	0	0	0	0	1	0
mir-1296	0	0	0	1	0	0	0	0	0	0	3	0
mir-1303	0	0	0	1	1	2	0	0	0	1	1	1
mir-485	0	0	0	0	3	0	0	0	0	0	1	0
mir-548v	0	0	0	0	1	1	0	0	0	0	0	1
mir-4256	0	0	0	0	1	0	2	0	0	1	0	0
mir-544	0	0	0	0	1	0	0	0	0	0	0	0
mir-548n	0	0	0	0	3	0	0	0	1	0	0	1
mir-548u	0	0	0	0	1	0	0	0	0	0	1	0
mir-943	0	0	0	0	2	0	0	0	0	0	0	0
mir-1238	0	0	0	0	1	1	0	1	0	0	0	0
mir-4277	0	0	0	0	1	0	0	0	0	0	0	1
mir-572	0	0	0	0	1	0	0	0	0	0	0	0
mir-216a	0	0	0	0	1	0	0	0	0	0	0	0
mir-509-3	0	0	0	0	1	0	0	0	0	0	1	0
mir-154	0	0	0	0	1	0	0	0	0	2	1	0
mir-2114	0	0	0	0	2	0	0	0	0	1	1	0
mir-1972-1//mir-1972-2	0	0	0	0	1	0	0	0	0	0	0	0
mir-770	0	0	0	0	1	3	0	0	0	0	0	0
mir-1913	0	0	0	0	1	1	0	0	0	0	0	0
mir-3116-1//mir-3116-2	0	0	0	0	1	0	0	0	0	0	0	0
mir-1291	0	0	0	0	1	0	0	0	0	1	0	0
mir-501	0	0	0	0	0	4	0	1	0	2	1	0
mir-377	0	0	0	0	0	1	0	0	0	0	0	0
mir-34b	0	0	0	0	0	1	0	0	0	0	0	0
mir-3183	0	0	0	0	0	1	0	0	0	1	0	0
mir-548q	0	0	0	0	0	3	2	0	0	0	0	0
mir-203	0	0	0	0	0	1	0	1	0	0	2	0
mir-1281	0	0	0	0	0	1	0	0	0	0	0	0
mir-3137	0	0	0	0	0	1	0	0	0	0	0	0
mir-449a	0	0	0	0	0	1	0	1	3	1	0	0
mir-3164	0	0	0	0	0	3	0	0	0	0	1	0
mir-4291	0	0	0	0	0	1	0	0	0	0	0	0
mir-1302-1//mir-1302-2//mir-1302-3//mir-1302-4//mir-1302-5//mir-1302-6//mir-1302-7//mir-1302-8//mir-1302-9//mir-1302-10//mir-1302-11	0	0	0	0	0	1	0	0	0	0	0	0
mir-548b	0	0	0	0	0	0	0	1	0	0	2	0
mir-562	0	0	0	0	0	0	1	0	0	0	0	0
mir-3150	0	0	0	0	0	0	1	0	0	0	0	0
mir-4320	0	0	0	0	0	0	1	0	0	0	0	0
mir-206	0	0	0	0	0	0	1	0	0	0	0	0
mir-449b	0	0	0	0	0	0	0	2	0	0	0	0
mir-4289	0	0	0	0	0	0	0	1	2	0	2	0
mir-499	0	0	0	0	0	0	0	1	0	1	0	0
mir-580	0	0	0	0	0	0	0	1	0	1	1	0
mir-487a	0	0	0	0	0	0	0	0	1	1	0	0
mir-3166	0	0	0	0	0	0	0	0	1	0	0	0
mir-566	0	0	0	0	0	0	0	0	1	0	0	0
mir-1234	0	0	0	0	0	0	0	0	1	0	0	0
mir-549	0	0	0	0	0	0	0	0	1	0	0	0
mir-1827	0	0	0	0	0	0	0	0	1	0	1	0
mir-3144	0	0	0	0	0	0	0	0	0	1	0	0
mir-323b	0	0	0	0	0	0	0	0	0	0	0	0
mir-4285	0	0	0	0	0	0	0	0	0	1	0	0
mir-3173	0	0	0	0	0	0	0	0	0	0	1	0
mir-607	0	0	0	0	0	0	0	0	0	0	1	0
mir-300	0	0	0	0	0	0	0	0	0	0	1	0
mir-586	0	0	0	0	0	0	0	0	0	0	1	0
mir-184	0	0	0	0	0	0	0	0	0	0	1	0
mir-765	0	0	0	0	0	0	0	0	0	0	2	0
mir-433	0	0	0	0	0	0	0	0	0	0	0	1
mir-4260	0	0	0	0	0	0	0	0	0	0	0	1
mir-3159	0	0	0	0	0	0	0	0	0	0	0	1
mir-891b	0	0	0	0	0	0	0	0	0	0	0	5
mir-3135	0	0	0	0	0	0	0	0	0	0	0	1
mir-137	0	0	0	0	0	0	0	0	0	0	0	1
