# Supplementary material for: Small RNA sequencing-microarray analyses in Parkinson leukocytes reveal deep brain stimulation-induced splicing changes that classify brain region transcriptomes
Source: Front Mol Neurosci. 2013 May 13;6:10. doi: 10.3389/fnmol.2013.00010 (PMC3652308; doi:10.3389/fnmol.2013.00010)
Supplement: Supplementary file 6 [file DataSheet5.XLSX]

## Sheet: Sheet1
	healthy_control_1	healthy_control_2	healthy_control_3	PD1_pre_DBS	PD1_post_DBS_on_stim	PD1_post_DBS_off_stim	PD2_pre_DBS	PD2_post_DBS_ON_stim	PD2_post_DBS_OFF_stim	PD3_pre_DBS	PD3_post_DBS_ON_stim	PD3_post_DBS_OFF_stim
let-7a-3_star	39	36	32	28	33	53	5	14	24	86	50	12
let-7b_star	250	189	373	144	56	209	171	155	158	206	172	62
let-7c_star	0	0	0	0	0	0	0	0	0	0	0	0
let-7d_star	2355	2081	2402	1567	652	1237	1166	1492	74	1382	600	412
let-7e_star	4	4	2	2	0	4	1	2	6	1	0	0
let-7f-1_star	135	113	142	163	63	155	26	70	71	169	159	17
let-7f-2_star	24	44	19	16	45	78	4	20	22	49	56	1
mir-15a_star	26	61	34	49	54	80	12	45	24	59	72	1
mir-16-1_star	3	10	5	9	8	6	3	1	7	6	2	0
mir-17_star	889	1396	637	828	443	752	316	624	487	1026	621	151
mir-18a_star	393	291	647	228	89	259	310	259	202	281	129	32
mir-19a_star	0	0	0	1	0	0	0	0	1	3	2	0
mir-19b-1_star	99	92	88	70	68	94	23	41	30	91	98	12
mir-19b-2_star	2	1	1	0	3	3	0	1	0	4	1	0
mir-20a_star	1	6	4	5	5	7	4	0	5	8	1	2
mir-21_star	127	119	100	249	146	156	64	89	96	198	221	10
mir-22_star	918	830	727	555	326	716	367	426	615	891	761	84
mir-23a_star	31	21	27	46	8	13	24	15	23	10	15	12
mir-24-1_star	1	2	0	2	3	1	0	0	0	1	0	0
mir-24-2_star	83	120	46	95	90	80	24	38	55	75	75	32
mir-25_star	18	17	20	11	7	13	9	12	7	14	7	3
mir-26a-1_star	0	0	0	1	0	2	0	4	1	4	2	1
mir-26b_star	208	196	178	145	100	164	47	87	100	159	185	7
mir-27a_star	10	27	9	32	2	28	5	3	1	7	16	1
mir-28_star	0	0	0	0	0	0	0	0	0	0	0	0
mir-29a_star	14	24	9	38	23	29	5	9	13	27	35	6
mir-30a_star	200	148	182	100	74	171	52	88	113	196	139	37
mir-31_star	5	12	1	11	6	1	4	8	13	10	27	3
mir-32_star	2	0	0	6	1	4	1	4	3	4	8	4
mir-33a_star	205	264	151	335	209	186	80	108	155	281	304	26
mir-92a-1_star	39	19	44	36	2	13	17	8	1	7	16	13
mir-92a-2_star	0	0	1	0	0	0	0	0	1	0	0	0
mir-93_star	1166	946	582	452	333	553	277	415	492	711	539	76
mir-95_star	0	0	0	0	0	0	0	0	0	0	0	0
mir-96_star	0	0	0	0	0	0	0	0	0	0	0	0
mir-98_star	0	0	0	0	0	0	0	0	0	0	0	0
mir-99a_star	0	1	1	0	0	2	0	0	1	3	2	0
mir-100_star	0	0	0	0	0	0	0	0	0	0	0	0
mir-101-1_star	8	42	13	39	30	20	6	17	27	43	29	1
mir-29b-1_star	0	3	2	1	0	0	1	0	1	1	2	1
mir-29b-2_star	298	227	385	224	45	140	166	146	110	151	132	59
mir-103-2_star	241	366	305	211	156	237	133	141	190	290	243	30
mir-103-1_star	0	0	0	0	0	0	0	0	0	0	0	0
mir-106a_star	4	8	1	2	0	6	1	1	1	2	3	0
mir-107_star	0	0	0	0	0	0	0	0	0	0	0	0
mir-16-2_star	1869	4064	4261	2459	1170	3555	1396	2216	2593	4242	1421	324
mir-192_star	36	48	20	21	20	21	16	18	14	30	17	8
mir-196a-1_star	0	0	0	0	0	0	0	0	0	0	0	0
mir-197_star	0	0	0	0	0	0	0	0	0	0	0	0
mir-199a-1_star	0	0	0	0	0	0	0	0	0	0	0	0
mir-129-1_star	1	3	2	0	1	1	4	0	1	0	1	2
mir-148a_star	19	19	13	31	14	17	9	8	21	16	9	1
mir-30c-2_star	0	0	0	0	0	0	0	0	0	0	0	0
mir-30d_star	4	2	0	0	2	0	0	2	4	0	3	0
mir-139_star	0	0	0	0	0	0	0	0	0	0	0	0
mir-7-1_star	1218	384	976	1168	609	1137	265	456	637	1019	1310	387
mir-7-2_star	13	8	3	10	4	7	0	2	9	6	22	4
mir-7-3_star	0	0	0	0	0	0	0	0	0	0	0	0
mir-10a_star	0	0	0	0	0	0	1	0	0	0	0	0
mir-10b_star	0	0	0	0	0	0	0	0	0	0	0	0
mir-34a_star	0	0	0	0	0	0	0	0	0	0	0	0
mir-181a-2_star	312	136	192	120	53	69	86	79	114	156	153	22
mir-181b-1_star	0	0	0	0	0	0	0	0	0	0	0	0
mir-181c_star	53	13	30	46	19	26	13	22	15	49	27	13
mir-182_star	2	8	3	6	1	3	8	7	0	7	1	0
mir-183_star	143	39	149	45	17	54	49	53	32	59	21	23
mir-187_star	0	0	0	0	0	0	0	0	0	0	0	0
mir-196a-2_star	0	0	0	0	0	0	0	0	0	0	0	0
mir-199a-2_star	0	0	0	0	0	0	0	0	0	0	0	0
mir-199b_star	0	0	0	0	0	0	0	0	0	0	0	0
mir-204_star	0	0	0	0	0	0	0	0	0	0	0	0
mir-210_star	0	0	0	0	0	0	0	0	0	0	0	0
mir-212_star	0	0	0	0	0	0	0	0	0	0	0	0
mir-181a-1_star	176	159	140	249	117	175	97	58	39	101	26	6
mir-215_star	0	0	0	0	0	0	0	0	0	0	0	0
mir-218-1_star	0	0	0	0	0	0	0	0	0	0	0	0
mir-218-2_star	0	0	0	0	0	0	0	0	0	1	1	0
mir-221_star	65	57	49	52	24	39	29	23	36	60	43	21
mir-222_star	0	1	0	0	0	1	0	0	1	1	2	0
mir-223_star	358	428	246	461	197	481	76	137	116	389	138	34
mir-224_star	0	0	0	3	0	0	0	0	0	4	1	0
mir-200b_star	1	1	0	0	0	2	0	0	0	0	1	1
let-7g_star	2	5	5	7	11	20	11	2	5	9	3	0
let-7i_star	194	249	165	314	268	203	119	70	110	63	195	7
mir-1-2_star	0	0	0	0	0	0	0	0	0	0	0	0
mir-15b_star	12	13	14	6	5	12	1	3	4	24	6	0
mir-23b_star	2	0	1	2	0	3	0	4	0	0	1	0
mir-27b_star	0	1	0	4	1	4	0	1	1	3	2	0
mir-30b_star	3	0	6	2	5	8	0	3	3	9	8	0
mir-122_star	0	0	0	0	0	0	0	0	0	0	0	0
mir-125b-1_star	0	0	0	0	0	0	0	0	0	0	0	0
mir-128-1_star	0	0	0	0	0	0	0	0	0	0	0	0
mir-130a_star	0	0	0	0	0	0	0	0	0	0	0	0
mir-132_star	19	16	15	25	14	15	13	9	9	15	31	1
mir-133a-1_star	0	0	0	0	0	0	0	0	0	0	0	0
mir-133a-2_star	0	0	0	0	0	0	0	0	0	0	0	0
mir-138-2_star	0	0	0	0	0	0	0	0	0	0	0	0
mir-140_star	0	0	0	0	0	0	0	0	0	0	0	0
mir-142_star	0	0	0	0	0	0	0	0	0	0	0	0
mir-143_star	1	3	0	1	2	6	0	0	0	3	4	0
mir-144_star	10805	11919	3611	7233	11702	9387	2637	4309	4165	13216	6621	1978
mir-145_star	12	17	4	10	6	11	7	2	1	7	18	0
mir-152_star	0	0	0	0	0	0	0	0	0	0	0	0
mir-153-1_star	0	0	0	0	0	0	0	0	0	0	0	0
mir-153-2_star	0	0	0	0	0	0	0	0	0	0	0	0
mir-191_star	24	9	20	15	8	10	7	2	7	9	10	2
mir-9-1_star	1	0	0	1	1	2	0	0	0	0	1	1
mir-9-2_star	1	1	0	1	2	1	0	0	1	0	0	0
mir-9-3_star	0	2	0	0	0	3	0	0	0	0	0	0
mir-125a_star	0	0	0	0	0	0	0	0	0	0	0	0
mir-125b-2_star	0	0	0	0	0	0	0	0	0	0	0	0
mir-126_star	5710	5996	2833	1705	4306	5403	454	1800	1894	5981	4375	1112
mir-127_star	0	0	0	0	0	0	0	0	0	0	0	0
mir-129-2_star	0	0	0	0	0	0	0	0	0	0	0	0
mir-134_star	0	0	0	0	0	0	0	0	0	0	0	0
mir-136_star	2	0	0	5	8	3	0	0	0	1	4	0
mir-138-1_star	0	0	0	0	0	0	0	0	0	0	0	0
mir-146a_star	0	0	1	3	3	0	6	4	8	8	18	0
mir-150_star	6	10	14	33	7	19	18	2	11	9	22	7
mir-154_star	0	0	0	0	0	0	0	0	0	1	1	0
mir-185_star	15	17	9	7	13	19	7	22	9	9	15	0
mir-186_star	3	3	1	1	11	3	1	0	1	3	5	2
mir-188_star	0	0	0	0	0	0	0	0	0	0	0	0
mir-190_star	0	0	0	0	0	0	0	0	0	0	0	0
mir-193a_star	0	0	0	0	0	0	0	0	0	0	0	0
mir-194-1_star	0	0	0	0	0	0	0	0	0	0	0	0
mir-195_star	1	1	1	0	2	0	1	0	0	0	1	0
mir-320a_star	0	0	0	0	0	0	0	0	0	0	0	0
mir-200c_star	0	0	3	0	0	0	0	0	0	0	3	0
mir-1-1_star	0	0	0	0	0	0	0	0	0	0	0	0
mir-155_star	0	0	0	0	1	0	0	0	0	0	0	0
mir-181b-2_star	0	0	0	0	0	0	0	0	0	0	0	0
mir-128-2_star	0	0	0	0	0	0	0	0	0	0	0	0
mir-194-2_star	0	0	1	0	0	3	1	0	2	2	2	0
mir-106b_star	10440	8667	11386	4257	847	6222	4656	5534	3571	5915	2933	819
mir-29c_star	1	3	3	5	6	0	0	2	1	4	0	0
mir-30c-1_star	1	1	1	0	1	1	0	0	5	5	3	0
mir-200a_star	0	0	0	0	0	0	0	0	0	1	0	0
mir-101-2_star	0	0	0	0	0	0	0	0	0	0	0	0
mir-34b_star	1	5	0	6	0	2	0	0	1	5	1	0
mir-34c_star	0	0	0	0	0	0	0	0	0	0	0	0
mir-299_star	0	0	0	0	0	0	0	0	0	0	0	0
mir-301a_star	0	0	0	0	0	0	0	0	0	0	0	0
mir-99b_star	33	36	26	14	3	23	18	16	17	9	20	6
mir-296_star	0	0	0	0	0	0	0	0	0	0	0	0
mir-130b_star	296	258	299	267	110	212	126	120	96	218	197	41
mir-30e_star	1019	736	643	324	297	667	146	389	495	664	729	247
mir-26a-2_star	4	9	2	14	14	10	0	1	6	6	7	2
mir-361_star	0	0	0	0	0	0	0	0	0	0	0	0
mir-362_star	0	0	0	0	0	0	0	0	0	0	0	0
mir-363_star	7	3	8	0	0	2	2	5	2	4	2	2
mir-365-1_star	0	0	0	0	0	0	0	0	0	0	0	0
mir-365-2_star	1	0	0	0	0	0	0	0	0	0	0	1
mir-376c_star	0	0	0	0	0	0	0	0	0	0	0	0
mir-369_star	0	0	0	0	0	0	0	0	0	0	0	0
mir-370_star	0	0	0	0	0	0	0	0	0	0	0	0
mir-373_star	0	0	0	0	0	0	0	0	0	0	0	0
mir-374a_star	0	1	0	2	7	2	0	0	0	4	3	1
mir-375_star	0	0	0	0	0	0	0	0	0	0	0	0
mir-376a-1_star	2	3	0	3	11	1	0	1	0	0	2	0
mir-377_star	1	0	0	3	0	0	0	2	0	0	4	1
mir-378_star	976	652	1136	1121	349	832	528	455	405	659	709	39
mir-379_star	4	0	1	1	0	3	0	0	0	1	2	1
mir-380_star	0	0	0	0	0	0	0	0	0	0	0	4
mir-381_star	0	0	0	0	0	0	0	0	0	0	0	0
mir-382_star	0	0	0	0	0	0	0	0	0	0	0	0
mir-340_star	192	162	116	162	95	134	54	82	82	135	142	61
mir-330_star	0	0	0	0	0	0	0	0	0	0	0	0
mir-328_star	0	0	0	0	0	0	0	0	0	0	0	0
mir-342_star	0	0	0	0	0	0	0	0	0	0	0	0
mir-337_star	0	0	0	0	0	0	0	0	0	0	0	0
mir-323_star	0	0	0	0	0	0	0	0	0	0	0	0
mir-326_star	0	0	0	0	0	0	0	0	0	0	0	0
mir-151_star	0	0	0	0	0	0	0	0	0	0	0	0
mir-148b_star	48	49	31	14	32	52	25	25	20	44	49	8
mir-331_star	0	0	0	0	0	0	0	0	0	0	0	0
mir-324_star	0	0	0	0	0	0	0	0	0	0	0	0
mir-338_star	0	0	0	0	0	0	0	0	0	0	0	0
mir-339_star	0	0	0	0	0	0	0	0	0	0	0	0
mir-335_star	14	24	6	16	3	8	1	3	3	16	14	1
mir-133b_star	0	0	0	0	0	0	0	0	0	0	0	0
mir-345_star	0	0	0	0	0	0	0	0	0	0	0	0
mir-346_star	0	0	0	0	0	0	0	0	0	0	0	0
mir-196b_star	2	1	6	12	4	1	2	4	1	13	0	0
mir-422a_star	0	0	0	0	0	0	0	0	0	0	0	0
mir-423_star	0	0	0	0	0	0	0	0	0	0	0	0
mir-424_star	6	92	214	119	18	10	62	16	78	39	10	9
mir-425_star	492	500	399	221	209	378	133	241	263	340	361	29
mir-18b_star	8	8	9	15	5	2	62	7	8	7	1	1
mir-20b_star	19	23	21	24	18	19	7	12	17	21	14	2
mir-429_star	0	0	0	0	0	0	0	0	0	0	0	0
mir-450a-1_star	0	0	0	0	0	0	0	0	0	0	0	0
mir-431_star	4	1	2	4	2	2	1	1	1	1	4	0
mir-433_star	0	0	0	0	0	0	0	0	0	0	0	0
mir-329-1_star	0	0	0	0	0	0	0	0	0	0	0	0
mir-329-2_star	0	0	0	0	0	0	0	0	0	0	0	0
mir-451_star	0	0	0	0	0	0	0	0	0	0	0	0
mir-452_star	0	0	0	0	0	0	0	0	0	0	0	0
mir-409_star	0	0	0	0	0	0	0	0	0	0	0	0
mir-412_star	0	0	0	0	0	0	0	0	0	0	0	0
mir-410_star	0	0	0	0	0	0	0	0	0	0	0	0
mir-376b_star	0	0	0	0	0	0	0	0	0	0	0	0
mir-484_star	0	0	0	0	0	0	0	0	0	0	0	0
mir-485_star	0	0	0	0	0	0	0	0	0	0	0	0
mir-486_star	0	0	0	0	0	0	0	0	0	0	0	0
mir-487a_star	0	0	0	0	0	0	0	0	0	0	0	0
mir-491_star	0	0	0	0	0	0	0	0	0	0	0	0
mir-511-1_star	0	0	0	0	0	0	0	0	0	0	0	0
mir-511-2_star	0	0	0	0	0	0	0	0	0	0	0	0
mir-146b_star	0	0	0	0	0	0	0	0	0	0	0	0
mir-202_star	2	1	0	1	2	3	0	0	0	0	0	0
mir-493_star	3	0	0	0	1	1	2	1	0	2	0	0
mir-432_star	0	1	0	0	0	0	0	0	0	0	0	0
mir-494_star	0	0	0	0	0	0	0	0	0	0	0	0
mir-495_star	0	0	0	0	0	0	0	0	0	0	0	0
mir-496_star	0	0	0	0	0	0	0	0	0	0	0	0
mir-193b_star	1	2	3	0	0	0	1	1	0	0	0	1
mir-497_star	1	0	0	0	0	0	0	0	3	0	0	0
mir-181d_star	0	0	0	0	0	0	0	0	0	0	0	0
mir-500_star	358	214	425	286	107	201	229	154	161	245	164	40
mir-501_star	0	0	0	0	0	0	0	0	0	0	0	0
mir-502_star	0	0	0	0	0	0	0	0	0	0	0	0
mir-450a-2_star	0	0	0	0	0	0	0	0	0	0	0	0
mir-503_star	0	0	0	0	0	0	0	0	0	0	0	0
mir-504_star	0	0	0	0	0	0	0	0	0	0	0	0
mir-505_star	188	136	158	137	65	119	134	94	78	118	125	37
mir-532_star	0	0	0	0	0	0	0	0	0	0	0	0
mir-455_star	0	0	0	0	0	0	0	0	0	0	0	0
mir-539_star	0	0	0	0	0	0	0	0	0	0	0	0
mir-545_star	16	23	15	15	21	32	2	14	10	23	19	21
mir-376a-2_star	0	0	0	0	0	0	0	0	0	0	0	0
mir-487b_star	0	0	0	0	0	0	0	0	0	0	0	0
mir-551a_star	0	0	0	0	0	0	0	0	0	0	0	0
mir-92b_star	4	1	10	3	1	2	3	1	5	1	1	0
mir-556_star	0	0	0	0	0	0	0	0	0	0	0	0
mir-558_star	0	0	0	0	0	0	0	0	0	0	0	0
mir-566_star	0	0	0	0	0	0	0	0	0	0	0	0
mir-551b_star	0	0	0	0	0	0	0	0	0	0	0	0
mir-570_star	0	0	0	0	0	0	0	0	0	0	0	0
mir-574_star	0	0	0	0	0	0	0	0	0	0	0	0
mir-575_star	0	0	0	0	0	0	0	0	0	0	0	0
mir-576_star	0	0	0	0	0	0	0	0	0	0	0	0
mir-577_star	0	0	0	0	0	0	0	0	0	0	0	0
mir-579_star	0	0	0	0	0	0	0	0	0	0	0	0
mir-582_star	0	0	0	0	0	0	0	0	0	0	0	0
mir-584_star	0	0	0	0	0	0	0	0	0	0	0	0
mir-548b_star	0	0	0	0	0	0	0	0	0	0	0	0
mir-548a-2_star	0	0	0	0	0	0	0	0	0	0	0	0
mir-589_star	31	54	36	17	6	37	19	30	21	22	32	18
mir-550-1_star	347	247	426	195	103	211	164	208	145	270	203	77
mir-550-2_star	335	243	423	199	99	205	167	210	144	268	194	66
mir-590_star	0	0	0	0	0	0	0	0	0	0	0	0
mir-597_star	0	0	0	0	0	0	0	0	0	0	0	0
mir-598_star	0	0	0	0	0	0	0	0	0	0	0	0
mir-599_star	0	0	0	0	0	0	0	0	0	0	0	0
mir-548a-3_star	0	0	0	0	0	0	0	0	0	0	0	0
mir-600_star	0	0	0	0	0	0	0	0	0	0	0	0
mir-605_star	0	0	0	0	0	0	0	0	0	0	0	0
mir-616_star	61	40	44	53	20	35	11	19	25	23	38	9
mir-548c_star	0	0	0	0	0	0	0	0	0	0	0	0
mir-618_star	0	0	0	0	0	0	0	0	0	0	0	0
mir-619_star	0	0	0	0	0	0	0	0	0	0	0	0
mir-624_star	10	18	23	7	10	10	3	8	9	19	8	0
mir-625_star	909	1192	1176	744	259	760	570	480	491	536	637	222
mir-626_star	0	0	0	0	0	0	0	0	0	0	0	0
mir-627_star	0	0	0	0	0	0	0	0	0	0	0	0
mir-628_star	0	0	0	0	0	0	0	0	0	0	0	0
mir-629_star	25	19	37	27	3	17	14	16	13	12	33	17
mir-33b_star	5	6	8	7	5	3	5	2	3	4	3	0
mir-633_star	0	0	0	0	0	0	0	0	0	0	0	0
mir-636_star	0	0	0	0	0	0	0	0	0	0	0	0
mir-641_star	0	0	0	0	0	0	0	0	0	0	0	0
mir-642_star	0	0	0	0	0	0	0	0	0	0	0	0
mir-643_star	0	0	0	0	0	0	0	0	0	0	0	0
mir-646_star	0	0	0	0	0	0	0	0	0	0	0	0
mir-652_star	0	0	0	0	0	0	0	0	0	0	0	0
mir-548d-1_star	0	0	0	0	0	0	0	0	0	0	0	0
mir-548d-2_star	0	0	0	0	0	0	0	0	0	0	0	0
mir-663_star	0	0	0	0	0	0	0	0	0	0	0	0
mir-411_star	6	7	1	5	1	6	0	3	2	9	5	3
mir-654_star	0	0	0	0	0	0	0	0	0	0	0	0
mir-655_star	0	0	0	0	0	0	0	0	0	0	0	0
mir-656_star	0	0	0	0	0	0	0	0	0	0	0	0
mir-659_star	0	0	0	0	0	0	0	0	0	0	0	0
mir-660_star	0	0	0	0	0	0	0	0	0	0	0	0
mir-421_star	0	0	0	0	0	0	0	0	0	0	0	0
mir-542_star	0	0	0	0	0	0	0	0	0	0	0	0
mir-758_star	0	0	0	0	0	0	0	0	0	0	0	0
mir-1264_star	0	0	0	0	0	0	0	0	0	0	0	0
mir-671_star	0	0	0	0	0	0	0	0	0	0	0	0
mir-668_star	0	0	0	0	0	0	0	0	0	0	0	0
mir-1224_star	0	0	0	0	0	0	0	0	0	0	0	0
mir-320b-1_star	0	0	0	0	0	0	0	0	0	0	0	0
mir-320c-1_star	0	0	0	0	0	0	0	0	0	0	0	0
mir-1296_star	0	0	0	0	0	0	0	0	0	0	0	0
mir-1468_star	0	0	0	0	0	0	0	0	0	0	0	0
mir-1271_star	0	0	0	0	0	0	0	0	0	0	0	0
mir-1301_star	0	0	0	0	0	0	0	0	0	0	0	0
mir-454_star	207	150	191	157	52	156	44	69	64	91	137	6
mir-1185-2_star	0	0	0	0	0	0	0	0	0	0	0	0
mir-769_star	0	0	0	0	0	0	0	0	0	0	0	0
mir-766_star	0	0	0	0	0	0	0	0	0	0	0	0
mir-320b-2_star	0	0	0	0	0	0	0	0	0	0	0	0
mir-1185-1_star	0	0	0	0	0	0	0	0	0	0	0	0
mir-886_star	0	0	0	0	0	0	0	0	0	0	0	0
mir-450b_star	0	0	0	0	0	0	0	0	0	0	0	0
mir-874_star	0	0	0	0	0	0	0	0	0	0	0	0
mir-876_star	0	0	0	0	0	0	0	0	0	0	0	0
mir-708_star	2	0	1	0	0	2	0	0	0	0	0	0
mir-147b_star	0	0	0	0	0	0	0	0	0	0	0	0
mir-190b_star	0	0	0	0	0	0	0	0	0	0	0	0
mir-744_star	15	18	9	17	6	5	2	5	5	7	7	4
mir-885_star	0	0	0	0	0	0	0	0	0	0	0	0
mir-877_star	20	19	9	12	12	19	4	12	4	16	11	9
mir-665_star	0	0	0	0	0	0	0	0	0	0	0	0
mir-873_star	0	0	0	0	0	0	0	0	0	0	0	0
mir-543_star	0	0	0	0	0	0	0	0	0	0	0	0
mir-374b_star	1	8	0	4	2	5	0	2	0	4	6	0
mir-760_star	0	0	0	0	0	0	0	0	0	0	0	0
mir-301b_star	0	0	0	0	0	0	0	0	0	0	0	0
mir-216b_star	0	0	0	0	0	0	0	0	0	0	0	0
mir-933_star	0	0	0	0	0	0	0	0	0	0	0	0
mir-935_star	0	0	0	0	0	0	0	0	0	0	0	0
mir-937_star	0	0	0	0	0	0	0	0	0	0	0	0
mir-939_star	0	0	0	0	0	0	0	0	0	0	0	0
mir-940_star	0	0	0	0	0	0	0	0	0	0	0	0
mir-941-1_star	0	0	0	0	0	0	0	0	0	0	0	0
mir-941-2_star	0	0	0	0	0	0	0	0	0	0	0	0
mir-941-3_star	0	0	0	0	0	0	0	0	0	0	0	0
mir-941-4_star	0	0	0	0	0	0	0	0	0	0	0	0
mir-942_star	0	0	0	0	0	0	0	0	0	0	0	0
mir-943_star	0	0	0	0	0	0	0	0	0	0	0	0
mir-1179_star	0	0	0	0	0	0	0	0	0	0	0	0
mir-1180_star	0	0	0	0	0	0	0	0	0	0	0	0
mir-1226_star	0	0	0	0	0	0	0	0	0	0	0	0
mir-1227_star	0	0	0	0	0	0	0	0	0	0	0	0
mir-1229_star	0	0	0	0	0	0	0	0	0	0	0	0
mir-1236_star	0	0	0	0	0	0	0	0	0	0	0	0
mir-1201_star	0	0	0	0	0	0	0	0	0	0	0	0
mir-663b_star	0	0	0	0	0	0	0	0	0	0	0	0
mir-1204_star	0	0	0	0	0	0	0	0	0	0	0	0
mir-548e_star	0	0	0	0	0	0	0	0	0	0	0	0
mir-548j_star	0	0	0	0	0	0	0	0	0	0	0	0
mir-1285-1_star	0	0	0	0	0	0	0	0	0	0	0	0
mir-1285-2_star	0	0	0	0	0	0	0	0	0	0	0	0
mir-1286_star	0	0	0	0	0	0	0	0	0	0	0	0
mir-1287_star	0	0	0	0	0	0	0	0	0	0	0	0
mir-548k_star	0	0	0	0	0	0	0	0	0	0	0	0
mir-1294_star	0	0	0	0	0	0	0	0	0	0	0	0
mir-1297_star	0	0	0	0	0	0	0	0	0	0	0	0
mir-548l_star	0	0	0	0	0	0	0	0	0	0	0	0
mir-1302-3_star	0	0	0	0	0	0	0	0	0	0	0	0
mir-1303_star	0	0	0	0	0	0	0	0	0	0	0	0
mir-1304_star	0	0	0	0	0	0	0	0	0	0	0	0
mir-548f-1_star	0	0	0	0	0	0	0	0	0	0	0	0
mir-548f-2_star	0	0	0	0	0	0	0	0	0	0	0	0
mir-548f-3_star	0	0	0	0	0	0	0	0	0	0	0	0
mir-548f-4_star	0	0	0	0	0	0	0	0	0	0	0	0
mir-548f-5_star	0	0	0	0	0	0	0	0	0	0	0	0
mir-1246_star	0	0	0	0	0	0	0	0	0	0	0	0
mir-1248_star	0	0	0	0	0	0	0	0	0	0	0	0
mir-1249_star	0	0	0	0	0	0	0	0	0	0	0	0
mir-1250_star	0	0	0	0	0	0	0	0	0	0	0	0
mir-1254_star	0	0	0	0	0	0	0	0	0	0	0	0
mir-1255a_star	0	0	0	0	0	0	0	0	0	0	0	0
mir-1256_star	0	0	0	0	0	0	0	0	0	0	0	0
mir-1259_star	0	0	0	0	0	0	0	0	0	0	0	0
mir-1260_star	0	0	0	0	0	0	0	0	0	0	0	0
mir-548g_star	0	0	0	0	0	0	0	0	0	0	0	0
mir-548n_star	0	0	0	0	0	0	0	0	0	0	0	0
mir-548o_star	0	0	0	0	0	0	0	0	0	0	0	0
mir-1268_star	0	0	0	0	0	0	0	0	0	0	0	0
mir-1269_star	0	0	0	0	0	0	0	0	0	0	0	0
mir-1270-1_star	0	0	0	0	0	0	0	0	0	0	0	0
mir-1273_star	0	0	0	0	0	0	0	0	0	0	0	0
mir-1274a_star	0	0	0	0	0	0	0	0	0	0	0	0
mir-548h-1_star	0	0	0	0	0	0	0	0	0	0	0	0
mir-548h-2_star	0	0	0	0	0	0	0	0	0	0	0	0
mir-548h-3_star	0	0	0	0	0	0	0	0	0	0	0	0
mir-548h-4_star	0	0	0	0	0	0	0	0	0	0	0	0
mir-1275_star	0	0	0	0	0	0	0	0	0	0	0	0
mir-548p_star	0	0	0	0	0	0	0	0	0	0	0	0
mir-548i-1_star	0	0	0	0	0	0	0	0	0	0	0	0
mir-548i-2_star	0	0	0	0	0	0	0	0	0	0	0	0
mir-548i-3_star	0	0	0	0	0	0	0	0	0	0	0	0
mir-548i-4_star	0	0	0	0	0	0	0	0	0	0	0	0
mir-1278_star	0	0	0	0	0	0	0	0	0	0	0	0
mir-1274b_star	0	0	0	0	0	0	0	0	0	0	0	0
mir-1284_star	0	0	0	0	0	0	0	0	0	0	0	0
mir-1292_star	0	0	0	0	0	0	0	0	0	0	0	0
mir-1255b-1_star	0	0	0	0	0	0	0	0	0	0	0	0
mir-1255b-2_star	0	0	0	0	0	0	0	0	0	0	0	0
mir-1280_star	0	0	0	0	0	0	0	0	0	0	0	0
mir-1308_star	0	0	0	0	0	0	0	0	0	0	0	0
mir-664_star	0	0	0	0	0	0	0	0	0	0	0	0
mir-1306_star	0	0	0	0	0	0	0	0	0	0	0	0
mir-1307_star	0	0	0	0	0	0	0	0	0	0	0	0
mir-720_star	0	0	0	0	0	0	0	0	0	0	0	0
mir-1537_star	0	0	0	0	0	0	0	0	0	0	0	0
mir-1538_star	0	0	0	0	0	0	0	0	0	0	0	0
mir-320d-1_star	0	0	0	0	0	0	0	0	0	0	0	0
mir-320c-2_star	0	0	0	0	0	0	0	0	0	0	0	0
mir-320d-2_star	0	0	0	0	0	0	0	0	0	0	0	0
mir-1826_star	0	0	0	0	0	0	0	0	0	0	0	0
mir-1908_star	0	0	0	0	0	0	0	0	0	0	0	0
mir-1909_star	1	0	1	2	1	1	0	1	0	0	1	1
mir-1910_star	0	0	0	0	0	0	0	0	0	0	0	0
mir-1912_star	0	0	0	0	0	0	0	0	0	0	0	0
mir-1913_star	0	0	0	0	0	0	0	0	0	0	0	0
mir-1914_star	0	0	0	0	0	0	0	0	0	0	0	0
mir-1972-1_star	0	0	0	0	0	0	0	0	0	0	0	0
mir-1973_star	0	0	0	0	0	0	0	0	0	0	0	0
mir-1975_star	0	0	0	0	0	0	0	0	0	0	0	0
mir-1976_star	0	0	0	0	0	0	0	0	0	0	0	0
mir-1979_star	0	0	0	0	0	0	0	0	0	0	0	0
mir-2110_star	0	0	0	0	0	0	0	0	0	0	0	0
mir-2115_star	22	30	22	24	18	28	6	7	5	16	24	4
mir-2116_star	2	2	4	2	0	0	0	1	4	0	2	0
mir-548q_star	0	0	0	0	0	0	0	0	0	0	0	0
mir-2277_star	0	0	0	0	0	0	0	0	0	0	0	0
mir-2278_star	0	0	0	0	0	0	0	0	0	0	0	0
mir-3116-1_star	0	0	0	0	0	0	0	0	0	0	0	0
mir-3116-2_star	0	0	0	0	0	0	0	0	0	0	0	0
mir-3117_star	0	0	0	0	0	0	0	0	0	0	0	0
mir-3120_star	0	0	0	0	0	0	0	0	0	0	0	0
mir-3122_star	0	0	0	0	0	0	0	0	0	0	0	0
mir-548s_star	0	0	0	0	0	0	0	0	0	0	0	0
mir-3127_star	0	0	0	0	0	0	0	0	0	0	0	0
mir-3128_star	0	0	0	0	0	0	0	0	0	0	0	0
mir-3130-1_star	0	0	0	0	0	0	0	0	0	0	0	0
mir-3130-2_star	0	0	0	0	0	0	0	0	0	0	0	0
mir-3130-3_star	0	0	0	0	0	0	0	0	0	0	0	0
mir-3130-4_star	0	0	0	0	0	0	0	0	0	0	0	0
mir-3133_star	0	0	0	0	0	0	0	0	0	0	0	0
mir-378b_star	0	0	0	0	0	0	0	0	0	0	0	0
mir-3134_star	0	0	0	0	0	0	0	0	0	0	0	0
mir-3135_star	0	0	0	0	0	0	0	0	0	0	0	0
mir-3137_star	0	0	0	0	0	0	0	0	0	0	0	0
mir-3138_star	0	0	0	0	0	0	0	0	0	0	0	0
mir-3140_star	0	0	0	0	0	0	0	0	0	0	0	0
mir-548t_star	0	0	0	0	0	0	0	0	0	0	0	0
mir-3143_star	0	0	0	0	0	0	0	0	0	0	0	0
mir-3145_star	0	0	0	0	0	0	0	0	0	0	0	0
mir-1273c_star	0	0	0	0	0	0	0	0	0	0	0	0
mir-548v_star	0	0	0	0	0	0	0	0	0	0	0	0
mir-3149_star	0	0	0	0	0	0	0	0	0	0	0	0
mir-3150_star	0	0	0	0	0	0	0	0	0	0	0	0
mir-3074_star	0	0	0	0	0	0	0	0	0	0	0	0
mir-3154_star	0	0	0	0	0	0	0	0	0	0	0	0
mir-3155_star	0	0	0	0	0	0	0	0	0	0	0	0
mir-3157_star	0	0	0	0	0	0	0	0	0	0	0	0
mir-3158-1_star	0	0	0	0	0	0	0	0	0	0	0	0
mir-3158-2_star	0	0	0	0	0	0	0	0	0	0	0	0
mir-3159_star	0	0	0	0	0	0	0	0	0	0	0	0
mir-3161_star	0	0	0	0	0	0	0	0	0	0	0	0
mir-3162_star	0	0	0	0	0	0	0	0	0	0	0	0
mir-3166_star	0	0	0	0	0	0	0	0	0	0	0	0
mir-1260b_star	0	0	0	0	0	0	0	0	0	0	0	0
mir-3172_star	0	0	0	0	0	0	0	0	0	0	0	0
mir-3173_star	0	0	0	0	0	0	0	0	0	0	0	0
mir-323b_star	0	0	0	0	0	0	0	0	0	0	0	0
mir-3175_star	0	0	0	0	0	0	0	0	0	0	0	0
mir-3176_star	0	0	0	0	0	0	0	0	0	0	0	0
mir-3177_star	0	0	0	0	0	0	0	0	0	0	0	0
mir-3180-1_star	0	0	0	0	0	0	0	0	0	0	0	0
mir-3180-2_star	0	0	0	0	0	0	0	0	0	0	0	0
mir-3180-3_star	0	0	0	0	0	0	0	0	0	0	0	0
mir-548w_star	0	0	0	0	0	0	0	0	0	0	0	0
mir-3065_star	0	0	0	0	0	0	0	0	0	0	0	0
mir-320e_star	0	0	0	0	0	0	0	0	0	0	0	0
mir-3191_star	0	0	0	0	0	0	0	0	0	0	0	0
mir-3192_star	0	0	0	0	0	0	0	0	0	0	0	0
mir-3194_star	0	0	0	0	0	0	0	0	0	0	0	0
mir-3196_star	0	0	0	0	0	0	0	0	0	0	0	0
mir-548x_star	0	0	0	0	0	0	0	0	0	0	0	0
mir-3199-2_star	0	0	0	0	0	0	0	0	0	0	0	0
mir-3200_star	0	0	0	0	0	0	0	0	0	0	0	0
mir-3202-1_star	0	0	0	0	0	0	0	0	0	0	0	0
mir-3202-2_star	0	0	0	0	0	0	0	0	0	0	0	0
mir-1273d_star	0	0	0	0	0	0	0	0	0	0	0	0
mir-4295_star	0	0	0	0	0	0	0	0	0	0	0	0
mir-378c_star	0	0	0	0	0	0	0	0	0	0	0	0
mir-4293_star	0	0	0	0	0	0	0	0	0	0	0	0
mir-4301_star	0	0	0	0	0	0	0	0	0	0	0	0
mir-4299_star	0	0	0	0	0	0	0	0	0	0	0	0
mir-4306_star	0	0	0	0	0	0	0	0	0	0	0	0
mir-4310_star	0	0	0	0	0	0	0	0	0	0	0	0
mir-4316_star	0	0	0	0	0	0	0	0	0	0	0	0
mir-4318_star	0	0	0	0	0	0	0	0	0	0	0	0
mir-4317_star	0	0	0	0	0	0	0	0	0	0	0	0
mir-4322_star	0	0	0	0	0	0	0	0	0	0	0	0
mir-4324_star	0	0	0	0	0	0	0	0	0	0	0	0
mir-4325_star	0	0	0	0	0	0	0	0	0	0	0	0
mir-4326_star	0	0	0	0	0	0	0	0	0	0	0	0
mir-2355_star	0	0	0	0	0	0	0	0	0	0	0	0
mir-4270_star	0	0	0	0	0	0	0	0	0	0	0	0
mir-4271_star	0	0	0	0	0	0	0	0	0	0	0	0
mir-4272_star	0	0	0	0	0	0	0	0	0	0	0	0
mir-4284_star	0	0	0	0	0	0	0	0	0	0	0	0
mir-4286_star	0	0	0	0	0	0	0	0	0	0	0	0
mir-500b_star	0	0	0	0	0	0	0	0	0	0	0	0
mir-4328_star	0	0	0	0	0	0	0	0	0	0	0	0
mir-1270-2_star	0	0	0	0	0	0	0	0	0	0	0	0
mir-1972-2_star	0	0	0	0	0	0	0	0	0	0	0	0
mir-211_star	0	0	0	0	0	0	0	0	0	0	0	0
mir-214_star	0	0	0	0	0	0	0	0	0	0	0	0
mir-219-1_star	0	0	0	0	0	0	0	0	0	0	0	0
mir-135a-1_star	0	0	0	0	0	0	0	0	0	0	0	1
mir-135a-2_star	0	0	0	0	0	0	0	0	0	0	0	0
mir-141_star	0	0	0	1	0	0	0	0	0	0	0	0
mir-219-2_star	0	0	0	0	0	0	0	0	0	0	0	0
mir-325_star	0	0	0	0	0	0	0	0	0	0	0	0
mir-489_star	0	0	0	0	0	0	0	0	0	0	0	0
mir-520f_star	0	0	0	0	0	0	0	0	0	0	0	0
mir-519c_star	0	0	0	0	0	0	0	0	0	0	0	0
mir-520a_star	0	0	0	0	0	0	0	0	0	0	0	0
mir-519b_star	0	0	0	0	0	0	0	0	0	0	0	0
mir-523_star	0	0	0	0	0	0	0	0	0	0	0	0
mir-526a-1_star	0	0	0	0	0	0	0	0	0	0	0	0
mir-517a_star	0	0	0	0	0	0	0	0	0	0	0	0
mir-517b_star	0	0	0	0	0	0	0	0	0	0	0	0
mir-518e_star	0	0	0	0	0	0	0	0	0	0	0	0
mir-521-1_star	0	0	0	0	0	0	0	0	0	0	0	0
mir-522_star	0	0	0	0	0	0	0	0	0	0	0	0
mir-519a-1_star	0	0	0	0	0	0	0	0	0	0	0	0
mir-519a-2_star	0	0	0	0	0	0	0	0	0	0	0	0
mir-508_star	0	0	0	0	0	0	0	0	0	0	0	0
mir-514-1_star	0	0	0	0	0	0	0	0	0	0	0	0
mir-514-2_star	0	0	0	0	0	0	0	0	0	0	0	0
mir-514-3_star	0	0	0	0	0	0	0	0	0	0	0	0
mir-559_star	0	0	0	0	0	0	0	0	0	0	0	0
mir-548a-1_star	0	0	0	0	0	0	0	0	0	0	0	0
mir-603_star	0	0	0	0	0	0	0	0	0	0	0	0
mir-604_star	0	0	0	0	0	0	0	0	0	0	0	0
mir-610_star	0	0	0	0	0	0	0	0	0	0	0	0
mir-617_star	0	0	0	0	0	0	0	0	0	0	0	0
mir-449c_star	0	0	0	0	0	0	0	0	0	0	0	0
mir-889_star	0	0	0	0	0	0	0	0	0	0	0	0
mir-1181_star	0	0	0	0	0	0	0	0	0	0	0	0
mir-1228_star	0	0	0	0	0	0	0	0	0	0	0	1
mir-1233-1_star	0	0	0	0	0	0	0	0	0	0	0	0
mir-1237_star	0	0	0	0	0	0	0	0	0	0	0	0
mir-1207_star	0	0	0	0	0	0	0	0	0	0	0	0
mir-1290_star	0	0	0	0	0	0	0	0	0	0	0	0
mir-1257_star	0	0	0	0	0	0	0	0	0	0	0	0
mir-1267_star	0	0	0	0	0	0	0	0	0	0	0	0
mir-1197_star	0	0	0	0	0	0	0	0	0	0	0	0
mir-3115_star	0	0	0	0	0	0	0	0	0	0	0	0
mir-544b_star	0	0	0	0	0	0	0	0	0	0	0	0
mir-3146_star	0	0	0	0	0	0	0	0	0	0	0	0
mir-3160-1_star	0	0	0	0	0	0	0	0	0	0	0	0
mir-3160-2_star	0	0	0	0	0	0	0	0	0	0	0	0
mir-3165_star	0	0	0	0	0	0	0	0	0	0	0	0
mir-3168_star	0	0	0	0	0	0	0	0	0	0	0	0
mir-3170_star	0	0	0	0	0	0	0	0	0	0	0	0
mir-3179-1_star	0	0	0	0	0	0	0	0	0	0	0	0
mir-3179-2_star	0	0	0	0	0	0	0	0	0	0	0	0
mir-3179-3_star	0	0	0	0	0	0	0	0	0	0	0	0
mir-3186_star	0	0	0	0	0	0	0	0	0	0	0	0
mir-3195_star	0	0	0	0	0	0	0	0	0	0	0	0
mir-3199-1_star	0	0	0	0	0	0	0	0	0	0	0	0
mir-4314_star	0	0	0	0	0	0	0	0	0	0	0	0
mir-4323_star	0	0	0	0	0	0	0	0	0	0	0	0
mir-4256_star	0	0	0	0	0	0	0	0	0	0	0	0
mir-4254_star	0	0	0	0	0	0	0	0	0	0	0	0
mir-4265_star	0	0	0	0	0	0	0	0	0	0	0	0
mir-4273_star	0	0	0	0	0	0	0	0	0	0	0	0
mir-4290_star	0	0	0	0	0	0	0	0	0	0	0	0
mir-1233-2_star	0	0	0	0	0	0	0	0	0	0	0	0
mir-124-1_star	0	0	0	0	0	0	0	0	0	0	0	0
mir-124-2_star	0	0	0	0	0	0	0	0	0	0	0	0
mir-124-3_star	0	0	0	0	0	0	1	0	0	0	0	0
mir-149_star	0	0	0	0	0	0	0	0	0	0	0	0
mir-524_star	0	0	0	0	0	0	0	0	0	0	0	0
mir-607_star	0	0	0	0	0	0	0	0	0	0	0	0
mir-615_star	0	0	0	0	0	0	0	0	0	0	0	0
mir-549_star	0	0	0	0	0	0	0	0	0	0	0	0
mir-658_star	0	0	0	0	0	0	0	0	0	0	0	0
mir-220b_star	0	0	0	0	0	0	0	0	0	0	0	0
mir-891b_star	0	0	0	0	0	0	0	0	0	0	0	0
mir-921_star	0	0	0	0	0	0	0	0	0	0	0	0
mir-1289-1_star	0	0	0	0	0	0	0	0	0	0	0	0
mir-1262_star	0	0	0	0	0	0	0	0	0	0	0	0
mir-1276_star	0	0	0	0	0	0	0	0	0	0	0	0
mir-1915_star	0	0	0	0	0	0	0	0	0	0	0	0
mir-3124_star	0	0	0	0	0	0	0	0	0	0	0	0
mir-3139_star	0	0	0	0	0	0	0	0	0	0	0	0
mir-548u_star	0	0	0	0	0	0	0	0	0	0	0	0
mir-3144_star	0	0	0	0	0	0	0	0	0	0	0	0
mir-3163_star	0	0	0	0	0	0	0	0	0	0	0	0
mir-3178_star	0	0	0	0	0	0	0	0	0	0	0	0
mir-3198_star	0	0	0	0	0	0	0	0	0	0	0	0
mir-4297_star	0	0	0	0	0	0	0	0	0	0	0	0
mir-203_star	0	0	0	0	0	0	0	0	0	0	0	0
mir-205_star	0	0	0	0	0	0	0	0	0	0	0	0
mir-517c_star	0	0	0	0	0	0	0	0	0	0	0	0
mir-552_star	0	0	0	0	0	0	0	0	0	0	0	0
mir-581_star	0	0	0	0	0	0	0	0	0	0	0	0
mir-586_star	0	0	0	0	0	0	0	0	0	0	0	0
mir-591_star	0	0	0	0	0	0	0	0	0	0	0	0
mir-449b_star	0	0	0	1	0	0	0	0	1	0	0	0
mir-770_star	0	0	0	0	0	0	0	0	0	0	0	0
mir-875_star	0	0	0	0	0	0	0	0	0	0	0	0
mir-938_star	0	0	0	0	0	0	0	0	0	0	0	0
mir-1289-2_star	0	0	0	0	0	0	0	0	0	0	0	0
mir-1291_star	0	0	0	0	0	0	0	0	0	0	0	0
mir-1302-2_star	0	0	0	0	0	0	0	0	0	0	0	0
mir-1277_star	0	0	0	0	0	0	0	0	0	0	0	0
mir-466_star	0	0	0	0	0	0	0	0	0	0	0	0
mir-3136_star	0	0	0	0	0	0	0	0	0	0	0	0
mir-3181_star	0	0	0	0	0	0	0	0	0	0	0	0
mir-4298_star	0	0	0	0	0	0	0	0	0	0	0	0
mir-4302_star	0	0	0	0	0	0	0	0	0	0	0	0
mir-4305_star	0	0	0	0	0	0	0	0	0	0	0	0
mir-4320_star	0	0	0	0	0	0	0	0	0	0	0	0
mir-4276_star	0	0	0	0	0	0	0	0	0	0	0	0
mir-4277_star	0	0	0	0	0	0	0	0	0	0	0	0
mir-4285_star	0	0	0	0	0	0	0	0	0	0	0	0
mir-4288_star	0	0	0	0	0	0	0	0	0	0	0	0
mir-1302-9_star	0	0	0	0	0	0	0	0	0	0	0	0
mir-1302-10_star	0	0	0	0	0	0	0	0	0	0	0	0
mir-1302-11_star	0	0	0	0	0	0	0	0	0	0	0	0
mir-216a_star	0	0	0	0	0	0	0	0	0	0	0	0
mir-544_star	0	0	0	0	0	0	0	0	0	0	0	0
mir-572_star	0	0	0	0	0	0	0	0	0	0	0	0
mir-593_star	0	0	0	0	0	0	0	0	0	0	0	0
mir-509-3_star	0	0	0	0	0	0	0	0	0	0	0	0
mir-1238_star	0	0	0	0	0	0	0	0	0	0	0	0
mir-1252_star	0	0	0	0	0	0	0	0	0	0	0	0
mir-2114_star	0	0	0	0	0	0	0	0	0	1	0	0
mir-3129_star	0	0	0	0	0	0	0	0	0	0	0	0
mir-3132_star	0	0	0	0	0	0	0	0	0	0	0	0
mir-3174_star	0	0	0	0	0	0	0	0	0	0	0	0
mir-4303_star	0	0	0	0	0	0	0	0	0	0	0	0
mir-449a_star	0	0	0	0	0	0	0	0	0	0	0	0
mir-490_star	0	0	0	0	0	0	0	0	0	0	0	0
mir-762_star	0	0	0	0	0	0	0	0	0	0	0	0
mir-1295_star	0	0	0	0	0	0	0	0	0	0	0	0
mir-1302-1_star	0	0	0	0	0	0	0	0	0	0	0	0
mir-1302-4_star	0	0	0	0	0	0	0	0	0	0	0	0
mir-1302-5_star	0	0	0	0	0	0	0	0	0	0	0	0
mir-1302-6_star	0	0	0	0	0	0	0	0	0	0	0	0
mir-1302-7_star	0	0	0	0	0	0	0	0	0	0	0	0
mir-1302-8_star	0	0	0	0	0	0	0	0	0	0	0	0
mir-1281_star	0	0	0	0	0	0	0	0	0	0	0	0
mir-3121_star	0	0	0	0	0	0	0	0	0	0	0	0
mir-3164_star	0	0	0	0	0	0	0	0	0	0	0	0
mir-3183_star	0	0	0	0	0	0	0	0	0	0	0	0
mir-3184_star	0	0	0	0	0	0	0	0	0	0	0	0
mir-3187_star	0	0	0	0	0	0	0	0	0	0	0	0
mir-4289_star	0	0	0	0	0	0	0	0	0	0	0	0
mir-4291_star	0	0	0	0	0	0	0	0	0	0	0	0
mir-206_star	0	0	0	0	0	0	0	0	0	0	0	0
mir-562_star	0	0	0	0	0	0	0	0	0	0	0	0
mir-564_star	0	0	0	0	0	0	0	0	0	0	0	0
mir-297_star	0	0	0	0	0	0	0	0	0	0	0	0
mir-1234_star	0	0	0	0	0	0	0	0	0	0	0	0
mir-3141_star	0	0	0	0	0	0	0	0	0	0	0	0
mir-3188_star	0	0	0	0	0	0	0	0	0	0	0	0
mir-3190_star	0	0	0	0	0	0	0	0	0	0	0	0
mir-520d_star	0	0	0	0	0	0	0	0	0	0	0	0
mir-499_star	0	0	0	0	0	0	0	0	0	0	0	0
mir-580_star	0	0	0	0	0	0	0	0	0	0	0	0
mir-602_star	0	0	0	0	0	0	0	0	0	0	0	0
mir-608_star	0	0	0	0	0	0	0	0	0	0	0	0
mir-922_star	0	0	0	0	0	0	0	0	0	0	0	0
mir-1827_star	0	0	0	0	0	0	0	0	0	0	0	0
mir-4280_star	0	0	0	0	0	0	0	0	0	0	0	0
mir-612_star	0	0	0	0	0	0	0	0	0	0	0	0
mir-621_star	0	0	0	0	0	0	0	0	0	0	0	0
mir-632_star	0	0	0	0	0	0	0	0	0	0	0	0
mir-1243_star	0	0	0	0	0	0	0	0	0	0	0	0
mir-2861_star	0	0	0	0	0	0	0	0	0	0	0	0
mir-498_star	0	0	0	0	0	0	0	0	0	0	0	0
mir-561_star	0	0	0	0	0	0	0	0	0	0	0	0
mir-650_star	0	0	0	0	0	0	0	0	0	0	0	0
mir-548m_star	0	0	0	0	0	0	0	0	0	0	0	0
mir-1470_star	0	0	0	0	0	0	0	0	0	0	0	0
mir-2909_star	0	0	0	0	0	0	0	0	0	0	0	0
mir-4278_star	0	0	0	0	0	0	0	0	0	0	0	0
mir-184_star	0	0	0	0	0	0	0	0	0	0	0	0
mir-2113_star	0	0	0	0	0	0	0	0	0	0	0	0
mir-765_star	0	0	0	0	0	0	0	0	0	0	0	0
mir-300_star	0	0	0	0	0	0	0	0	0	0	0	0
mir-892a_star	0	0	0	0	0	0	0	0	0	0	0	0
mir-2276_star	0	0	0	0	0	0	0	0	0	0	0	0
mir-4252_star	0	0	0	0	0	0	0	0	0	0	0	0
mir-4279_star	0	0	0	0	0	0	0	0	0	0	0	0
mir-137_star	0	0	0	0	0	0	0	0	0	0	0	0
mir-302d_star	0	0	0	0	0	0	0	0	0	0	0	0
mir-135b_star	0	0	0	0	0	0	0	0	0	0	0	0
mir-483_star	0	0	0	0	0	0	0	0	0	0	0	0
mir-520g_star	0	0	0	0	0	0	0	0	0	0	0	0
mir-557_star	0	0	0	0	0	0	0	0	0	0	0	0
mir-620_star	0	0	0	0	0	0	0	0	0	0	0	0
mir-541_star	0	0	0	0	0	0	0	0	0	0	0	0
mir-934_star	0	0	0	0	0	0	0	0	0	0	0	0
mir-4260_star	0	0	0	0	0	0	0	0	0	0	0	0
