# Supplementary material for: Small RNA sequencing-microarray analyses in Parkinson leukocytes reveal deep brain stimulation-induced splicing changes that classify brain region transcriptomes
Source: Front Mol Neurosci. 2013 May 13;6:10. doi: 10.3389/fnmol.2013.00010 (PMC3652308; doi:10.3389/fnmol.2013.00010)
Supplement: Supplementary file 7 [file DataSheet6.XLSX]

## Sheet: Sheet1
			PD-pre/HC	groups of comparison :
hsa-mir-name	logConc	logFC	P.Value	FDR
hsa-mir-378c	-14.69	2.25	0.000109	0.0363
hsa-mir-4293	-15.78	2.52	0.000218	0.0363
hsa-mir-320a	-10.21	-1.61	0.001113	0.1236
hsa-mir-20a	-9.27	1.5	0.002317	0.1929
hsa-mir-18b-3P(18b*)	-17.5	2.88	0.005317	0.3346
hsa-mir-150	-7.94	1.33	0.006638	0.3346
hsa-mir-1249	-14.61	1.53	0.007034	0.3346
hsa-mir-320b-1//mir-320b-2	-12.26	-1.3	0.009875	0.411
hsa-mir-320c-1//mir-320c-2	-14.57	-1.29	0.02084	0.6316
hsa-mir-21	-10.07	1.13	0.020865	0.6316
hsa-mir-671	-17.02	1.99	0.025184	0.6447
hsa-mir-16-1//mir-16-2	-12.29	-1.11	0.026474	0.6447
hsa-mir-92b	-13.28	-1.16	0.027103	0.6447
hsa-mir-1274b	-11.79	1.07	0.031664	0.7029
hsa-mir-199b	-10.72	1.04	0.034864	0.7256
hsa-mir-769	-16.17	-1.45	0.040102	0.7855
miR candidate, highly likely a tRNA fragment ** (previously annotated as hsa-mir-1280)	-12.74	1.2	0.018266	0.6316
