# Supplementary material for: Small RNA sequencing-microarray analyses in Parkinson leukocytes reveal deep brain stimulation-induced splicing changes that classify brain region transcriptomes
Source: Front Mol Neurosci. 2013 May 13;6:10. doi: 10.3389/fnmol.2013.00010 (PMC3652308; doi:10.3389/fnmol.2013.00010)
Supplement: Supplementary file 8 [file DataSheet7.XLSX]

## Sheet: Sheet1
			post-DBS-ON/pre-DBS	Groups of comparison:
hsa-mir-name	logConc	logFC	P.Value	FDR
hsa-mir-4293	-16.04	-3.06	0.00011	0.0296
hsa-mir-378c	-14.81	-2.5	0.000178	0.0296
hsa-mir-424	-13.26	1.69	0.003736	0.3214
hsa-mir-424_star	-16.18	-2.23	0.00386	0.3214
hsa-mir-20a	-9.3	-1.56	0.005162	0.3438
hsa-mir-18b_star	-17.51	-2.95	0.007832	0.4347
hsa-mir-210	-13.03	-1.51	0.009907	0.4713
hsa-mir-143	-11.46	1.36	0.014948	0.6109
hsa-mir-1249	-14.57	-1.47	0.018344	0.6109
hsa-mir-93	-8.18	-1.1	0.045147	1
hsa-mir-4317	-13.66	1.17	0.045982	1
miR candidates
a tRNA (previously called mir-1308)	-16.54	1.91	0.017436	0.6109
highly likely a tRNA fragment** (previously annotated as mir-1280)	-12.78	-1.29	0.024866	0.7528
