# Supplementary material for: Small RNA sequencing-microarray analyses in Parkinson leukocytes reveal deep brain stimulation-induced splicing changes that classify brain region transcriptomes
Source: Front Mol Neurosci. 2013 May 13;6:10. doi: 10.3389/fnmol.2013.00010 (PMC3652308; doi:10.3389/fnmol.2013.00010)
Supplement: Supplementary file 9 [file DataSheet8.XLSX]

## Sheet: Sheet1
		groups:	Comparison of groups: post-DBS-OFF/post-DBS-ON stimulation
hsa-miR-name	logConc	logFC	P.Value	FDR
hsa-mir-652	-14.55	-2.19	0.00192	0.381
hsa-mir-1260	-16.52	2.68	0.00255	0.381
hsa-mir-486	-6.86	1.88	0.00341	0.381
hsa-mir-218-1//mir-218-2	-18.85	4.24	0.01246	1
hsa-mir-29c	-10.34	-1.47	0.02108	1
hsa-mir-15a_star	-16.37	-1.92	0.0291	1
hsa-mir-365-1//mir-365-2	-12.1	1.38	0.03211	1
hsa-mir-29a	-9.37	-1.35	0.03315	1
hsa-mir-376c	-15.51	-1.46	0.04524	1
hsa-mir-423	-12.45	1.28	0.04783	1
hsa-mir-143	-11.41	-1.26	0.04793	1
