# Supplementary material for: Small RNA sequencing-microarray analyses in Parkinson leukocytes reveal deep brain stimulation-induced splicing changes that classify brain region transcriptomes
Source: Front Mol Neurosci. 2013 May 13;6:10. doi: 10.3389/fnmol.2013.00010 (PMC3652308; doi:10.3389/fnmol.2013.00010)
Supplement: Supplementary file 11 [file DataSheet10.XLSX]

## Sheet: Hs_Junction_S1_vs_HC.p5_average
microRNA-Name	Number Changed	Number Measured	Percent Changed	Zscore	PermuteP	AdjP	Changed GeneSymbols
hsa-miR-374b*	5	58	8.62069	4.20695	0	0	EIF2AK2, DOCK7, PIGC, RQCD1, CA5B
hsa-miR-491-5p	1	211	0.473934	-1.38172	0.0005	0.01575	CNIH4
hsa-miR-410	1	240	0.416667	-1.55247	0.0005	0.01575	CNIH4
hsa-miR-200b	1	264	0.378788	-1.68465	0.0005	0.01575	CNIH4
hsa-miR-200c	1	276	0.362319	-1.74816	0.0005	0.01575	CNIH4
hsa-miR-450b-5p	1	42	2.38095	0.375711	0.001	0.01575	DOCK7
hsa-miR-129*	1	44	2.27273	0.327913	0.001	0.01575	DOCK7
hsa-miR-335*	1	45	2.22222	0.30488	0.001	0.01575	DOCK7
hsa-miR-380-5p	1	49	2.04082	0.217868	0.001	0.01575	DOCK7
hsa-miR-938	1	49	2.04082	0.217868	0.001	0.01575	DOCK7
hsa-miR-672	1	50	2	0.197276	0.001	0.01575	MGST3
hsa-miR-129-3p	1	56	1.78571	0.0819696	0.001	0.01575	DOCK7
hsa-miR-651	1	62	1.6129	-0.0215294	0.001	0.01575	MGST3
hsa-miR-151-5p	1	64	1.5625	-0.0538506	0.001	0.01575	DOCK7
hsa-miR-502-5p	1	64	1.5625	-0.0538506	0.001	0.01575	DOCK7
hsa-miR-142-5p	1	67	1.49254	-0.100548	0.001	0.01575	DOCK7
hsa-miR-331-5p	1	67	1.49254	-0.100548	0.001	0.01575	MGST3
hsa-miR-875-3p	1	67	1.49254	-0.100548	0.001	0.01575	MGST3
hsa-miR-620	1	71	1.40845	-0.159801	0.001	0.01575	MGST3
hsa-miR-641	1	93	1.07527	-0.439337	0.001	0.01575	DOCK7
hsa-miR-585	1	94	1.06383	-0.450591	0.001	0.01575	DOCK7
hsa-miR-516-5p	1	102	0.980392	-0.537122	0.001	0.01575	MGST3
hsa-miR-578	1	108	0.925926	-0.59836	0.001	0.01575	DOCK7
hsa-miR-28	1	115	0.869565	-0.666378	0.001	0.01575	DOCK7
hsa-miR-199a	1	119	0.840336	-0.703761	0.001	0.01575	DOCK7
hsa-miR-605	1	132	0.757576	-0.818808	0.001	0.01575	MGST3
hsa-miR-453	1	146	0.684932	-0.933403	0.001	0.01575	MGST3
hsa-miR-498	1	150	0.666667	-0.964639	0.001	0.01575	DOCK7
hsa-miR-192	1	157	0.636943	-1.01788	0.001	0.01575	DOCK7
hsa-miR-492	1	160	0.625	-1.04017	0.001	0.01575	DOCK7
hsa-miR-331	1	208	0.480769	-1.36324	0.001	0.01575	DOCK7
hsa-miR-125b	1	264	0.378788	-1.68465	0.001	0.01575	DOCK7
hsa-miR-133a	1	285	0.350877	-1.79479	0.001	0.01575	DOCK7
hsa-miR-29b-2*	1	60	1.66667	0.0118264	0.0015	0.01575	NUDT13
hsa-miR-196b	2	212	0.943396	-0.831031	0.0015	0.01575	MGST3, CNIH4
hsa-miR-450	1	18	5.55556	1.30583	0.002	0.01575	COL6A2
hsa-miR-508	1	20	5	1.18114	0.002	0.01575	COL6A2
hsa-miR-582	1	44	2.27273	0.327913	0.002	0.01575	COL6A2
hsa-miR-132*	1	49	2.04082	0.217868	0.002	0.01575	COL6A2
hsa-miR-744	1	56	1.78571	0.0819696	0.002	0.01575	COL6A2
hsa-miR-135a*	1	58	1.72414	0.0462963	0.002	0.01575	COL6A2
hsa-miR-519b	1	59	1.69492	0.0289167	0.002	0.01575	COL6A2
hsa-miR-519c	1	59	1.69492	0.0289167	0.002	0.01575	COL6A2
hsa-miR-887	1	59	1.69492	0.0289167	0.002	0.01575	COL6A2
hsa-miR-129	1	62	1.6129	-0.0215294	0.002	0.01575	COL6A2
hsa-miR-483-5p	1	62	1.6129	-0.0215294	0.002	0.01575	COL6A2
hsa-miR-877	1	63	1.5873	-0.0378147	0.002	0.01575	COL6A2
hsa-miR-517c	1	74	1.35135	-0.202217	0.002	0.01575	COL6A2
hsa-miR-425-3p	1	80	1.25	-0.282486	0.002	0.01575	COL6A2
hsa-miR-507	1	80	1.25	-0.282486	0.002	0.01575	COL6A2
hsa-miR-517b	1	81	1.23457	-0.295327	0.002	0.01575	COL6A2
hsa-miR-486-3p	1	82	1.21951	-0.308027	0.002	0.01575	COL6A2
hsa-miR-517a	1	82	1.21951	-0.308027	0.002	0.01575	COL6A2
hsa-miR-610	1	82	1.21951	-0.308027	0.002	0.01575	COL6A2
hsa-miR-609	1	101	0.990099	-0.526626	0.002	0.01575	COL6A2
hsa-miR-486	1	109	0.917431	-0.608293	0.002	0.01575	COL6A2
hsa-miR-519a	1	122	0.819672	-0.73115	0.002	0.01575	COL6A2
hsa-miR-193a	1	132	0.757576	-0.818808	0.002	0.01575	COL6A2
hsa-miR-583	1	132	0.757576	-0.818808	0.002	0.01575	COL6A2
hsa-miR-644	1	134	0.746269	-0.835722	0.002	0.01575	COL6A2
hsa-miR-423	1	136	0.735294	-0.852446	0.002	0.01575	COL6A2
hsa-miR-557	1	137	0.729927	-0.860738	0.002	0.01575	COL6A2
hsa-miR-432*	1	140	0.714286	-0.885344	0.002	0.01575	COL6A2
hsa-miR-648	1	149	0.671141	-0.956888	0.002	0.01575	COL6A2
hsa-miR-640	1	150	0.666667	-0.964639	0.002	0.01575	COL6A2
hsa-miR-542-5p	1	156	0.641026	-1.01038	0.002	0.01575	COL6A2
hsa-miR-615	1	160	0.625	-1.04017	0.002	0.01575	COL6A2
hsa-miR-515-3p	1	163	0.613497	-1.06218	0.002	0.01575	COL6A2
hsa-miR-611	1	167	0.598802	-1.09107	0.002	0.01575	COL6A2
hsa-miR-125a	1	170	0.588235	-1.11243	0.002	0.01575	COL6A2
hsa-miR-500	1	171	0.584795	-1.11949	0.002	0.01575	COL6A2
hsa-miR-337	1	183	0.546448	-1.20209	0.002	0.01575	COL6A2
hsa-miR-432	1	191	0.52356	-1.25515	0.002	0.01575	COL6A2
hsa-miR-646	1	202	0.49505	-1.32577	0.002	0.01575	COL6A2
hsa-miR-639	1	203	0.492611	-1.33206	0.002	0.01575	COL6A2
hsa-miR-518c*	1	209	0.478469	-1.36942	0.002	0.01575	COL6A2
hsa-miR-623	1	210	0.47619	-1.37558	0.002	0.01575	COL6A2
hsa-miR-675	1	228	0.438596	-1.48344	0.002	0.01575	COL6A2
hsa-miR-130a	1	254	0.393701	-1.63046	0.002	0.01575	RIC8B
hsa-miR-650	1	272	0.367647	-1.72717	0.002	0.01575	COL6A2
hsa-miR-18	1	4	25	3.67081	0.0025	0.01575	SRSF7
hsa-miR-550*	1	38	2.63158	0.479192	0.0025	0.01575	UBC
hsa-miR-744*	1	40	2.5	0.426036	0.0025	0.01575	CRYZ
hsa-miR-200c*	1	43	2.32558	0.351513	0.0025	0.01575	UBC
hsa-miR-377*	1	45	2.22222	0.30488	0.0025	0.01575	NAA35
hsa-miR-122*	1	46	2.17391	0.282384	0.0025	0.01575	NAA35
hsa-miR-891a	1	46	2.17391	0.282384	0.0025	0.01575	NAA35
hsa-miR-340*	1	47	2.12766	0.2604	0.0025	0.01575	NAA35
hsa-miR-196a*	1	50	2	0.197276	0.0025	0.01575	NAA35
hsa-miR-508-5p	1	51	1.96078	0.177106	0.0025	0.01575	NAA35
hsa-miR-141*	1	52	1.92308	0.157339	0.0025	0.01575	UBC
hsa-miR-29c*	1	57	1.75439	0.0639766	0.0025	0.01575	NAA35
hsa-miR-193a-5p	1	64	1.5625	-0.0538506	0.0025	0.01575	UBC
hsa-miR-143*	1	68	1.47059	-0.115669	0.0025	0.01575	NAA35
hsa-miR-545	1	80	1.25	-0.282486	0.0025	0.01575	UBC
hsa-miR-597	1	131	0.763359	-0.810277	0.0025	0.01575	UBC
hsa-miR-215	1	140	0.714286	-0.885344	0.0025	0.01575	NAA35
hsa-miR-1271	1	149	0.671141	-0.956888	0.0025	0.01575	FAM48A
hsa-miR-301a	1	223	0.44843	-1.45402	0.0025	0.01575	FAM48A
hsa-miR-542-3p	1	229	0.436681	-1.48928	0.0025	0.01575	NAA35
hsa-miR-124	1	244	0.409836	-1.57502	0.0025	0.01575	RPL10
hsa-miR-96	1	262	0.381679	-1.67391	0.0025	0.01575	FAM48A
hsa-miR-193b	1	295	0.338983	-1.84567	0.0025	0.01575	ADARB1
hsa-miR-27a	2	336	0.595238	-1.59433	0.0025	0.01575	DOCK7, NUDT13
hsa-miR-27b	2	351	0.569801	-1.67295	0.0025	0.01575	DOCK7, NUDT13
hsa-miR-148b*	1	45	2.22222	0.30488	0.003	0.01575	DIAPH2
hsa-miR-885-5p	1	47	2.12766	0.2604	0.003	0.01575	DIAPH2
hsa-miR-509	2	49	4.08163	1.34804	0.003	0.01575	DOCK7, COL6A2
hsa-miR-181c*	1	56	1.78571	0.0819696	0.003	0.01575	DIAPH2
hsa-miR-151	1	57	1.75439	0.0639766	0.003	0.01575	DIAPH2
hsa-miR-30a-3p	1	90	1.11111	-0.404937	0.003	0.01575	BRCA1
hsa-miR-598	1	90	1.11111	-0.404937	0.003	0.01575	DIAPH2
hsa-miR-452	1	109	0.917431	-0.608293	0.003	0.01575	DIAPH2
hsa-miR-624	1	123	0.813008	-0.740162	0.003	0.01575	DIAPH2
hsa-miR-191*	2	158	1.26582	-0.38566	0.003	0.01575	DOCK7, COL6A2
hsa-miR-142-3p	2	169	1.18343	-0.485791	0.003	0.01575	FAM48A, CNIH4
hsa-miR-339	2	186	1.07527	-0.630079	0.003	0.01575	DOCK7, COL6A2
hsa-miR-18a*	2	196	1.02041	-0.7099	0.003	0.01575	DOCK7, COL6A2
hsa-miR-512-5p	1	207	0.483092	-1.35704	0.003	0.01575	DIAPH2
hsa-miR-596	2	247	0.809717	-1.07314	0.003	0.01575	DOCK7, COL6A2
hsa-miR-200a	1	270	0.37037	-1.7166	0.003	0.01575	FAM18A
hsa-miR-141	1	278	0.359712	-1.75859	0.003	0.01575	FAM18A
hsa-miR-138	1	342	0.292398	-2.07347	0.003	0.01575	FAM18A
hsa-miR-7-2*	1	48	2.08333	0.238902	0.0035	0.01575	PIP4K2A
hsa-miR-7-1*	1	51	1.96078	0.177106	0.0035	0.01575	PIP4K2A
hsa-miR-193a-3p	1	157	0.636943	-1.01788	0.0035	0.01575	FLNB
hsa-miR-875-5p	2	167	1.1976	-0.468014	0.0035	0.01575	DOCK7, NAA35
hsa-miR-653	1	237	0.421941	-1.53541	0.0035	0.01575	C14orf118
hsa-miR-134	2	255	0.784314	-1.12484	0.0035	0.01575	MGST3, DDI2
hsa-miR-20a	2	296	0.675676	-1.37326	0.0035	0.01575	PDE4D, DOCK7
hsa-miR-548c	1	14	7.14286	1.61843	0.004	0.01575	RQCD1
hsa-miR-214*	1	28	3.57143	0.802972	0.004	0.01575	ROMO1
hsa-miR-16-1*	1	40	2.5	0.426036	0.004	0.01575	RQCD1
hsa-miR-26a-2*	1	41	2.43902	0.400539	0.004	0.01575	PIGC
hsa-miR-144*	1	42	2.38095	0.375711	0.004	0.01575	RQCD1
hsa-miR-148a*	1	44	2.27273	0.327913	0.004	0.01575	PIGC
hsa-miR-105*	1	46	2.17391	0.282384	0.004	0.01575	ROMO1
hsa-miR-26a-1*	1	46	2.17391	0.282384	0.004	0.01575	PIGC
hsa-miR-192*	1	48	2.08333	0.238902	0.004	0.01575	ROMO1
hsa-miR-497*	1	50	2	0.197276	0.004	0.01575	PIGC
hsa-miR-20a*	1	51	1.96078	0.177106	0.004	0.01575	ROMO1
hsa-miR-27b*	1	52	1.92308	0.157339	0.004	0.01575	RQCD1
hsa-miR-520d-5p	1	54	1.85185	0.118946	0.004	0.01575	PIGC
hsa-miR-146b-3p	1	55	1.81818	0.100288	0.004	0.01575	EIF2AK2
hsa-miR-921	1	55	1.81818	0.100288	0.004	0.01575	RQCD1
hsa-miR-548b-5p	1	56	1.78571	0.0819696	0.004	0.01575	RQCD1
hsa-miR-220b	1	57	1.75439	0.0639766	0.004	0.01575	PIGC
hsa-miR-323-3p	1	57	1.75439	0.0639766	0.004	0.01575	PIGC
hsa-miR-548c-3p	1	59	1.69492	0.0289167	0.004	0.01575	RQCD1
hsa-miR-615-5p	1	59	1.69492	0.0289167	0.004	0.01575	PIGC
hsa-miR-140	1	61	1.63934	-0.00498558	0.004	0.01575	ROMO1
hsa-miR-548a-3p	1	61	1.63934	-0.00498558	0.004	0.01575	RQCD1
hsa-miR-643	1	63	1.5873	-0.0378147	0.004	0.01575	EIF2AK2
hsa-miR-30e*	1	64	1.5625	-0.0538506	0.004	0.01575	RQCD1
hsa-miR-339-3p	1	64	1.5625	-0.0538506	0.004	0.01575	PIGC
hsa-miR-892a	1	64	1.5625	-0.0538506	0.004	0.01575	EIF2AK2
hsa-miR-200a*	1	67	1.49254	-0.100548	0.004	0.01575	PIGC
hsa-miR-30a*	1	67	1.49254	-0.100548	0.004	0.01575	RQCD1
hsa-miR-548d-3p	1	68	1.47059	-0.115669	0.004	0.01575	RQCD1
hsa-miR-548b-3p	1	75	1.33333	-0.216	0.004	0.01575	RQCD1
hsa-miR-802	1	78	1.28205	-0.25636	0.004	0.01575	RQCD1
hsa-miR-570	1	82	1.21951	-0.308027	0.004	0.01575	RQCD1
hsa-miR-455	1	86	1.16279	-0.357479	0.004	0.01575	ROMO1
hsa-miR-487b	1	90	1.11111	-0.404937	0.004	0.01575	RQCD1
hsa-miR-592	2	92	2.17391	0.402069	0.004	0.01575	DOCK7, DIAPH2
hsa-miR-520h	1	98	1.02041	-0.494605	0.004	0.01575	ROMO1
hsa-miR-616	1	101	0.990099	-0.526626	0.004	0.01575	EIF2AK2
hsa-miR-555	1	105	0.952381	-0.568103	0.004	0.01575	PIGC
hsa-miR-526b*	1	106	0.943396	-0.578267	0.004	0.01575	RQCD1
hsa-miR-518e	1	116	0.862069	-0.67582	0.004	0.01575	PIGC
hsa-miR-122a	1	118	0.847458	-0.694511	0.004	0.01575	ROMO1
hsa-miR-595	1	129	0.775194	-0.793066	0.004	0.01575	ROMO1
hsa-miR-191	1	135	0.740741	-0.844107	0.004	0.01575	PIGC
hsa-miR-571	1	143	0.699301	-0.90956	0.004	0.01575	ROMO1
hsa-miR-767-3p	1	150	0.666667	-0.964639	0.004	0.01575	ROMO1
hsa-miR-452*	1	156	0.641026	-1.01038	0.004	0.01575	PIGC
hsa-miR-652	1	159	0.628931	-1.03278	0.004	0.01575	ROMO1
hsa-miR-379	1	163	0.613497	-1.06218	0.004	0.01575	EIF2AK2
hsa-miR-601	1	166	0.60241	-1.08389	0.004	0.01575	ROMO1
hsa-miR-128a	1	172	0.581395	-1.12652	0.004	0.01575	PIGC
hsa-miR-154	1	176	0.568182	-1.15437	0.004	0.01575	RQCD1
hsa-miR-139-5p	1	178	0.561798	-1.16814	0.004	0.01575	PIGC
hsa-miR-122	1	179	0.558659	-1.17498	0.004	0.01575	ROMO1
hsa-miR-153	2	200	1	-0.740903	0.004	0.01575	PDE4D, NUDT13
hsa-miR-335	1	224	0.446429	-1.45994	0.004	0.01575	PIGC
hsa-miR-599	1	237	0.421941	-1.53541	0.004	0.01575	RQCD1
hsa-miR-503	1	239	0.41841	-1.5468	0.004	0.01575	ROMO1
hsa-miR-221	1	244	0.409836	-1.57502	0.004	0.01575	PIGC
hsa-miR-671	1	251	0.398406	-1.61397	0.004	0.01575	ROMO1
hsa-miR-873	1	257	0.389105	-1.64685	0.004	0.01575	EIF2AK2
hsa-miR-663	1	261	0.383142	-1.66852	0.004	0.01575	ROMO1
hsa-miR-377	3	271	1.10701	-0.727857	0.004	0.01575	DOCK7, NAA35, CNIH4
hsa-miR-369	1	8	12.5	2.41394	0.0045	0.01575	WDR20
hsa-miR-889	1	32	3.125	0.659621	0.0045	0.01575	WDR20
hsa-miR-33	1	34	2.94118	0.595509	0.0045	0.01575	WDR20
hsa-miR-183*	1	37	2.7027	0.506942	0.0045	0.01575	WDR20
hsa-miR-194*	1	42	2.38095	0.375711	0.0045	0.01575	DCAF6
hsa-miR-145*	1	46	2.17391	0.282384	0.0045	0.01575	WDR20
hsa-miR-188-3p	1	55	1.81818	0.100288	0.0045	0.01575	WDR20
hsa-miR-188-5p	1	57	1.75439	0.0639766	0.0045	0.01575	WDR20
hsa-miR-655	1	57	1.75439	0.0639766	0.0045	0.01575	WDR20
hsa-miR-518d	1	58	1.72414	0.0462963	0.0045	0.01575	WDR20
hsa-miR-130a*	1	61	1.63934	-0.00498558	0.0045	0.01575	WDR20
hsa-miR-338-5p	1	61	1.63934	-0.00498558	0.0045	0.01575	WDR20
hsa-miR-513-3p	1	61	1.63934	-0.00498558	0.0045	0.01575	WDR20
hsa-miR-376a*	1	69	1.44928	-0.130581	0.0045	0.01575	WDR20
hsa-miR-485-3p	1	72	1.38889	-0.174122	0.0045	0.01575	WDR20
hsa-miR-520a	1	77	1.2987	-0.243067	0.0045	0.01575	WDR20
hsa-miR-574	1	83	1.20482	-0.320588	0.0045	0.01575	WDR20
hsa-miR-199a*	1	89	1.1236	-0.393248	0.0045	0.01575	DCAF6
hsa-miR-188	1	109	0.917431	-0.608293	0.0045	0.01575	WDR20
hsa-miR-645	1	154	0.649351	-0.995276	0.0045	0.01575	DCAF6
hsa-miR-552	2	164	1.21951	-0.441001	0.0045	0.01575	DOCK7, PIP4K2A
hsa-miR-662	1	167	0.598802	-1.09107	0.0045	0.01575	WDR20
hsa-miR-483	1	168	0.595238	-1.09822	0.0045	0.01575	WDR20
hsa-miR-363*	1	170	0.588235	-1.11243	0.0045	0.01575	WDR20
hsa-miR-302e	1	179	0.558659	-1.17498	0.0045	0.01575	WDR20
hsa-miR-619	1	180	0.555556	-1.1818	0.0045	0.01575	WDR20
hsa-miR-770-5p	1	180	0.555556	-1.1818	0.0045	0.01575	DCAF6
hsa-miR-566	2	184	1.08696	-0.613693	0.0045	0.01575	NAA35, COL6A2
hsa-miR-604	1	190	0.526316	-1.2486	0.0045	0.01575	WDR20
hsa-miR-768-5p	1	218	0.458716	-1.4242	0.0045	0.01575	WDR20
hsa-miR-146b-5p	2	223	0.896861	-0.9102	0.0045	0.01575	EIF2AK2, CNIH4
hsa-miR-876-5p	1	224	0.446429	-1.45994	0.0045	0.01575	RG9MTD3
hsa-miR-199b-5p	1	237	0.421941	-1.53541	0.0045	0.01575	RG9MTD3
hsa-miR-199a-5p	1	238	0.420168	-1.54111	0.0045	0.01575	RG9MTD3
hsa-miR-383	1	260	0.384615	-1.66312	0.0045	0.01575	WDR20
hsa-miR-132	2	263	0.760456	-1.1754	0.0045	0.01575	FAM48A, COL6A2
hsa-miR-212	2	274	0.729927	-1.24316	0.0045	0.01575	FAM48A, COL6A2
hsa-miR-302b	1	282	0.35461	-1.77934	0.0045	0.01575	WDR20
hsa-miR-22	2	283	0.706714	-1.29721	0.0045	0.01575	GOLT1B, COL6A2
hsa-miR-302d	1	285	0.350877	-1.79479	0.0045	0.01575	WDR20
hsa-miR-661	1	290	0.344828	-1.82035	0.0045	0.01575	WDR20
hsa-miR-302a	1	292	0.342466	-1.8305	0.0045	0.01575	WDR20
hsa-miR-24	2	378	0.529101	-1.80955	0.0045	0.01575	NAA35, COL6A2
hsa-miR-370	1	380	0.263158	-2.24652	0.0045	0.01575	WDR20
hsa-miR-181a-2*	1	52	1.92308	0.157339	0.005	0.0159459	C14orf153
hsa-miR-561	2	52	3.84615	1.25491	0.005	0.0159459	DOCK7, PIGC
hsa-miR-101*	2	53	3.77358	1.22528	0.005	0.0159459	DOCK7, RQCD1
hsa-miR-34b*	2	54	3.7037	1.19631	0.005	0.0159459	DOCK7, RQCD1
hsa-miR-106b*	1	61	1.63934	-0.00498558	0.005	0.0159459	CA5B
hsa-miR-22*	1	62	1.6129	-0.0215294	0.005	0.0159459	CA5B
hsa-miR-628-5p	1	66	1.51515	-0.0852091	0.005	0.0159459	CA5B
hsa-miR-567	2	71	2.8169	0.782127	0.005	0.0159459	DOCK7, PIGC
hsa-miR-671-5p	1	72	1.38889	-0.174122	0.005	0.0159459	C14orf153
hsa-miR-518c	1	93	1.07527	-0.439337	0.005	0.0159459	CA5B
hsa-miR-587	1	94	1.06383	-0.450591	0.005	0.0159459	CA5B
hsa-miR-523	1	101	0.990099	-0.526626	0.005	0.0159459	C14orf153
hsa-miR-127-3p	1	113	0.884956	-0.647294	0.005	0.0159459	PTOV1
hsa-miR-127	2	129	1.55039	-0.0882089	0.005	0.0159459	DOCK7, ROMO1
hsa-miR-554	2	149	1.34228	-0.299063	0.005	0.0159459	COL6A2, DIAPH2
hsa-miR-634	2	167	1.1976	-0.468014	0.005	0.0159459	COL6A2, DIAPH2
hsa-miR-34c	2	182	1.0989	-0.597158	0.005	0.0159459	DOCK7, ROMO1
hsa-miR-342-3p	1	195	0.512821	-1.28113	0.005	0.0159459	PTOV1
hsa-miR-216a	1	251	0.398406	-1.61397	0.005	0.0159459	MANBAL
hsa-miR-371-5p	2	253	0.790514	-1.11203	0.005	0.0159459	DOCK7, RQCD1
hsa-miR-204	1	311	0.321543	-1.92519	0.005	0.0159459	MANBAL
hsa-miR-185	2	321	0.623053	-1.51351	0.005	0.0159459	FAM48A, DDI2
hsa-miR-495	2	352	0.568182	-1.67812	0.005	0.0159459	FAM48A, NAA35
hsa-miR-656	2	30	6.66667	2.16889	0.0055	0.0169515	DOCK7, WDR20
hsa-miR-579	2	72	2.77778	0.76138	0.0055	0.0169515	WDR20, MGST3
hsa-miR-502	2	156	1.28205	-0.366802	0.0055	0.0169515	DOCK7, DCAF6
hsa-miR-551b	2	158	1.26582	-0.38566	0.0055	0.0169515	DOCK7, DCAF6
hsa-miR-1297	2	182	1.0989	-0.597158	0.0055	0.0169515	DOCK7, WDR20
hsa-miR-425	2	217	0.921659	-0.867402	0.0055	0.0169515	DOCK7, WDR20
hsa-miR-26a	2	252	0.793651	-1.10559	0.0055	0.0169515	DOCK7, WDR20
hsa-miR-374b	2	291	0.687285	-1.34428	0.0055	0.0169515	DOCK7, WDR20
hsa-miR-374a	2	302	0.662252	-1.40761	0.0055	0.0169515	DOCK7, WDR20
hsa-miR-92b*	2	52	3.84615	1.25491	0.006	0.0177	ROMO1, COL6A2
hsa-miR-34a*	2	54	3.7037	1.19631	0.006	0.0177	DOCK7, CA5B
hsa-miR-337-5p	2	80	2.5	0.60606	0.006	0.0177	COL6A2, RQCD1
hsa-miR-591	2	116	1.72414	0.0660382	0.006	0.0177	ROMO1, COL6A2
hsa-miR-17-3p	2	122	1.63934	-0.0071148	0.006	0.0177	COL6A2, RQCD1
hsa-miR-371	2	130	1.53846	-0.099451	0.006	0.0177	ROMO1, COL6A2
hsa-miR-147	2	138	1.44928	-0.186577	0.006	0.0177	COL6A2, TPST1
hsa-miR-572	2	163	1.22699	-0.431902	0.006	0.0177	ROMO1, COL6A2
hsa-miR-638	2	202	0.990099	-0.756217	0.006	0.0177	ROMO1, COL6A2
hsa-miR-564	2	215	0.930233	-0.852933	0.006	0.0177	ROMO1, COL6A2
hsa-miR-658	2	258	0.775194	-1.14393	0.006	0.0177	ROMO1, COL6A2
hsa-miR-346	3	294	1.02041	-0.8828	0.006	0.0177	PDE4D, COL6A2, NUDT13
hsa-miR-20b*	2	53	3.77358	1.22528	0.0065	0.0180774	EIF2AK2, NAA35
hsa-miR-362	2	98	2.04082	0.310349	0.0065	0.0180774	WDR20, COL6A2
hsa-miR-422b	2	102	1.96078	0.252361	0.0065	0.0180774	WDR20, COL6A2
hsa-miR-520d	2	105	1.90476	0.210367	0.0065	0.0180774	WDR20, COL6A2
hsa-miR-325	2	116	1.72414	0.0660382	0.0065	0.0180774	EIF2AK2, SRSF7
hsa-miR-342	2	120	1.66667	0.0168746	0.0065	0.0180774	WDR20, COL6A2
hsa-miR-409-5p	2	124	1.6129	-0.0307287	0.0065	0.0180774	COL6A2, DCAF6
hsa-miR-345	2	166	1.20482	-0.459057	0.0065	0.0180774	COL6A2, DCAF6
hsa-miR-642	2	169	1.18343	-0.485791	0.0065	0.0180774	WDR20, COL6A2
hsa-miR-184	2	178	1.1236	-0.563627	0.0065	0.0180774	WDR20, COL6A2
hsa-miR-766	2	207	0.966184	-0.793982	0.0065	0.0180774	WDR20, COL6A2
hsa-miR-32	2	218	0.917431	-0.874598	0.0065	0.0180774	EIF2AK2, NAA35
hsa-miR-101	2	223	0.896861	-0.9102	0.0065	0.0180774	FAM48A, RQCD1
hsa-miR-19b	2	247	0.809717	-1.07314	0.0065	0.0180774	CNIH4, ITSN1
hsa-miR-19a	2	252	0.793651	-1.10559	0.0065	0.0180774	CNIH4, ITSN1
hsa-miR-637	2	277	0.722022	-1.26131	0.0065	0.0180774	COL6A2, DCAF6
hsa-miR-421	2	327	0.611621	-1.54612	0.0065	0.0180774	RBM6, GOLT1B
hsa-miR-499-3p	2	57	3.50877	1.11307	0.007	0.0185321	PIGC, DIAPH2
hsa-miR-517*	3	110	2.72727	0.904128	0.007	0.0185321	DOCK7, PIGC, COL6A2
hsa-miR-140-5p	2	186	1.07527	-0.630079	0.007	0.0185321	NAA35, WDR20
hsa-miR-376c	2	188	1.06383	-0.64632	0.007	0.0185321	WDR20, DDI2
hsa-miR-296	3	206	1.45631	-0.222148	0.007	0.0185321	DOCK7, ROMO1, COL6A2
hsa-miR-198	3	222	1.35135	-0.358164	0.007	0.0185321	DOCK7, PIGC, COL6A2
hsa-miR-128	2	250	0.8	-1.09267	0.007	0.0185321	FAM48A, MAP1S
hsa-miR-30d	2	260	0.769231	-1.15657	0.007	0.0185321	FAM48A, WDR20
hsa-miR-30a	2	264	0.757576	-1.18164	0.007	0.0185321	FAM48A, WDR20
hsa-miR-31	2	268	0.746269	-1.20644	0.007	0.0185321	MAP1S, NAA35
hsa-miR-18b	3	274	1.09489	-0.748642	0.007	0.0185321	DOCK7, ROMO1, COL6A2
hsa-miR-429	3	276	1.08696	-0.762398	0.007	0.0185321	CNIH4, RQCD1, XRCC4
hsa-miR-18a	3	287	1.0453	-0.83668	0.007	0.0185321	DOCK7, ROMO1, COL6A2
hsa-miR-148b	2	297	0.673401	-1.37902	0.007	0.0185321	RQCD1, FAM18A
hsa-miR-145	2	333	0.600601	-1.57835	0.007	0.0185321	GOLT1B, WDR20
hsa-miR-136*	1	42	2.38095	0.375711	0.0075	0.0194201	RPGR
hsa-miR-454-3p	3	70	4.28571	1.7517	0.0075	0.0194201	DOCK7, WDR20, COL6A2
hsa-miR-124a	3	132	2.27273	0.575422	0.0075	0.0194201	DOCK7, WDR20, COL6A2
hsa-miR-219-5p	2	150	1.33333	-0.308912	0.0075	0.0194201	WDR20, DIAPH2
hsa-miR-551a	2	151	1.3245	-0.318702	0.0075	0.0194201	DCAF6, DIAPH2
hsa-miR-195	2	347	0.576369	-1.65219	0.0075	0.0194201	MAP1S, FAM18A
hsa-miR-16	2	363	0.550964	-1.7344	0.0075	0.0194201	MAP1S, FAM18A
hsa-miR-150*	2	53	3.77358	1.22528	0.008	0.0196148	EIF2AK2, ROMO1
hsa-miR-624*	2	59	3.38983	1.06038	0.008	0.0196148	DIAPH2, CA5B
hsa-miR-548a-5p	2	61	3.27869	1.00973	0.008	0.0196148	PIGC, RQCD1
hsa-miR-511	2	110	1.81818	0.142989	0.008	0.0196148	PIGC, RQCD1
hsa-miR-767-5p	2	153	1.30719	-0.33811	0.008	0.0196148	ROMO1, PIGC
hsa-miR-190b	2	185	1.08108	-0.621904	0.008	0.0196148	EIF2AK2, PIGC
hsa-miR-190	2	196	1.02041	-0.7099	0.008	0.0196148	EIF2AK2, PIGC
hsa-miR-376a	3	218	1.37615	-0.324996	0.008	0.0196148	DOCK7, WDR20, DDI2
hsa-miR-758	3	220	1.36364	-0.341646	0.008	0.0196148	FAM48A, FAM18A, DDI2
hsa-miR-223	3	226	1.32743	-0.390814	0.008	0.0196148	DOCK7, RQCD1, DIAPH2
hsa-miR-449a	2	250	0.8	-1.09267	0.008	0.0196148	EIF2AK2, RQCD1
hsa-miR-300	3	274	1.09489	-0.748642	0.008	0.0196148	RBM6, DOCK7, XRCC4
hsa-miR-381	3	304	0.986842	-0.947243	0.008	0.0196148	RBM6, DOCK7, XRCC4
hsa-miR-211	3	308	0.974026	-0.97257	0.008	0.0196148	MYO3B, MANBAL, DOCK7
hsa-miR-577	2	42	4.7619	1.59518	0.0085	0.0196148	WDR20, RQCD1
hsa-miR-549	2	92	2.17391	0.402069	0.0085	0.0196148	ROMO1, WDR20
hsa-miR-525*	2	109	1.83486	0.156216	0.0085	0.0196148	ROMO1, WDR20
hsa-miR-518f	2	114	1.75439	0.0912439	0.0085	0.0196148	PIGC, WDR20
hsa-miR-524	2	120	1.66667	0.0168746	0.0085	0.0196148	ROMO1, WDR20
hsa-miR-525	2	157	1.27389	-0.376257	0.0085	0.0196148	ROMO1, DCAF6
hsa-miR-512-3p	2	170	1.17647	-0.494612	0.0085	0.0196148	ROMO1, WDR20
hsa-miR-329	3	231	1.2987	-0.430927	0.0085	0.0196148	DOCK7, WDR20, FAM18A
hsa-miR-520a-3p	2	234	0.854701	-0.98643	0.0085	0.0196148	WDR20, RQCD1
hsa-miR-520d-3p	2	241	0.829876	-1.03355	0.0085	0.0196148	WDR20, RQCD1
hsa-miR-520c-3p	2	243	0.823045	-1.04683	0.0085	0.0196148	WDR20, RQCD1
hsa-miR-520e	2	267	0.749064	-1.20027	0.0085	0.0196148	WDR20, RQCD1
hsa-miR-520b	2	268	0.746269	-1.20644	0.0085	0.0196148	WDR20, RQCD1
hsa-miR-612	2	289	0.692042	-1.3326	0.0085	0.0196148	ROMO1, DCAF6
hsa-miR-372	2	291	0.687285	-1.34428	0.0085	0.0196148	ROMO1, WDR20
hsa-miR-183	3	293	1.02389	-0.876264	0.0085	0.0196148	FAM48A, COL6A2, RQCD1
hsa-miR-302c	2	299	0.668896	-1.39049	0.0085	0.0196148	ROMO1, WDR20
hsa-miR-373	2	300	0.666667	-1.39621	0.0085	0.0196148	WDR20, RQCD1
hsa-miR-181a	2	309	0.647249	-1.44711	0.0085	0.0196148	RBM6, WDR20
hsa-miR-608	2	324	0.617284	-1.52987	0.0085	0.0196148	ROMO1, DCAF6
hsa-miR-424	3	352	0.852273	-1.23637	0.0085	0.0196148	DOCK7, MAP1S, FAM18A
hsa-miR-380	2	42	4.7619	1.59518	0.009	0.0196148	PIGC, CA5B
hsa-miR-518e*	2	48	4.16667	1.38062	0.009	0.0196148	PIGC, CA5B
hsa-miR-923	2	61	3.27869	1.00973	0.009	0.0196148	RQCD1, CA5B
hsa-miR-371-3p	2	63	3.1746	0.960954	0.009	0.0196148	ROMO1, CANX
hsa-miR-509-3p	3	64	4.6875	1.92831	0.009	0.0196148	EIF2AK2, DOCK7, ROMO1
hsa-miR-29a*	2	65	3.07692	0.913927	0.009	0.0196148	RQCD1, CA5B
hsa-miR-525-5p	2	70	2.85714	0.803204	0.009	0.0196148	PIGC, CA5B
hsa-miR-518d-5p	2	74	2.7027	0.72083	0.009	0.0196148	PIGC, CA5B
hsa-miR-520a-5p	2	74	2.7027	0.72083	0.009	0.0196148	PIGC, CA5B
hsa-miR-518f*	2	118	1.69492	0.0412538	0.009	0.0196148	PIGC, CA5B
hsa-miR-362-3p	3	182	1.64835	0.00103733	0.009	0.0196148	GOLT1B, DOCK7, OSBPL9
hsa-miR-874	3	186	1.6129	-0.0379895	0.009	0.0196148	PTOV1, RPL10, NUDT13
hsa-miR-92a	3	191	1.57068	-0.0856822	0.009	0.0196148	EIF2AK2, PDE4D, NAA35
hsa-miR-363	3	211	1.4218	-0.265634	0.009	0.0196148	EIF2AK2, PDE4D, NAA35
hsa-miR-708	3	212	1.41509	-0.274221	0.009	0.0196148	RBM6, DOCK7, PIGC
hsa-miR-28-5p	3	215	1.39535	-0.299765	0.009	0.0196148	RBM6, DOCK7, PIGC
hsa-miR-29a	3	249	1.20482	-0.569448	0.009	0.0196148	NUDT13, CA5B, DDI2
hsa-miR-29c	3	255	1.17647	-0.613753	0.009	0.0196148	NUDT13, CA5B, DDI2
hsa-miR-25	3	257	1.16732	-0.62833	0.009	0.0196148	EIF2AK2, PDE4D, NAA35
hsa-miR-324-5p	3	284	1.05634	-0.816646	0.009	0.0196148	RBM6, DOCK7, ROMO1
hsa-miR-136	3	301	0.996678	-0.928082	0.009	0.0196148	COL6A2, DCAF6, FAM18A
hsa-miR-506	2	304	0.657895	-1.41896	0.009	0.0196148	RBM6, C14orf153
hsa-miR-488	2	305	0.655738	-1.42461	0.009	0.0196148	COL6A2, KIAA0146
hsa-miR-150	3	312	0.961538	-0.997651	0.009	0.0196148	ROMO1, COL6A2, DIAPH2
hsa-miR-152	3	320	0.9375	-1.0471	0.009	0.0196148	RQCD1, NUDT13, UVRAG
hsa-miR-412	3	166	1.80723	0.165781	0.0095	0.0202765	WDR20, COL6A2, DIAPH2
hsa-miR-33a	3	223	1.34529	-0.366375	0.0095	0.0202765	PDE4D, NAA35, WDR20
hsa-miR-33b	3	263	1.14068	-0.671511	0.0095	0.0202765	PDE4D, NAA35, WDR20
hsa-miR-17	2	264	0.757576	-1.18164	0.0095	0.0202765	PDE4D, KIAA0146
hsa-miR-30b	3	268	1.1194	-0.706886	0.0095	0.0202765	FAM48A, NAA35, WDR20
hsa-miR-106b	2	299	0.668896	-1.39049	0.0095	0.0202765	PDE4D, KIAA0146
hsa-miR-328	4	304	1.31579	-0.47553	0.0095	0.0202765	DOCK7, ROMO1, COL6A2, RPL10
hsa-miR-106a	2	311	0.643087	-1.4583	0.0095	0.0202765	PDE4D, KIAA0146
hsa-miR-374a*	3	41	7.31707	2.86869	0.01	0.020806	NAA35, PIGC, RQCD1
hsa-miR-92a-1*	3	69	4.34783	1.77982	0.01	0.020806	EIF2AK2, ROMO1, COL6A2
hsa-miR-768-3p	3	138	2.17391	0.49583	0.01	0.020806	ROMO1, PIGC, COL6A2
hsa-miR-449	3	167	1.79641	0.155044	0.01	0.020806	ROMO1, COL6A2, RQCD1
hsa-miR-187	2	194	1.03093	-0.694206	0.01	0.020806	KIAA0146, FAM18A
hsa-miR-365	3	195	1.53846	-0.123009	0.01	0.020806	RBM6, ROMO1, COL6A2
hsa-miR-654	3	214	1.40187	-0.291286	0.01	0.020806	ROMO1, COL6A2, RQCD1
hsa-miR-382	4	250	1.6	-0.0611179	0.01	0.020806	DOCK7, CNIH4, HSD11B1L, CD55
hsa-miR-146a	4	267	1.49813	-0.199442	0.01	0.020806	EIF2AK2, CNIH4, FAM18A, DDI2
hsa-miR-15a	3	367	0.817439	-1.32094	0.01	0.020806	PDE4D, MAP1S, FAM18A
hsa-miR-490	3	160	1.875	0.231558	0.0105	0.0214678	ROMO1, WDR20, COL6A2
hsa-miR-588	3	175	1.71429	0.0713305	0.0105	0.0214678	ROMO1, WDR20, COL6A2
hsa-miR-765	3	253	1.18577	-0.599082	0.0105	0.0214678	ROMO1, WDR20, COL6A2
hsa-miR-10a	3	280	1.07143	-0.789675	0.0105	0.0214678	EIF2AK2, WDR20, COL6A2
hsa-miR-9	4	298	1.34228	-0.432789	0.0105	0.0214678	SRSF7, NAA35, PIGC, COL6A2
hsa-miR-148a	3	305	0.983607	-0.953598	0.0105	0.0214678	RQCD1, FAM18A, UVRAG
hsa-miR-181d	3	349	0.859599	-1.21916	0.0105	0.0214678	RBM6, RIC8B, WDR20
hsa-miR-9*	1	69	1.44928	-0.130581	0.011	0.022	HNRNPA2B1
hsa-miR-411	3	177	1.69492	0.0509774	0.011	0.022	COL6A2, DCAF6, CA5B
hsa-miR-491	3	191	1.57068	-0.0856822	0.011	0.022	WDR20, COL6A2, DCAF6
hsa-miR-202	5	214	2.33645	0.817459	0.011	0.022	DOCK7, COL6A2, MGST3, RQCD1, FAM18A
hsa-miR-376b	3	220	1.36364	-0.341646	0.011	0.022	RBM6, WDR20, DDI2
hsa-miR-330-5p	1	258	0.387597	-1.65228	0.011	0.022	HNRNPA2B1
hsa-miR-10b	4	261	1.53257	-0.151551	0.011	0.022	EIF2AK2, WDR20, COL6A2, CNIH4
hsa-miR-29b	4	270	1.48148	-0.223029	0.011	0.022	COL6A2, NUDT13, CA5B, DDI2
hsa-miR-326	1	367	0.27248	-2.18828	0.011	0.022	HNRNPA2B1
hsa-miR-369-5p	3	83	3.61446	1.42487	0.0115	0.0223506	WDR20, CNIH4, UBC
hsa-miR-375	2	147	1.36054	-0.279185	0.0115	0.0223506	WDR20, TPM1
hsa-miR-590-5p	3	204	1.47059	-0.204486	0.0115	0.0223506	FAM48A, RQCD1, CA5B
hsa-miR-155	2	239	0.83682	-1.02019	0.0115	0.0223506	WDR20, TPM1
hsa-miR-144	4	243	1.64609	-0.00166139	0.0115	0.0223506	FAM48A, DOCK7, PIGC, RQCD1
hsa-miR-34c-5p	3	252	1.19048	-0.59171	0.0115	0.0223506	EIF2AK2, RQCD1, UVRAG
hsa-miR-324-3p	4	255	1.56863	-0.102661	0.0115	0.0223506	DOCK7, ROMO1, WDR20, COL6A2
hsa-miR-143	3	281	1.06762	-0.796446	0.0115	0.0223506	EIF2AK2, RQCD1, SFI1
hsa-miR-93	2	319	0.626959	-1.50256	0.0115	0.0223506	WDR20, KIAA0146
hsa-let-7e	4	324	1.23457	-0.613112	0.0115	0.0223506	EIF2AK2, EXD2, NAA35, CNIH4
hsa-miR-103	4	325	1.23077	-0.619806	0.0115	0.0223506	DOCK7, PIGC, WDR20, COL6A2
hsa-miR-149	4	428	0.934579	-1.23743	0.0115	0.0223506	WDR20, COL6A2, DCAF6, CNIH4
hsa-miR-196a	3	208	1.44231	-0.239655	0.012	0.0229977	MGST3, CNIH4, TPST1
hsa-miR-224	4	279	1.43369	-0.29243	0.012	0.0229977	RBM6, FAM48A, WDR20, MGST3
hsa-miR-504	4	291	1.37457	-0.381995	0.012	0.0229977	DOCK7, WDR20, COL6A2, DCAF6
hsa-miR-7	3	304	0.986842	-0.947243	0.012	0.0229977	GOLT1B, COL6A2, TPST1
hsa-miR-23b	4	319	1.25392	-0.579385	0.012	0.0229977	NAA35, WDR20, NUDT13, SFI1
hsa-miR-203	4	355	1.12676	-0.813397	0.012	0.0229977	RIC8B, WDR20, XRCC4, DDI2
hsa-miR-138-1*	1	44	2.27273	0.327913	0.0125	0.0236812	DAD1
hsa-miR-580	1	53	1.88679	0.137958	0.0125	0.0236812	DAD1
hsa-miR-584	3	86	3.48837	1.35802	0.0125	0.0236812	ROMO1, WDR20, RQCD1
hsa-miR-510	4	200	2	0.403527	0.0125	0.0236812	EIF2AK2, DOCK7, WDR20, DIAPH2
hsa-miR-181b	4	334	1.1976	-0.679322	0.0125	0.0236812	RBM6, RIC8B, WDR20, COL6A2
hsa-miR-490-5p	3	49	6.12245	2.47821	0.013	0.0240224	ROMO1, C14orf153, PIGC
hsa-miR-668	4	157	2.54777	0.906986	0.013	0.0240224	ROMO1, WDR20, COL6A2, UBC
hsa-miR-455-5p	4	189	2.1164	0.520894	0.013	0.0240224	MANBAL, DOCK7, ROMO1, FAM18A
hsa-miR-496	4	189	2.1164	0.520894	0.013	0.0240224	MANBAL, DOCK7, RQCD1, FAM18A
hsa-miR-629	4	225	1.77778	0.158871	0.013	0.0240224	CRYZ, ROMO1, WDR20, COL6A2
hsa-miR-433	4	232	1.72414	0.0950554	0.013	0.0240224	WDR20, NUDT13, FAM18A, TPST1
hsa-miR-565	3	235	1.2766	-0.462483	0.013	0.0240224	EIF2AK2, WDR20, DCAF6
hsa-miR-206	4	248	1.6129	-0.0442879	0.013	0.0240224	FAM48A, GOLT1B, SRSF7, COL6A2
hsa-miR-593	3	259	1.1583	-0.642814	0.013	0.0240224	ROMO1, DCAF6, CA5B
hsa-let-7b	5	328	1.52439	-0.183927	0.013	0.0240224	EIF2AK2, ROMO1, NAA35, COL6A2, CNIH4
hsa-miR-214	6	444	1.35135	-0.524832	0.013	0.0240224	DOCK7, COL6A2, DCAF6, CNIH4, FAM18A, DDI2
hsa-miR-182*	3	93	3.22581	1.21205	0.0135	0.0244539	SFRS18, PIGC, WDR20
hsa-miR-34b	4	197	2.03046	0.434883	0.0135	0.0244539	EIF2AK2, DOCK7, WDR20, RQCD1
hsa-miR-367	4	224	1.78571	0.168141	0.0135	0.0244539	EIF2AK2, PDE4D, NAA35, WDR20
hsa-miR-92b	4	236	1.69492	0.0593998	0.0135	0.0244539	EIF2AK2, PDE4D, NAA35, WDR20
hsa-miR-519d	3	278	1.07914	-0.776076	0.0135	0.0244539	PDE4D, ROMO1, KIAA0146
hsa-miR-431	4	283	1.41343	-0.322649	0.0135	0.0244539	RBM6, EIF2AK2, COL6A2, KIAA0146
hsa-miR-181c	3	288	1.04167	-0.843322	0.0135	0.0244539	RBM6, C14orf153, WDR20
hsa-miR-197	4	314	1.27389	-0.545224	0.0135	0.0244539	MAP1S, PIGC, WDR20, CNIH4
hsa-miR-494	4	318	1.25786	-0.572588	0.0135	0.0244539	EIF2AK2, FAM48A, NAA35, WDR20
hsa-miR-137	5	205	2.43902	0.917919	0.014	0.0252489	MANBAL, FAM48A, PDE4D, CNIH4, SFI1
hsa-miR-449b	4	363	1.10193	-0.862853	0.014	0.0252489	EIF2AK2, ROMO1, COL6A2, RQCD1
hsa-miR-384	5	203	2.46305	0.940868	0.0145	0.0260937	FAM48A, GOLT1B, DOCK7, PIGC, WDR20
hsa-miR-769-3p	4	203	1.97044	0.372636	0.015	0.026531	ROMO1, WDR20, COL6A2, DCAF6
hsa-miR-320	2	204	0.980392	-0.771411	0.015	0.026531	HNRNPA2B1, ROMO1
hsa-miR-299-3p	5	230	2.17391	0.649166	0.015	0.026531	EIF2AK2, NDUFB2, ROMO1, MGST3, NUDT13
hsa-miR-1	4	232	1.72414	0.0950554	0.015	0.026531	EIF2AK2, FAM48A, GOLT1B, SRSF7
hsa-miR-338-3p	4	270	1.48148	-0.223029	0.015	0.026531	RBM6, PIGC, WDR20, DDI2
hsa-miR-422a	4	285	1.40351	-0.33762	0.015	0.026531	RBM6, MAP1S, WDR20, COL6A2
hsa-miR-182	4	296	1.35135	-0.418381	0.015	0.026531	ROMO1, NAA35, WDR20, RQCD1
hsa-miR-15b	5	373	1.34048	-0.492934	0.015	0.026531	PDE4D, MAP1S, COL6A2, DIAPH2, FAM18A
hsa-miR-107	5	322	1.5528	-0.140021	0.0155	0.0273568	DOCK7, PIGC, WDR20, COL6A2, RQCD1
hsa-miR-613	4	226	1.76991	0.14964	0.016	0.0280594	EIF2AK2, FAM48A, GOLT1B, PIP4K2A
hsa-miR-135b	6	256	2.34375	0.909463	0.016	0.0280594	DOCK7, WDR20, DCAF6, CNIH4, XRCC4, FAM18A
hsa-miR-23a	5	312	1.60256	-0.0652165	0.016	0.0280594	NAA35, WDR20, RQCD1, NUDT13, SFI1
hsa-miR-361-5p	4	212	1.88679	0.282589	0.0165	0.028814	EIF2AK2, PIGC, WDR20, RQCD1
hsa-miR-340	6	410	1.46341	-0.311678	0.0165	0.028814	EIF2AK2, FAM48A, DOCK7, ROMO1, COL6A2, FAM18A
hsa-miR-194	5	218	2.29358	0.774208	0.017	0.0295621	FAM48A, C14orf153, PIGC, DCAF6, MGST3
hsa-miR-129-5p	5	286	1.74825	0.139878	0.017	0.0295621	EIF2AK2, MYO3B, GOLT1B, DOCK7, PIGC
hsa-miR-98	4	259	1.5444	-0.135368	0.0175	0.0301146	EIF2AK2, NAA35, CNIH4, TPST1
hsa-miR-135a	6	266	2.25564	0.81102	0.0175	0.0301146	FAM48A, WDR20, DCAF6, CNIH4, XRCC4, FAM18A
hsa-miR-30e	3	271	1.10701	-0.727857	0.0175	0.0301146	FAM48A, HNRNPA2B1, WDR20
hsa-let-7d	4	301	1.3289	-0.454249	0.0175	0.0301146	EIF2AK2, NAA35, CNIH4, TPST1
hsa-miR-539	5	316	1.58228	-0.0953898	0.0175	0.0301146	PDE4D, DOCK7, RQCD1, KIAA0146, FAM18A
hsa-miR-26b	3	265	1.13208	-0.685726	0.018	0.0308465	DOCK7, DAD1, WDR20
hsa-miR-20b	5	307	1.62866	-0.0270103	0.018	0.0308465	RBM6, PDE4D, DOCK7, RQCD1, KIAA0146
hsa-miR-30c	4	274	1.45985	-0.254121	0.0185	0.0315723	FAM48A, DOCK7, HNRNPA2B1, WDR20
hsa-miR-34a	5	381	1.31234	-0.544587	0.0185	0.0315723	MAP1S, WDR20, COL6A2, RQCD1, UVRAG
hsa-miR-505	3	277	1.08303	-0.769247	0.019	0.0322922	RBM6, HNRNPA2B1, WDR20
hsa-miR-125a-3p	5	315	1.5873	-0.0878785	0.019	0.0322922	RBM6, WDR20, DDI2, ADARB1, ITSN1
hsa-miR-448	4	248	1.6129	-0.0442879	0.0195	0.0330739	EIF2AK2, FAM48A, HNRNPA2B1, COL6A2
hsa-miR-543	4	299	1.33779	-0.439963	0.02	0.0338525	EIF2AK2, DOCK7, HNRNPA2B1, WDR20
hsa-miR-320d	4	226	1.76991	0.14964	0.0205	0.0344167	RBM6, HNRNPA2B1, FAM18A, DDI2
hsa-miR-320c	4	227	1.76211	0.140448	0.0205	0.0344167	RBM6, HNRNPA2B1, FAM18A, DDI2
hsa-miR-320a	4	241	1.65975	0.0156162	0.0205	0.0344167	RBM6, HNRNPA2B1, FAM18A, DDI2
hsa-miR-320b	4	241	1.65975	0.0156162	0.0205	0.0344167	RBM6, HNRNPA2B1, FAM18A, DDI2
hsa-miR-497	4	388	1.03093	-1.01228	0.021	0.0351846	PDE4D, MAP1S, COL6A2, FAM18A
hsa-let-7f	5	270	1.85185	0.274829	0.0215	0.0356606	EIF2AK2, NAA35, CNIH4, RQCD1, TPST1
hsa-miR-217	4	289	1.38408	-0.367291	0.0215	0.0356606	EIF2AK2, FAM48A, HNRNPA2B1, ROMO1
hsa-let-7g	5	296	1.68919	0.0590591	0.0215	0.0356606	EIF2AK2, NAA35, CNIH4, RQCD1, TPST1
hsa-let-7a	5	303	1.65017	0.00395955	0.0215	0.0356606	EIF2AK2, NAA35, CNIH4, RQCD1, TPST1
hsa-let-7i	5	316	1.58228	-0.0953898	0.0215	0.0356606	EIF2AK2, NAA35, CNIH4, RQCD1, TPST1
hsa-miR-378	6	337	1.78042	0.201891	0.0235	0.0388998	RBM6, C14orf153, MAP1S, WDR20, COL6A2, NRG1
hsa-miR-339-5p	5	175	2.85714	1.29011	0.0255	0.0420419	RBM6, EIF2AK2, DOCK7, MAP1S, FAM18A
hsa-miR-216b	6	237	2.53165	1.1079	0.0255	0.0420419	RBM6, RAD51C, NAA35, PIGC, WDR20, FAM18A
hsa-miR-485-5p	8	425	1.88235	0.406239	0.026	0.0427809	RBM6, EIF2AK2, ROMO1, PIGC, COL6A2, DCAF6, MGST3, FAM18A
hsa-miR-186	6	378	1.5873	-0.097245	0.0285	0.0468012	EIF2AK2, HNRNPA2B1, ROMO1, NAA35, WDR20, FAM18A
hsa-miR-544	7	314	2.2293	0.84941	0.029	0.0475278	EIF2AK2, WDR20, RPL10, ACAD8, KIAA0146, RG9MTD3, NUDT13
hsa-let-7c	7	324	2.16049	0.762018	0.03	0.0490693	EIF2AK2, EXD2, ROMO1, NAA35, CNIH4, RQCD1, TPST1
hsa-miR-590-3p	9	449	2.00445	0.637069	0.035	0.0571344	FAM48A, GOLT1B, RIC8B, PDE4D, HNRNPA2B1, VAPB, WDR20, RQCD1, DDI2
hsa-miR-ENSG00000067606:E22.4	0	1	0	-0.129422	1	1
hsa-miR-ENSG00000142611:E22.1	0	1	0	-0.129422	1	1
hsa-miR-213	0	2	0	-0.183056	1	1
hsa-miR-146	0	5	0	-0.289563	1	1
hsa-miR-299	0	5	0	-0.289563	1	1
hsa-miR-193	0	10	0	-0.4098	1	1
hsa-miR-374	0	10	0	-0.4098	1	1
hsa-miR-380-3p	0	10	0	-0.4098	1	1
hsa-miR-576	0	13	0	-0.467447	1	1
hsa-miR-628	0	17	0	-0.534857	1	1
hsa-miR-219	0	18	0	-0.550443	1	1
hsa-miR-499	0	23	0	-0.622667	1	1
hsa-miR-556	0	23	0	-0.622667	1	1
hsa-miR-590	0	23	0	-0.622667	1	1
hsa-miR-30e-5p	0	24	0	-0.636152	1	1
hsa-miR-548a	0	26	0	-0.662321	1	1
hsa-miR-32*	0	28	0	-0.687523	1	1
hsa-miR-323	0	31	0	-0.723734	1	1
hsa-miR-944	0	31	0	-0.723734	1	1
hsa-miR-30a-5p	0	33	0	-0.746933	1	1
hsa-miR-187*	0	34	0	-0.758276	1	1
hsa-miR-20	0	34	0	-0.758276	1	1
hsa-miR-551b*	0	34	0	-0.758276	1	1
hsa-miR-96*	0	35	0	-0.769459	1	1
hsa-miR-568	0	36	0	-0.780488	1	1
hsa-miR-548d	0	37	0	-0.791369	1	1
hsa-miR-625*	0	37	0	-0.791369	1	1
hsa-miR-33a*	0	38	0	-0.802109	1	1
hsa-miR-606	0	38	0	-0.802109	1	1
hsa-miR-379*	0	39	0	-0.812714	1	1
hsa-miR-424*	0	39	0	-0.812714	1	1
hsa-miR-940	0	39	0	-0.812714	1	1
hsa-miR-219-2-3p	0	40	0	-0.823187	1	1
hsa-miR-877*	0	40	0	-0.823187	1	1
hsa-miR-186*	0	41	0	-0.833536	1	1
hsa-miR-34c-3p	0	41	0	-0.833536	1	1
hsa-miR-361	0	41	0	-0.833536	1	1
hsa-miR-532-3p	0	41	0	-0.833536	1	1
hsa-miR-937	0	41	0	-0.833536	1	1
hsa-miR-31*	0	42	0	-0.843763	1	1
hsa-miR-454*	0	42	0	-0.843763	1	1
hsa-miR-541*	0	42	0	-0.843763	1	1
hsa-miR-138-2*	0	43	0	-0.853873	1	1
hsa-miR-146a*	0	43	0	-0.853873	1	1
hsa-miR-15b*	0	43	0	-0.853873	1	1
hsa-miR-193b*	0	43	0	-0.853873	1	1
hsa-miR-24-1*	0	43	0	-0.853873	1	1
hsa-miR-500*	0	43	0	-0.853873	1	1
hsa-miR-524-5p	0	43	0	-0.853873	1	1
hsa-miR-411*	0	44	0	-0.863871	1	1
hsa-miR-493*	0	44	0	-0.863871	1	1
hsa-miR-665	0	44	0	-0.863871	1	1
hsa-miR-24-2*	0	45	0	-0.873761	1	1
hsa-miR-545*	0	45	0	-0.873761	1	1
hsa-miR-629*	0	45	0	-0.873761	1	1
hsa-miR-708*	0	45	0	-0.873761	1	1
hsa-miR-149*	0	46	0	-0.883545	1	1
hsa-miR-25*	0	46	0	-0.883545	1	1
hsa-miR-933	0	46	0	-0.883545	1	1
hsa-miR-100*	0	47	0	-0.893228	1	1
hsa-miR-10a*	0	47	0	-0.893228	1	1
hsa-miR-126*	0	47	0	-0.893228	1	1
hsa-miR-130b*	0	47	0	-0.893228	1	1
hsa-miR-185*	0	47	0	-0.893228	1	1
hsa-miR-297	0	47	0	-0.893228	1	1
hsa-miR-337-3p	0	47	0	-0.893228	1	1
hsa-miR-368	0	47	0	-0.893228	1	1
hsa-miR-520d*	0	47	0	-0.893228	1	1
hsa-miR-16-2*	0	48	0	-0.902813	1	1
hsa-miR-18b*	0	48	0	-0.902813	1	1
hsa-miR-195*	0	48	0	-0.902813	1	1
hsa-miR-505*	0	48	0	-0.902813	1	1
hsa-miR-559	0	48	0	-0.902813	1	1
hsa-miR-576-3p	0	48	0	-0.902813	1	1
hsa-miR-576-5p	0	48	0	-0.902813	1	1
hsa-miR-872	0	48	0	-0.902813	1	1
hsa-miR-890	0	48	0	-0.902813	1	1
hsa-miR-941	0	48	0	-0.902813	1	1
hsa-miR-106a*	0	49	0	-0.912303	1	1
hsa-miR-367*	0	49	0	-0.912303	1	1
hsa-miR-569	0	49	0	-0.912303	1	1
hsa-miR-888*	0	49	0	-0.912303	1	1
hsa-miR-891b	0	49	0	-0.912303	1	1
hsa-miR-221*	0	50	0	-0.9217	1	1
hsa-miR-23b*	0	50	0	-0.9217	1	1
hsa-miR-302d*	0	50	0	-0.9217	1	1
hsa-miR-524*	0	50	0	-0.9217	1	1
hsa-miR-593*	0	50	0	-0.9217	1	1
hsa-miR-924	0	50	0	-0.9217	1	1
hsa-miR-139	0	51	0	-0.931008	1	1
hsa-miR-155*	0	51	0	-0.931008	1	1
hsa-miR-15a*	0	51	0	-0.931008	1	1
hsa-miR-27a*	0	51	0	-0.931008	1	1
hsa-miR-548b	0	51	0	-0.931008	1	1
hsa-miR-582-5p	0	51	0	-0.931008	1	1
hsa-miR-589*	0	51	0	-0.931008	1	1
hsa-miR-607	0	51	0	-0.931008	1	1
hsa-miR-628-3p	0	51	0	-0.931008	1	1
hsa-miR-633	0	51	0	-0.931008	1	1
hsa-miR-493-5p	0	52	0	-0.940229	1	1
hsa-miR-871	0	52	0	-0.940229	1	1
hsa-miR-93*	0	52	0	-0.940229	1	1
hsa-miR-99a*	0	52	0	-0.940229	1	1
hsa-miR-146b	0	53	0	-0.949366	1	1
hsa-miR-222*	0	53	0	-0.949366	1	1
hsa-miR-23a*	0	53	0	-0.949366	1	1
hsa-miR-28-3p	0	53	0	-0.949366	1	1
hsa-miR-616*	0	53	0	-0.949366	1	1
hsa-miR-654-3p	0	53	0	-0.949366	1	1
hsa-miR-200b*	0	54	0	-0.958421	1	1
hsa-miR-21*	0	54	0	-0.958421	1	1
hsa-miR-216	0	54	0	-0.958421	1	1
hsa-miR-223*	0	54	0	-0.958421	1	1
hsa-miR-331-3p	0	54	0	-0.958421	1	1
hsa-miR-380*	0	54	0	-0.958421	1	1
hsa-miR-431*	0	54	0	-0.958421	1	1
hsa-miR-483-3p	0	54	0	-0.958421	1	1
hsa-miR-760	0	54	0	-0.958421	1	1
hsa-miR-154*	0	55	0	-0.967397	1	1
hsa-miR-208a	0	55	0	-0.967397	1	1
hsa-miR-369-3p	0	55	0	-0.967397	1	1
hsa-miR-450b-3p	0	55	0	-0.967397	1	1
hsa-miR-501-3p	0	55	0	-0.967397	1	1
hsa-miR-502-3p	0	55	0	-0.967397	1	1
hsa-miR-886-3p	0	55	0	-0.967397	1	1
hsa-miR-19a*	0	56	0	-0.976295	1	1
hsa-miR-19b-1*	0	56	0	-0.976295	1	1
hsa-miR-202*	0	56	0	-0.976295	1	1
hsa-miR-298	0	56	0	-0.976295	1	1
hsa-miR-33b*	0	56	0	-0.976295	1	1
hsa-miR-508-3p	0	56	0	-0.976295	1	1
hsa-miR-553	0	56	0	-0.976295	1	1
hsa-miR-556-3p	0	56	0	-0.976295	1	1
hsa-miR-888	0	56	0	-0.976295	1	1
hsa-miR-124*	0	57	0	-0.985118	1	1
hsa-miR-125b-2*	0	57	0	-0.985118	1	1
hsa-miR-127-5p	0	57	0	-0.985118	1	1
hsa-miR-26b*	0	57	0	-0.985118	1	1
hsa-miR-509-3-5p	0	57	0	-0.985118	1	1
hsa-miR-548c-5p	0	57	0	-0.985118	1	1
hsa-miR-548d-5p	0	57	0	-0.985118	1	1
hsa-miR-935	0	57	0	-0.985118	1	1
hsa-miR-99b*	0	57	0	-0.985118	1	1
hsa-miR-218-1*	0	58	0	-0.993868	1	1
hsa-miR-218-2*	0	58	0	-0.993868	1	1
hsa-miR-488*	0	58	0	-0.993868	1	1
hsa-let-7f-1*	0	59	0	-1.00255	1	1
hsa-miR-199a-3p	0	59	0	-1.00255	1	1
hsa-miR-30b*	0	59	0	-1.00255	1	1
hsa-miR-362-5p	0	59	0	-1.00255	1	1
hsa-miR-491-3p	0	59	0	-1.00255	1	1
hsa-miR-556-5p	0	59	0	-1.00255	1	1
hsa-miR-885-3p	0	59	0	-1.00255	1	1
hsa-miR-125b-1*	0	60	0	-1.01116	1	1
hsa-miR-147b	0	60	0	-1.01116	1	1
hsa-miR-19b-2*	0	60	0	-1.01116	1	1
hsa-miR-220c	0	60	0	-1.01116	1	1
hsa-miR-361-3p	0	60	0	-1.01116	1	1
hsa-miR-378*	0	60	0	-1.01116	1	1
hsa-miR-425*	0	60	0	-1.01116	1	1
hsa-miR-516a-5p	0	60	0	-1.01116	1	1
hsa-miR-527	0	60	0	-1.01116	1	1
hsa-miR-943	0	60	0	-1.01116	1	1
hsa-let-7e*	0	61	0	-1.0197	1	1
hsa-miR-208	0	61	0	-1.0197	1	1
hsa-miR-219-1-3p	0	61	0	-1.0197	1	1
hsa-miR-30c-1*	0	61	0	-1.0197	1	1
hsa-miR-323-5p	0	61	0	-1.0197	1	1
hsa-miR-509-5p	0	61	0	-1.0197	1	1
hsa-miR-516a-3p	0	61	0	-1.0197	1	1
hsa-miR-586	0	61	0	-1.0197	1	1
hsa-miR-518a-5p	0	62	0	-1.02817	1	1
hsa-miR-671-3p	0	62	0	-1.02817	1	1
hsa-miR-922	0	62	0	-1.02817	1	1
hsa-miR-135b*	0	63	0	-1.03658	1	1
hsa-miR-425-5p	0	63	0	-1.03658	1	1
hsa-miR-501-5p	0	63	0	-1.03658	1	1
hsa-miR-876-3p	0	63	0	-1.03658	1	1
hsa-miR-17*	0	64	0	-1.04493	1	1
hsa-miR-301	0	64	0	-1.04493	1	1
hsa-miR-30d*	0	64	0	-1.04493	1	1
hsa-miR-30e-3p	0	64	0	-1.04493	1	1
hsa-miR-532-5p	0	64	0	-1.04493	1	1
hsa-miR-574-5p	0	64	0	-1.04493	1	1
hsa-miR-886-5p	0	64	0	-1.04493	1	1
hsa-miR-934	0	64	0	-1.04493	1	1
hsa-let-7d*	0	65	0	-1.05322	1	1
hsa-let-7i*	0	65	0	-1.05322	1	1
hsa-miR-29b-1*	0	65	0	-1.05322	1	1
hsa-miR-936	0	65	0	-1.05322	1	1
hsa-miR-942	0	65	0	-1.05322	1	1
hsa-let-7c*	0	66	0	-1.06145	1	1
hsa-miR-423-3p	0	66	0	-1.06145	1	1
hsa-miR-524-3p	0	66	0	-1.06145	1	1
hsa-miR-674	0	66	0	-1.06145	1	1
hsa-miR-892b	0	66	0	-1.06145	1	1
hsa-miR-92a-2*	0	66	0	-1.06145	1	1
hsa-let-7a*	0	67	0	-1.06961	1	1
hsa-miR-139-3p	0	67	0	-1.06961	1	1
hsa-miR-493	0	67	0	-1.06961	1	1
hsa-miR-525-3p	0	67	0	-1.06961	1	1
hsa-miR-574-3p	0	67	0	-1.06961	1	1
hsa-miR-939	0	67	0	-1.06961	1	1
hsa-miR-10b*	0	68	0	-1.07773	1	1
hsa-miR-302a*	0	68	0	-1.07773	1	1
hsa-miR-302b*	0	68	0	-1.07773	1	1
hsa-miR-487a	0	68	0	-1.07773	1	1
hsa-miR-519b-3p	0	68	0	-1.07773	1	1
hsa-let-7b*	0	69	0	-1.08578	1	1
hsa-miR-518a	0	69	0	-1.08578	1	1
hsa-miR-409-3p	0	70	0	-1.09378	1	1
hsa-miR-563	0	70	0	-1.09378	1	1
hsa-miR-92	0	70	0	-1.09378	1	1
hsa-miR-302c*	0	71	0	-1.10173	1	1
hsa-miR-296-5p	0	72	0	-1.10963	1	1
hsa-miR-342-5p	0	72	0	-1.10963	1	1
hsa-miR-518a-3p	0	72	0	-1.10963	1	1
hsa-miR-541	0	72	0	-1.10963	1	1
hsa-miR-654-5p	0	72	0	-1.10963	1	1
hsa-miR-151-3p	0	73	0	-1.11747	1	1
hsa-miR-30c-2*	0	73	0	-1.11747	1	1
hsa-miR-513-5p	0	73	0	-1.11747	1	1
hsa-miR-618	0	73	0	-1.11747	1	1
hsa-miR-920	0	73	0	-1.11747	1	1
hsa-miR-330-3p	0	74	0	-1.12526	1	1
hsa-miR-518d-3p	0	74	0	-1.12526	1	1
hsa-miR-516b	0	75	0	-1.13301	1	1
hsa-miR-519c-3p	0	75	0	-1.13301	1	1
hsa-let-7f-2*	0	76	0	-1.14071	1	1
hsa-miR-140-3p	0	76	0	-1.14071	1	1
hsa-miR-520c	0	76	0	-1.14071	1	1
hsa-miR-126	0	77	0	-1.14835	1	1
hsa-miR-299-5p	0	77	0	-1.14835	1	1
hsa-miR-522	0	77	0	-1.14835	1	1
hsa-miR-526a	0	77	0	-1.14835	1	1
hsa-miR-455-3p	0	78	0	-1.15596	1	1
hsa-miR-501	0	78	0	-1.15596	1	1
hsa-miR-423-5p	0	79	0	-1.16352	1	1
hsa-miR-582-3p	0	80	0	-1.17103	1	1
hsa-miR-521	0	81	0	-1.1785	1	1
hsa-let-7g*	0	82	0	-1.18593	1	1
hsa-miR-105	0	82	0	-1.18593	1	1
hsa-miR-649	0	82	0	-1.18593	1	1
hsa-miR-454-5p	0	83	0	-1.19332	1	1
hsa-miR-630	0	83	0	-1.19332	1	1
hsa-miR-95	0	84	0	-1.20066	1	1
hsa-miR-181a*	0	86	0	-1.21523	1	1
hsa-miR-532	0	86	0	-1.21523	1	1
hsa-miR-562	0	87	0	-1.22246	1	1
hsa-miR-208b	0	88	0	-1.22964	1	1
hsa-miR-514	0	90	0	-1.24391	1	1
hsa-miR-373*	0	91	0	-1.25098	1	1
hsa-miR-450a	0	93	0	-1.26503	1	1
hsa-miR-615-3p	0	95	0	-1.27894	1	1
hsa-miR-99a	0	95	0	-1.27894	1	1
hsa-miR-451	0	96	0	-1.28585	1	1
hsa-miR-603	0	96	0	-1.28585	1	1
hsa-miR-550	0	97	0	-1.29272	1	1
hsa-miR-526c	0	98	0	-1.29956	1	1
hsa-miR-600	0	100	0	-1.31314	1	1
hsa-miR-100	0	101	0	-1.31989	1	1
hsa-miR-581	0	101	0	-1.31989	1	1
hsa-miR-520g	0	103	0	-1.33329	1	1
hsa-miR-99b	0	103	0	-1.33329	1	1
hsa-miR-199b	0	105	0	-1.34657	1	1
hsa-miR-626	0	106	0	-1.35317	1	1
hsa-miR-627	0	106	0	-1.35317	1	1
hsa-miR-489	0	107	0	-1.35974	1	1
hsa-miR-573	0	109	0	-1.3728	1	1
hsa-miR-660	0	109	0	-1.3728	1	1
hsa-miR-189	0	110	0	-1.37929	1	1
hsa-miR-518b	0	112	0	-1.39219	1	1
hsa-miR-493-3p	0	114	0	-1.40498	1	1
hsa-miR-519e*	0	120	0	-1.44278	1	1
hsa-miR-330	0	123	0	-1.46136	1	1
hsa-miR-621	0	125	0	-1.47363	1	1
hsa-miR-17-5p	0	128	0	-1.49188	1	1
hsa-miR-515-5p	0	128	0	-1.49188	1	1
hsa-miR-338	0	129	0	-1.49792	1	1
hsa-miR-516-3p	0	131	0	-1.50994	1	1
hsa-miR-220	0	132	0	-1.51592	1	1
hsa-miR-520f	0	139	0	-1.55724	1	1
hsa-miR-526b	0	139	0	-1.55724	1	1
hsa-miR-519e	0	140	0	-1.56306	1	1
hsa-miR-128b	0	143	0	-1.58044	1	1
hsa-miR-801	0	144	0	-1.58619	1	1
hsa-miR-589	0	147	0	-1.60335	1	1
hsa-miR-520a*	0	148	0	-1.60904	1	1
hsa-miR-617	0	153	0	-1.63723	1	1
hsa-miR-513	0	154	0	-1.64282	1	1
hsa-miR-614	0	155	0	-1.6484	1	1
hsa-miR-558	0	156	0	-1.65396	1	1
hsa-miR-486-5p	0	159	0	-1.67054	1	1
hsa-miR-659	0	161	0	-1.68153	1	1
hsa-miR-575	0	166	0	-1.70873	1	1
hsa-miR-21	0	167	0	-1.71413	1	1
hsa-miR-560	0	167	0	-1.71413	1	1
hsa-miR-210	0	168	0	-1.71952	1	1
hsa-miR-490-3p	0	169	0	-1.72489	1	1
hsa-miR-769-5p	0	176	0	-1.76212	1	1
	0	180	0	-1.78312	1	1
hsa-miR-632	0	181	0	-1.78834	1	1
hsa-miR-625	0	183	0	-1.79874	1	1
hsa-miR-657	0	183	0	-1.79874	1	1
hsa-miR-499-5p	0	184	0	-1.80393	1	1
hsa-miR-631	0	184	0	-1.80393	1	1
hsa-miR-622	0	189	0	-1.82967	1	1
hsa-miR-636	0	190	0	-1.83478	1	1
hsa-miR-635	0	192	0	-1.84498	1	1
hsa-miR-647	0	197	0	-1.87028	1	1
hsa-miR-602	0	198	0	-1.87531	1	1
hsa-miR-484	0	215	0	-1.95927	1	1
hsa-miR-454	0	222	0	-1.99306	1	1
hsa-miR-296-3p	0	223	0	-1.99785	1	1
hsa-miR-222	0	225	0	-2.00741	1	1
hsa-miR-301b	0	231	0	-2.03589	1	1
hsa-miR-218	0	243	0	-2.09199	1	1
hsa-miR-130b	0	268	0	-2.20555	1	1
hsa-miR-133b	0	270	0	-2.21446	1	1
hsa-miR-205	0	300	0	-2.3453	1	1
