# Supplementary material for: Small RNA sequencing-microarray analyses in Parkinson leukocytes reveal deep brain stimulation-induced splicing changes that classify brain region transcriptomes
Source: Front Mol Neurosci. 2013 May 13;6:10. doi: 10.3389/fnmol.2013.00010 (PMC3652308; doi:10.3389/fnmol.2013.00010)
Supplement: Supplementary file 12 [file DataSheet11.XLSX]

## Sheet: AS.Hs_Junction_S1_vs_HC.p5_aver
GO-Elite MAPPFinder Results
File:
Table:
Database: Based on OBO-Database version: 7/26/2009
colors:
2011-11-10
Homo sapiens
Pvalues = true
Calculation Summary:
332 Ensembl source identifiers supplied in the input file:AS.Hs_Junction_S1_vs_HC.p5_average-linearregres.txt
332 source identifiers meeting the filter linked to a Ensembl ID.
311 genes meeting the criterion linked to a GO term.
19849 source identifiers in this dataset.
19849 source identifiers linked to a Ensembl ID.
16766 Genes linked to a GO term.
The z score is based on an N of 16766 and a R of 311 distinct genes in the GO.
GOID	GO Name	GO Type	Number Changed Local	Number Measured Local	Number in GO Local	Percent Changed Local	Percent Present Local	Number Changed	Number Measured	Number in GO	Percent Changed	Percent Present	Z Score	PermuteP	AdjustedP
GO:0006880	intracellular sequestering of iron ion	P						2	2	2	100	100	10.2872	0.0005	0.413844
GO:0070470	plasma membrane respiratory chain	C						1	1	1	100	100	7.27392	0.0185	1
GO:0070404	NADH binding	F						1	1	1	100	100	7.27392	0.01	1
GO:0060700	regulation of ribonuclease activity	P						1	1	1	100	100	7.27392	0.013	1
GO:0060699	regulation of endoribonuclease activity	P						1	1	1	100	100	7.27392	0.013	1
GO:0051807	evasion or tolerance of defense response of other organism during symbiotic interaction	P						1	1	1	100	100	7.27392	0.0165	1
GO:0051805	evasion or tolerance of immune response of other organism during symbiotic interaction	P						1	1	1	100	100	7.27392	0.0165	1
GO:0051574	positive regulation of histone H3\-K9 methylation	P						1	1	1	100	100	7.27392	0.0185	1
GO:0047057	vitamin\-K\-epoxide reductase (warfarin\-sensitive) activity	F						1	1	2	100	50	7.27392	0.0155	1
GO:0046606	negative regulation of centrosome cycle	P						1	1	1	100	100	7.27392	0.0185	1
GO:0046600	negative regulation of centriole replication	P						1	1	1	100	100	7.27392	0.0185	1
GO:0045282	plasma membrane succinate dehydrogenase complex	C						1	1	1	100	100	7.27392	0.0185	1
GO:0045274	plasma membrane respiratory chain complex II	C						1	1	1	100	100	7.27392	0.0185	1
GO:0045200	establishment of neuroblast polarity	P						1	1	1	100	100	7.27392	0.0165	1
GO:0045196	establishment or maintenance of neuroblast polarity	P						1	1	1	100	100	7.27392	0.0165	1
GO:0042790	transcription of nuclear rRNA large RNA polymerase I transcript	P						1	1	1	100	100	7.27392	0.0165	1
GO:0042305	specification of segmental identity\, mandibular segment	P						1	1	1	100	100	7.27392	0.0135	1
GO:0033867	Fas\-activated serine/threonine kinase activity	F						1	1	1	100	100	7.27392	0.021	1
GO:0033699	DNA 5'\-adenosine monophosphate hydrolase activity	F						1	1	1	100	100	7.27392	0.0145	1
GO:0032791	lead ion binding	F						1	1	1	100	100	7.27392	0.0205	1
GO:0032463	negative regulation of protein homooligomerization	P						1	1	1	100	100	7.27392	0.0135	1
GO:0032460	negative regulation of protein oligomerization	P						1	1	1	100	100	7.27392	0.0135	1
GO:0032290	myelin formation in the peripheral nervous system	P						1	1	1	100	100	7.27392	0.0155	1
GO:0032089	NACHT domain binding	F						1	1	2	100	50	7.27392	0.0145	1
GO:0031870	thromboxane A2 receptor binding	F						1	1	1	100	100	7.27392	0.0135	1
GO:0031862	prostanoid receptor binding	F						1	1	1	100	100	7.27392	0.0135	1
GO:0031433	telethonin binding	F						1	1	1	100	100	7.27392	0.0165	1
GO:0030692	Noc4p\-Nop14p complex	C						1	1	1	100	100	7.27392	0.014	1
GO:0030683	evasion by virus of host immune response	P						1	1	1	100	100	7.27392	0.0165	1
GO:0030682	evasion or tolerance of host defense response	P						1	1	1	100	100	7.27392	0.0165	1
GO:0020012	evasion or tolerance of host immune response	P						1	1	1	100	100	7.27392	0.0165	1
GO:0016900	oxidoreductase activity\, acting on the CH\-OH group of donors\, disulfide as acceptor	F						1	1	2	100	50	7.27392	0.0155	1
GO:0016277	[myelin basic protein]\-arginine N\-methyltransferase activity	F						1	1	1	100	100	7.27392	0.0125	1
GO:0016191	synaptic vesicle uncoating	P						1	1	1	100	100	7.27392	0.0185	1
GO:0008955	peptidoglycan glycosyltransferase activity	F						1	1	1	100	100	7.27392	0.0245	1
GO:0008448	N\-acetylglucosamine\-6\-phosphate deacetylase activity	F						1	1	1	100	100	7.27392	0.017	1
GO:0005983	starch catabolic process	P						1	1	1	100	100	7.27392	0.0135	1
GO:0004655	porphobilinogen synthase activity	F						1	1	1	100	100	7.27392	0.0205	1
GO:0004102	choline O\-acetyltransferase activity	F						1	1	1	100	100	7.27392	0.0185	1
GO:0003065	positive regulation of heart rate by epinephrine	P						1	1	1	100	100	7.27392	0.0205	1
GO:0001596	angiotensin type I receptor activity	F						1	1	1	100	100	7.27392	0.017	1
GO:0000836	Hrd1p ubiquitin ligase complex	C						1	1	1	100	100	7.27392	0.0205	1
GO:0000835	ER ubiquitin ligase complex	C						1	1	1	100	100	7.27392	0.0205	1
GO:0000338	protein deneddylation	P						1	1	1	100	100	7.27392	0.0175	1
GO:0033152	immunoglobulin V(D)J recombination	P						2	4	5	50	80	7.13709	0.002	0.854387
GO:0005176	ErbB\-2 class receptor binding	F						2	4	4	50	100	7.13709	0.0025	0.919653
GO:0051155	positive regulation of striated muscle cell differentiation	P						2	5	5	40	100	6.3223	0.0045	1
GO:0007098	centrosome cycle	P						2	5	5	40	100	6.3223	0.002	0.854387
GO:0001302	replicative cell aging	P						2	6	6	33.3333	100	5.71549	0.004	1
GO:0000153	cytoplasmic ubiquitin ligase complex	C						2	6	6	33.3333	100	5.71549	0.0025	0.919653
GO:0051153	regulation of striated muscle cell differentiation	P						3	14	14	21.4286	100	5.43005	0.002	0.854387
GO:0044444	cytoplasmic part	C						149	5673	6246	2.62648	90.8261	5.29466	0	0.413844
GO:0070531	BRCA1\-A complex	C						2	7	7	28.5714	100	5.2397	0.006	1
GO:0005737	cytoplasm	C						191	7913	8693	2.41375	91.0273	5.06976	0	0.413844
GO:0008092	cytoskeletal protein binding	F						26	552	582	4.71014	94.8454	5.05549	0	0.413844
GO:0070537	histone H2A K63\-linked deubiquitination	P						1	2	2	50	100	5.04638	0.0355	1
GO:0070530	K63\-linked polyubiquitin binding	F						1	2	2	50	100	5.04638	0.0325	1
GO:0070288	ferritin complex	C						1	2	2	50	100	5.04638	0.0385	1
GO:0051612	negative regulation of serotonin uptake	P						1	2	2	50	100	5.04638	0.031	1
GO:0051611	regulation of serotonin uptake	P						1	2	2	50	100	5.04638	0.031	1
GO:0051581	negative regulation of neurotransmitter uptake	P						1	2	2	50	100	5.04638	0.031	1
GO:0050653	chondroitin sulfate proteoglycan biosynthetic process\, polysaccharide chain biosynthetic process	P						1	2	2	50	100	5.04638	0.0425	1
GO:0047237	glucuronylgalactosylproteoglycan 4\-beta\-N\-acetylgalactosaminyltransferase activity	F						1	2	2	50	100	5.04638	0.0425	1
GO:0046898	response to cycloheximide	P						1	2	2	50	100	5.04638	0.029	1
GO:0046403	polynucleotide 3'\-phosphatase activity	F						1	2	2	50	100	5.04638	0.03	1
GO:0045175	basal protein localization	P						1	2	2	50	100	5.04638	0.0395	1
GO:0043179	rhythmic excitation	P						1	2	2	50	100	5.04638	0.045	1
GO:0043023	ribosomal large subunit binding	F						1	2	2	50	100	5.04638	0.032	1
GO:0042610	CD8 receptor binding	F						1	2	2	50	100	5.04638	0.0265	1
GO:0035312	5'\-3' exodeoxyribonuclease activity	F						1	2	2	50	100	5.04638	0.0315	1
GO:0035289	posterior head segmentation	P						1	2	2	50	100	5.04638	0.0315	1
GO:0035287	head segmentation	P						1	2	2	50	100	5.04638	0.0315	1
GO:0035243	protein\-arginine omega\-N symmetric methyltransferase activity	F						1	2	2	50	100	5.04638	0.024	1
GO:0034471	ncRNA 5'\-end processing	P						1	2	2	50	100	5.04638	0.0315	1
GO:0033864	positive regulation of NAD(P)H oxidase activity	P						1	2	2	50	100	5.04638	0.0305	1
GO:0032807	DNA ligase IV complex	C						1	2	2	50	100	5.04638	0.0345	1
GO:0032797	SMN complex	C						1	2	2	50	100	5.04638	0.0305	1
GO:0032450	maltase activity	F						1	2	3	50	66.6667	5.04638	0.03	1
GO:0032214	negative regulation of telomere maintenance via semi\-conservative replication	P						1	2	2	50	100	5.04638	0.0335	1
GO:0032213	regulation of telomere maintenance via semi\-conservative replication	P						1	2	2	50	100	5.04638	0.0335	1
GO:0032066	nucleolus to nucleoplasm transport	P						1	2	2	50	100	5.04638	0.0365	1
GO:0031711	bradykinin receptor binding	F						1	2	2	50	100	5.04638	0.0335	1
GO:0031436	BRCA1\-BARD1 complex	C						1	2	2	50	100	5.04638	0.031	1
GO:0030957	Tat protein binding	F						1	2	2	50	100	5.04638	0.023	1
GO:0030689	Noc complex	C						1	2	2	50	100	5.04638	0.031	1
GO:0030156	benzodiazepine receptor binding	F						1	2	2	50	100	5.04638	0.0245	1
GO:0019918	peptidyl\-arginine methylation\, to symmetrical\-dimethyl arginine	P						1	2	2	50	100	5.04638	0.024	1
GO:0017120	polyphosphoinositide phosphatase activity	F						1	2	2	50	100	5.04638	0.032	1
GO:0014071	response to cycloalkane	P						1	2	2	50	100	5.04638	0.029	1
GO:0014040	positive regulation of Schwann cell differentiation	P						1	2	2	50	100	5.04638	0.0285	1
GO:0014038	regulation of Schwann cell differentiation	P						1	2	2	50	100	5.04638	0.0285	1
GO:0010698	acetyltransferase activator activity	F						1	2	2	50	100	5.04638	0.0305	1
GO:0010521	telomerase inhibitor activity	F						1	2	3	50	66.6667	5.04638	0.031	1
GO:0009048	dosage compensation\, by inactivation of X chromosome	P						1	2	2	50	100	5.04638	0.032	1
GO:0008476	protein\-tyrosine sulfotransferase activity	F						1	2	2	50	100	5.04638	0.037	1
GO:0008466	glycogenin glucosyltransferase activity	F						1	2	2	50	100	5.04638	0.0315	1
GO:0008043	intracellular ferritin complex	C						1	2	2	50	100	5.04638	0.0385	1
GO:0007382	specification of segmental identity\, maxillary segment	P						1	2	2	50	100	5.04638	0.0315	1
GO:0007380	specification of segmental identity\, head	P						1	2	2	50	100	5.04638	0.0315	1
GO:0007066	female meiosis sister chromatid cohesion	P						1	2	2	50	100	5.04638	0.032	1
GO:0006710	androgen catabolic process	P						1	2	2	50	100	5.04638	0.0315	1
GO:0006478	peptidyl\-tyrosine sulfation	P						1	2	2	50	100	5.04638	0.037	1
GO:0006382	adenosine to inosine editing	P						1	2	2	50	100	5.04638	0.029	1
GO:0005199	structural constituent of cell wall	F						1	2	2	50	100	5.04638	0.0385	1
GO:0003998	acylphosphatase activity	F						1	2	2	50	100	5.04638	0.0355	1
GO:0003827	alpha\-1\,3\-mannosylglycoprotein 2\-beta\-N\-acetylglucosaminyltransferase activity	F						1	2	2	50	100	5.04638	0.034	1
GO:0003072	renal control of peripheral vascular resistance involved in regulation of systemic arterial blood pressure	P						1	2	2	50	100	5.04638	0.0305	1
GO:0003062	regulation of heart rate by chemical signal	P						1	2	2	50	100	5.04638	0.0365	1
GO:0002034	regulation of blood vessel size by renin\-angiotensin	P						1	2	2	50	100	5.04638	0.0305	1
GO:0002018	renin\-angiotensin regulation of aldosterone production	P						1	2	2	50	100	5.04638	0.0305	1
GO:0001309	age\-dependent telomere shortening	P						1	2	2	50	100	5.04638	0.0335	1
GO:0001304	progressive alteration of chromatin during replicative cell aging	P						1	2	2	50	100	5.04638	0.0335	1
GO:0001301	progressive alteration of chromatin during cell aging	P						1	2	2	50	100	5.04638	0.0335	1
GO:0000967	rRNA 5'\-end processing	P						1	2	2	50	100	5.04638	0.0315	1
GO:0000480	endonucleolytic cleavage in 5'\-ETS of tricistronic rRNA transcript (SSU\-rRNA\, 5.8S rRNA\, LSU\-rRNA)	P						1	2	2	50	100	5.04638	0.0315	1
GO:0000472	endonucleolytic cleavage to generate mature 5'\-end of SSU\-rRNA from (SSU\-rRNA\, 5.8S rRNA\, LSU\-rRNA)	P						1	2	2	50	100	5.04638	0.0315	1
GO:0000156	two\-component response regulator activity	F						1	2	2	50	100	5.04638	0.0345	1
GO:0010457	centriole\-centriole cohesion	P						2	8	8	25	100	4.85282	0.005	1
GO:0016505	apoptotic protease activator activity	F						3	17	20	17.6471	85	4.82806	0.0025	0.919653
GO:0043227	membrane\-bounded organelle	C						196	8334	9244	2.35181	90.1558	4.74028	0.001	0.697
GO:0043229	intracellular organelle	C						211	9189	10217	2.29622	89.9383	4.66338	0.0015	0.827688
GO:0043231	intracellular membrane\-bounded organelle	C						195	8320	9230	2.34375	90.1408	4.65559	0.001	0.697
GO:0043226	organelle	C						211	9209	10237	2.29124	89.958	4.6218	0.003	0.969
GO:0048221	rough ER to cis\-Golgi vesicle\-mediated transport	P						2	9	9	22.2222	100	4.52958	0.007	1
GO:0048208	COPII coating of Golgi vesicle	P						2	9	9	22.2222	100	4.52958	0.007	1
GO:0048207	vesicle targeting\, rough ER to cis\-Golgi	P						2	9	9	22.2222	100	4.52958	0.007	1
GO:0044424	intracellular part	C						238	10803	11991	2.20309	90.0926	4.49681	0.019	1
GO:0003779	actin binding	F						17	333	355	5.10511	93.8028	4.43987	0	0.413844
GO:0005622	intracellular	C						242	11104	12409	2.17939	89.4834	4.36019	0.035	1
GO:0003725	double\-stranded RNA binding	F						4	37	37	10.8108	100	4.04181	0.0005	0.413844
GO:0090005	negative regulation of establishment of protein localization to plasma membrane	P						1	3	3	33.3333	100	4.0411	0.047	1
GO:0051834	evasion or tolerance of defenses of other organism during symbiotic interaction	P						1	3	3	33.3333	100	4.0411	0.051	1
GO:0051832	avoidance of defenses of other organism during symbiotic interaction	P						1	3	3	33.3333	100	4.0411	0.051	1
GO:0051788	response to misfolded protein	P						1	3	3	33.3333	100	4.0411	0.051	1
GO:0051610	serotonin uptake	P						1	3	3	33.3333	100	4.0411	0.0495	1
GO:0051177	meiotic sister chromatid cohesion	P						1	3	3	33.3333	100	4.0411	0.043	1
GO:0050966	detection of mechanical stimulus involved in sensory perception of pain	P						1	3	4	33.3333	75	4.0411	0.051	1
GO:0050220	prostaglandin\-E synthase activity	F						1	3	3	33.3333	100	4.0411	0.05	1
GO:0046958	nonassociative learning	P						1	3	3	33.3333	100	4.0411	0.0455	1
GO:0046599	regulation of centriole replication	P						1	3	3	33.3333	100	4.0411	0.049	1
GO:0045956	positive regulation of calcium ion\-dependent exocytosis	P						1	3	4	33.3333	75	4.0411	0.049	1
GO:0045425	positive regulation of granulocyte macrophage colony\-stimulating factor biosynthetic process	P						1	3	3	33.3333	100	4.0411	0.046	1
GO:0044415	evasion or tolerance of host defenses	P						1	3	3	33.3333	100	4.0411	0.051	1
GO:0044413	avoidance of host defenses	P						1	3	3	33.3333	100	4.0411	0.051	1
GO:0044020	histone methyltransferase activity (H4\-R3 specific)	F						1	3	3	33.3333	100	4.0411	0.0445	1
GO:0043047	single\-stranded telomeric DNA binding	F						1	3	3	33.3333	100	4.0411	0.0515	1
GO:0042887	amide transporter activity	F						1	3	3	33.3333	100	4.0411	0.057	1
GO:0042609	CD4 receptor binding	F						1	3	3	33.3333	100	4.0411	0.047	1
GO:0042178	xenobiotic catabolic process	P						1	3	4	33.3333	75	4.0411	0.047	1
GO:0035241	protein\-arginine omega\-N monomethyltransferase activity	F						1	3	3	33.3333	100	4.0411	0.042	1
GO:0033860	regulation of NAD(P)H oxidase activity	P						1	3	4	33.3333	75	4.0411	0.0455	1
GO:0033689	negative regulation of osteoblast proliferation	P						1	3	3	33.3333	100	4.0411	0.0425	1
GO:0032071	regulation of endodeoxyribonuclease activity	P						1	3	3	33.3333	100	4.0411	0.046	1
GO:0031708	endothelin B receptor binding	F						1	3	3	33.3333	100	4.0411	0.0675	1
GO:0031705	bombesin receptor binding	F						1	3	3	33.3333	100	4.0411	0.0675	1
GO:0031643	positive regulation of myelination	P						1	3	3	33.3333	100	4.0411	0.044	1
GO:0031580	membrane raft distribution	P						1	3	3	33.3333	100	4.0411	0.0485	1
GO:0030485	smooth muscle contractile fiber	C						1	3	3	33.3333	100	4.0411	0.0485	1
GO:0030423	RNA interference\, targeting of mRNA for destruction	P						1	3	3	33.3333	100	4.0411	0.0455	1
GO:0030422	RNA interference\, production of siRNA	P						1	3	3	33.3333	100	4.0411	0.0505	1
GO:0030241	muscle thick filament assembly	P						1	3	3	33.3333	100	4.0411	0.0525	1
GO:0030210	heparin biosynthetic process	P						1	3	3	33.3333	100	4.0411	0.057	1
GO:0019788	NEDD8 ligase activity	F						1	3	4	33.3333	75	4.0411	0.0535	1
GO:0019276	UDP\-N\-acetylgalactosamine metabolic process	P						1	3	3	33.3333	100	4.0411	0.0625	1
GO:0019049	evasion of host defenses by virus	P						1	3	3	33.3333	100	4.0411	0.051	1
GO:0018119	peptidyl\-cysteine S\-nitrosylation	P						1	3	3	33.3333	100	4.0411	0.0425	1
GO:0017159	pantetheine hydrolase activity	F						1	3	3	33.3333	100	4.0411	0.048	1
GO:0017014	protein amino acid nitrosylation	P						1	3	3	33.3333	100	4.0411	0.0425	1
GO:0016309	1\-phosphatidylinositol\-5\-phosphate 4\-kinase activity	F						1	3	3	33.3333	100	4.0411	0.044	1
GO:0015204	urea transmembrane transporter activity	F						1	3	3	33.3333	100	4.0411	0.057	1
GO:0010834	telomere maintenance via telomere shortening	P						1	3	3	33.3333	100	4.0411	0.0465	1
GO:0010826	negative regulation of centrosome duplication	P						1	3	3	33.3333	100	4.0411	0.0535	1
GO:0007529	establishment of synaptic specificity at neuromuscular junction	P						1	3	3	33.3333	100	4.0411	0.048	1
GO:0007101	male meiosis centrosome cycle	P						1	3	3	33.3333	100	4.0411	0.0555	1
GO:0004999	vasoactive intestinal polypeptide receptor activity	F						1	3	3	33.3333	100	4.0411	0.045	1
GO:0004558	alpha\-glucosidase activity	F						1	3	4	33.3333	75	4.0411	0.0435	1
GO:0004525	ribonuclease III activity	F						1	3	3	33.3333	100	4.0411	0.045	1
GO:0004517	nitric\-oxide synthase activity	F						1	3	3	33.3333	100	4.0411	0.0455	1
GO:0004449	isocitrate dehydrogenase (NAD\+) activity	F						1	3	3	33.3333	100	4.0411	0.055	1
GO:0004063	aryldialkylphosphatase activity	F						1	3	3	33.3333	100	4.0411	0.0475	1
GO:0003726	double\-stranded RNA adenosine deaminase activity	F						1	3	3	33.3333	100	4.0411	0.053	1
GO:0001766	membrane raft polarization	P						1	3	3	33.3333	100	4.0411	0.0485	1
GO:0000966	RNA 5'\-end processing	P						1	3	3	33.3333	100	4.0411	0.047	1
GO:0000281	cytokinesis after mitosis	P						1	3	3	33.3333	100	4.0411	0.047	1
GO:0000104	succinate dehydrogenase activity	F						1	3	3	33.3333	100	4.0411	0.055	1
GO:0046605	regulation of centrosome cycle	P						2	11	11	18.1818	100	4.01448	0.0195	1
GO:0005768	endosome	C						19	430	530	4.4186	81.1321	3.99139	0	0.413844
GO:0034976	response to endoplasmic reticulum stress	P						4	38	39	10.5263	97.4359	3.96606	0.003	0.969
GO:0015631	tubulin binding	F						8	124	131	6.45161	94.6565	3.80762	0.0005	0.413844
GO:0043046	DNA methylation during gametogenesis	P						2	12	12	16.6667	100	3.80399	0.0165	1
GO:0031146	SCF\-dependent proteasomal ubiquitin\-dependent protein catabolic process	P						2	12	12	16.6667	100	3.80399	0.015	1
GO:0016504	peptidase activator activity	F						3	25	28	12	89.2857	3.76215	0.0075	1
GO:0006901	vesicle coating	P						3	25	25	12	100	3.76215	0.0085	1
GO:0018193	peptidyl\-amino acid modification	P						22	565	602	3.89381	93.8538	3.65378	0.0005	0.413844
GO:0070536	protein K63\-linked deubiquitination	P						2	13	13	15.3846	100	3.61672	0.02	1
GO:0042136	neurotransmitter biosynthetic process	P						2	13	14	15.3846	92.8571	3.61672	0.0215	1
GO:0033151	V(D)J recombination	P						2	13	14	15.3846	92.8571	3.61672	0.0225	1
GO:0010460	positive regulation of heart rate	P						2	13	13	15.3846	100	3.61672	0.0185	1
GO:0007076	mitotic chromosome condensation	P						2	13	13	15.3846	100	3.61672	0.017	1
GO:0006349	genetic imprinting	P						2	13	13	15.3846	100	3.61672	0.015	1
GO:0050690	regulation of defense response to virus by virus	P						3	27	29	11.1111	93.1034	3.56739	0.009	1
GO:0018279	protein amino acid N\-linked glycosylation via asparagine	P						6	85	88	7.05882	96.5909	3.56474	0.0015	0.827688
GO:0018196	peptidyl\-asparagine modification	P						6	85	88	7.05882	96.5909	3.56474	0.0015	0.827688
GO:0044267	cellular protein metabolic process	P						76	2843	3138	2.67323	90.5991	3.54838	0.0005	0.413844
GO:0048488	synaptic vesicle endocytosis	P						2	14	14	14.2857	100	3.4485	0.021	1
GO:0005865	striated muscle thin filament	C						2	14	14	14.2857	100	3.4485	0.026	1
GO:0001917	photoreceptor inner segment	C						2	14	16	14.2857	87.5	3.4485	0.0245	1
GO:0007010	cytoskeleton organization	P						22	589	632	3.73514	93.1962	3.44282	0	0.413844
GO:0060024	rhythmic synaptic transmission	P						1	4	4	25	100	3.43105	0.0795	1
GO:0051665	membrane raft localization	P						1	4	4	25	100	3.43105	0.059	1
GO:0051570	regulation of histone H3\-K9 methylation	P						1	4	4	25	100	3.43105	0.06	1
GO:0050651	dermatan sulfate proteoglycan biosynthetic process	P						1	4	4	25	100	3.43105	0.0665	1
GO:0050321	tau\-protein kinase activity	F						1	4	4	25	100	3.43105	0.063	1
GO:0047238	glucuronosyl\-N\-acetylgalactosaminyl\-proteoglycan 4\-beta\-N\-acetylgalactosaminyltransferase activity	F						1	4	4	25	100	3.43105	0.083	1
GO:0046398	UDP\-glucuronate metabolic process	P						1	4	4	25	100	3.43105	0.0725	1
GO:0045627	positive regulation of T\-helper 1 cell differentiation	P						1	4	4	25	100	3.43105	0.077	1
GO:0045423	regulation of granulocyte macrophage colony\-stimulating factor biosynthetic process	P						1	4	4	25	100	3.43105	0.0565	1
GO:0045283	fumarate reductase complex	C						1	4	4	25	100	3.43105	0.0675	1
GO:0045281	succinate dehydrogenase complex	C						1	4	4	25	100	3.43105	0.0675	1
GO:0045273	respiratory chain complex II	C						1	4	4	25	100	3.43105	0.0675	1
GO:0045257	succinate dehydrogenase complex (ubiquinone)	C						1	4	4	25	100	3.43105	0.0675	1
GO:0044245	polysaccharide digestion	P						1	4	5	25	80	3.43105	0.0605	1
GO:0044068	modulation by symbiont of host cellular process	P						1	4	4	25	100	3.43105	0.0715	1
GO:0043457	regulation of cellular respiration	P						1	4	4	25	100	3.43105	0.0715	1
GO:0043045	DNA methylation during embryonic development	P						1	4	4	25	100	3.43105	0.053	1
GO:0043024	ribosomal small subunit binding	F						1	4	4	25	100	3.43105	0.0635	1
GO:0035092	sperm chromatin condensation	P						1	4	4	25	100	3.43105	0.07	1
GO:0034983	peptidyl\-lysine deacetylation	P						1	4	4	25	100	3.43105	0.0675	1
GO:0034618	arginine binding	F						1	4	4	25	100	3.43105	0.06	1
GO:0034617	tetrahydrobiopterin binding	F						1	4	4	25	100	3.43105	0.0675	1
GO:0033265	choline binding	F						1	4	4	25	100	3.43105	0.0785	1
GO:0032836	glomerular basement membrane development	P						1	4	4	25	100	3.43105	0.0645	1
GO:0032430	positive regulation of phospholipase A2 activity	P						1	4	5	25	80	3.43105	0.0655	1
GO:0032070	regulation of deoxyribonuclease activity	P						1	4	4	25	100	3.43105	0.066	1
GO:0032059	bleb	C						1	4	4	25	100	3.43105	0.0695	1
GO:0031465	Cul4B\-RING ubiquitin ligase complex	C						1	4	4	25	100	3.43105	0.073	1
GO:0031313	extrinsic to endosome membrane	C						1	4	4	25	100	3.43105	0.0685	1
GO:0030891	VCB complex	C						1	4	4	25	100	3.43105	0.063	1
GO:0030688	preribosome\, small subunit precursor	C						1	4	4	25	100	3.43105	0.0585	1
GO:0030490	maturation of SSU\-rRNA	P						1	4	5	25	80	3.43105	0.065	1
GO:0030297	transmembrane receptor protein tyrosine kinase activator activity	F						1	4	4	25	100	3.43105	0.061	1
GO:0030202	heparin metabolic process	P						1	4	4	25	100	3.43105	0.0765	1
GO:0019054	modulation by virus of host cellular process	P						1	4	4	25	100	3.43105	0.0715	1
GO:0016724	oxidoreductase activity\, oxidizing metal ions\, oxygen as acceptor	F						1	4	4	25	100	3.43105	0.064	1
GO:0015014	heparan sulfate proteoglycan biosynthetic process\, polysaccharide chain biosynthetic process	P						1	4	4	25	100	3.43105	0.0765	1
GO:0014826	vein smooth muscle contraction	P						1	4	4	25	100	3.43105	0.0865	1
GO:0014820	tonic smooth muscle contraction	P						1	4	4	25	100	3.43105	0.089	1
GO:0010626	negative regulation of Schwann cell proliferation	P						1	4	4	25	100	3.43105	0.0605	1
GO:0010624	regulation of Schwann cell proliferation	P						1	4	4	25	100	3.43105	0.0605	1
GO:0008821	crossover junction endodeoxyribonuclease activity	F						1	4	5	25	80	3.43105	0.0715	1
GO:0008379	thioredoxin peroxidase activity	F						1	4	4	25	100	3.43105	0.064	1
GO:0008179	adenylate cyclase binding	F						1	4	4	25	100	3.43105	0.0685	1
GO:0008140	cAMP response element binding protein binding	F						1	4	4	25	100	3.43105	0.0595	1
GO:0007549	dosage compensation	P						1	4	4	25	100	3.43105	0.0685	1
GO:0006926	virus\-infected cell apoptosis	P						1	4	4	25	100	3.43105	0.0615	1
GO:0006290	pyrimidine dimer repair	P						1	4	5	25	80	3.43105	0.065	1
GO:0005958	DNA\-dependent protein kinase\-DNA ligase 4 complex	C						1	4	6	25	66.6667	3.43105	0.068	1
GO:0005862	muscle thin filament tropomyosin	C						1	4	4	25	100	3.43105	0.0685	1
GO:0005749	mitochondrial respiratory chain complex II	C						1	4	4	25	100	3.43105	0.0675	1
GO:0004694	eukaryotic translation initiation factor 2alpha kinase activity	F						1	4	4	25	100	3.43105	0.0645	1
GO:0004594	pantothenate kinase activity	F						1	4	4	25	100	3.43105	0.058	1
GO:0004427	inorganic diphosphatase activity	F						1	4	4	25	100	3.43105	0.0625	1
GO:0004339	glucan 1\,4\-alpha\-glucosidase activity	F						1	4	4	25	100	3.43105	0.0605	1
GO:0004322	ferroxidase activity	F						1	4	4	25	100	3.43105	0.064	1
GO:0004064	arylesterase activity	F						1	4	4	25	100	3.43105	0.0625	1
GO:0003960	NADPH\:quinone reductase activity	F						1	4	4	25	100	3.43105	0.057	1
GO:0003886	DNA (cytosine\-5\-)\-methyltransferase activity	F						1	4	4	25	100	3.43105	0.0635	1
GO:0003720	telomerase activity	F						1	4	4	25	100	3.43105	0.071	1
GO:0002328	pro\-B cell differentiation	P						1	4	5	25	80	3.43105	0.065	1
GO:0001996	positive regulation of heart rate by epinephrine\-norepinephrine	P						1	4	4	25	100	3.43105	0.066	1
GO:0000479	endonucleolytic cleavage of tricistronic rRNA transcript (SSU\-rRNA\, 5.8S rRNA\, LSU\-rRNA)	P						1	4	4	25	100	3.43105	0.065	1
GO:0000478	endonucleolytic cleavages during rRNA processing	P						1	4	4	25	100	3.43105	0.065	1
GO:0000469	cleavages during rRNA processing	P						1	4	4	25	100	3.43105	0.065	1
GO:0000462	maturation of SSU\-rRNA from tricistronic rRNA transcript (SSU\-rRNA\, 5.8S rRNA\, LSU\-rRNA)	P						1	4	4	25	100	3.43105	0.065	1
GO:0000447	endonucleolytic cleavage in ITS1 to separate SSU\-rRNA from 5.8S rRNA and LSU\-rRNA from tricistronic rRNA transcript (SSU\-rRNA\, 5.8S rRNA\, LSU\-rRNA)	P						1	4	4	25	100	3.43105	0.065	1
GO:0051785	positive regulation of nuclear division	P						3	29	37	10.3448	78.3784	3.39128	0.012	1
GO:0045840	positive regulation of mitosis	P						3	29	37	10.3448	78.3784	3.39128	0.012	1
GO:0005634	nucleus	C						123	5157	5705	2.38511	90.3944	3.39088	0.01	1
GO:0006487	protein amino acid N\-linked glycosylation	P						6	91	94	6.59341	96.8085	3.35913	0.003	0.969
GO:0000226	microtubule cytoskeleton organization	P						14	322	347	4.34783	92.7954	3.34756	0	0.413844
GO:0048475	coated membrane	C						5	69	72	7.24638	95.8333	3.32592	0.0115	1
GO:0030117	membrane coat	C						5	69	72	7.24638	95.8333	3.32592	0.0115	1
GO:0051789	response to protein stimulus	P						7	117	140	5.98291	83.5714	3.32075	0.0055	1
GO:0030131	clathrin adaptor complex	C						3	30	33	10	90.9091	3.30926	0.016	1
GO:0043687	post\-translational protein modification	P						51	1788	1906	2.85235	93.809	3.30697	0.0005	0.413844
GO:0043623	cellular protein complex assembly	P						13	293	326	4.43686	89.8773	3.30439	0.0015	0.827688
GO:0005829	cytosol	C						55	1965	2127	2.79898	92.3836	3.30086	0.0005	0.413844
GO:0007017	microtubule\-based process	P						63	2323	2524	2.71201	92.0365	3.29847	0.004	1
GO:0045921	positive regulation of exocytosis	P						2	15	16	13.3333	93.75	3.29616	0.0305	1
GO:0008656	caspase activator activity	F						2	15	18	13.3333	83.3333	3.29616	0.021	1
GO:0005200	structural constituent of cytoskeleton	F						5	70	82	7.14286	85.3659	3.28571	0.005	1
GO:0005769	early endosome	C						8	145	156	5.51724	92.9487	3.28255	0.002	0.854387
GO:0005739	mitochondrion	C						40	1324	1470	3.02115	90.068	3.27694	0.001	0.697
GO:0006996	organelle organization	P						52	1839	1963	2.82762	93.6831	3.27624	0.0025	0.919653
GO:0019209	kinase activator activity	F						3	31	32	9.67742	96.875	3.23083	0.015	1
GO:0003044	regulation of systemic arterial blood pressure mediated by a chemical signal	P						3	31	31	9.67742	100	3.23083	0.016	1
GO:0051651	maintenance of location in cell	P						5	73	84	6.84932	86.9048	3.1694	0.007	1
GO:0044449	contractile fiber part	C						7	123	125	5.69106	98.4	3.16468	0.0015	0.827688
GO:0044237	cellular metabolic process	P						173	7841	8651	2.20635	90.6369	3.16078	0.0655	1
GO:0042162	telomeric DNA binding	F						2	16	16	12.5	100	3.1572	0.0285	1
GO:0012507	ER to Golgi transport vesicle membrane	C						2	16	17	12.5	94.1176	3.1572	0.023	1
GO:0008105	asymmetric protein localization	P						2	16	16	12.5	100	3.1572	0.0275	1
GO:0004115	3'\,5'\-cyclic\-AMP phosphodiesterase activity	F						2	16	16	12.5	100	3.1572	0.034	1
GO:0030119	AP\-type membrane coat adaptor complex	C						3	32	35	9.375	91.4286	3.15572	0.0195	1
GO:0000387	spliceosomal snRNP biogenesis	P						3	32	35	9.375	91.4286	3.15572	0.0115	1
GO:0005905	coated pit	C						4	52	52	7.69231	100	3.1245	0.0135	1
GO:0046785	microtubule polymerization	P						6	99	104	6.06061	95.1923	3.11046	0.01	1
GO:0019538	protein metabolic process	P						84	3365	3733	2.49629	90.142	3.084	0.008	1
GO:0032271	regulation of protein polymerization	P						5	76	79	6.57895	96.2025	3.05908	0.011	1
GO:0055013	cardiac muscle cell development	P						2	17	17	11.7647	100	3.02967	0.0355	1
GO:0007099	centriole replication	P						2	17	17	11.7647	100	3.02967	0.0285	1
GO:0006266	DNA ligation	P						2	17	17	11.7647	100	3.02967	0.0255	1
GO:0048738	cardiac muscle tissue development	P						5	77	77	6.49351	100	3.02354	0.009	1
GO:0042059	negative regulation of epidermal growth factor receptor signaling pathway	P						3	34	37	8.82353	91.8919	3.01448	0.016	1
GO:0007569	cell aging	P						3	34	36	8.82353	94.4444	3.01448	0.0195	1
GO:0070389	chaperone cofactor\-dependent protein refolding	P						1	5	6	20	83.3333	3.00743	0.0795	1
GO:0060732	positive regulation of inositol phosphate biosynthetic process	P						1	5	5	20	100	3.00743	0.0825	1
GO:0060505	epithelial cell proliferation involved in lung bud dilation	P						1	5	5	20	100	3.00743	0.088	1
GO:0060501	positive regulation of epithelial cell proliferation involved in lung morphogenesis	P						1	5	5	20	100	3.00743	0.088	1
GO:0060253	negative regulation of glial cell proliferation	P						1	5	5	20	100	3.00743	0.0785	1
GO:0051926	negative regulation of calcium ion transport	P						1	5	5	20	100	3.00743	0.079	1
GO:0051614	inhibition of serotonin uptake	P						1	5	6	20	83.3333	3.00743	0.0875	1
GO:0051589	negative regulation of neurotransmitter transport	P						1	5	5	20	100	3.00743	0.076	1
GO:0051016	barbed\-end actin filament capping	P						1	5	5	20	100	3.00743	0.0825	1
GO:0050655	dermatan sulfate proteoglycan metabolic process	P						1	5	5	20	100	3.00743	0.08	1
GO:0050327	testosterone 17\-beta\-dehydrogenase activity	F						1	5	10	20	50	3.00743	0.082	1
GO:0050291	sphingosine N\-acyltransferase activity	F						1	5	6	20	83.3333	3.00743	0.089	1
GO:0043985	histone H4\-R3 methylation	P						1	5	5	20	100	3.00743	0.0705	1
GO:0043125	ErbB\-3 class receptor binding	F						1	5	5	20	100	3.00743	0.075	1
GO:0043068	positive regulation of programmed cell death	P						1	5	5	20	100	3.00743	0.0775	1
GO:0042608	T cell receptor binding	F						1	5	5	20	100	3.00743	0.0785	1
GO:0033688	regulation of osteoblast proliferation	P						1	5	5	20	100	3.00743	0.069	1
GO:0032876	negative regulation of DNA endoreduplication	P						1	5	5	20	100	3.00743	0.0735	1
GO:0032875	regulation of DNA endoreduplication	P						1	5	5	20	100	3.00743	0.0735	1
GO:0032211	negative regulation of telomere maintenance via telomerase	P						1	5	5	20	100	3.00743	0.0795	1
GO:0031034	myosin filament assembly	P						1	5	5	20	100	3.00743	0.0835	1
GO:0030492	hemoglobin binding	F						1	5	6	20	83.3333	3.00743	0.0725	1
GO:0030240	muscle thin filament assembly	P						1	5	5	20	100	3.00743	0.085	1
GO:0030121	AP\-1 adaptor complex	C						1	5	6	20	83.3333	3.00743	0.0865	1
GO:0022038	corpus callosum development	P						1	5	5	20	100	3.00743	0.085	1
GO:0021670	lateral ventricle development	P						1	5	6	20	83.3333	3.00743	0.0785	1
GO:0019911	structural constituent of myelin sheath	F						1	5	5	20	100	3.00743	0.0855	1
GO:0019585	glucuronate metabolic process	P						1	5	5	20	100	3.00743	0.0845	1
GO:0019204	nucleotide phosphatase activity	F						1	5	5	20	100	3.00743	0.074	1
GO:0017176	phosphatidylinositol N\-acetylglucosaminyltransferase activity	F						1	5	5	20	100	3.00743	0.083	1
GO:0016553	base conversion or substitution editing	P						1	5	6	20	83.3333	3.00743	0.0765	1
GO:0016413	O\-acetyltransferase activity	F						1	5	5	20	100	3.00743	0.0875	1
GO:0014731	spectrin\-associated cytoskeleton	C						1	5	5	20	100	3.00743	0.0795	1
GO:0010667	negative regulation of cardiac muscle cell apoptosis	P						1	5	5	20	100	3.00743	0.0725	1
GO:0010665	regulation of cardiac muscle cell apoptosis	P						1	5	5	20	100	3.00743	0.0725	1
GO:0010664	negative regulation of striated muscle cell apoptosis	P						1	5	5	20	100	3.00743	0.0725	1
GO:0010662	regulation of striated muscle cell apoptosis	P						1	5	5	20	100	3.00743	0.0725	1
GO:0010659	cardiac muscle cell apoptosis	P						1	5	5	20	100	3.00743	0.0725	1
GO:0010658	striated muscle cell apoptosis	P						1	5	5	20	100	3.00743	0.0725	1
GO:0010523	negative regulation of calcium ion transport into cytosol	P						1	5	5	20	100	3.00743	0.0745	1
GO:0009008	DNA\-methyltransferase activity	F						1	5	5	20	100	3.00743	0.0755	1
GO:0008967	phosphoglycolate phosphatase activity	F						1	5	5	20	100	3.00743	0.0795	1
GO:0008330	protein tyrosine/threonine phosphatase activity	F						1	5	5	20	100	3.00743	0.086	1
GO:0006477	protein amino acid sulfation	P						1	5	7	20	71.4286	3.00743	0.0955	1
GO:0006063	uronic acid metabolic process	P						1	5	5	20	100	3.00743	0.0845	1
GO:0005982	starch metabolic process	P						1	5	7	20	71.4286	3.00743	0.0825	1
GO:0005078	MAP\-kinase scaffold activity	F						1	5	5	20	100	3.00743	0.081	1
GO:0004945	angiotensin type II receptor activity	F						1	5	5	20	100	3.00743	0.0855	1
GO:0004652	polynucleotide adenylyltransferase activity	F						1	5	6	20	83.3333	3.00743	0.09	1
GO:0004448	isocitrate dehydrogenase activity	F						1	5	5	20	100	3.00743	0.09	1
GO:0003964	RNA\-directed DNA polymerase activity	F						1	5	6	20	83.3333	3.00743	0.0815	1
GO:0003691	double\-stranded telomeric DNA binding	F						1	5	5	20	100	3.00743	0.086	1
GO:0003100	regulation of systemic arterial blood pressure by endothelin	P						1	5	5	20	100	3.00743	0.0965	1
GO:0002639	positive regulation of immunoglobulin production	P						1	5	5	20	100	3.00743	0.086	1
GO:0002329	pre\-B cell differentiation	P						1	5	5	20	100	3.00743	0.083	1
GO:0002327	immature B cell differentiation	P						1	5	5	20	100	3.00743	0.083	1
GO:0001595	angiotensin receptor activity	F						1	5	5	20	100	3.00743	0.0855	1
GO:0000300	peripheral to membrane of membrane fraction	C						1	5	5	20	100	3.00743	0.0775	1
GO:0000089	mitotic metaphase	P						1	5	5	20	100	3.00743	0.079	1
GO:0007015	actin filament organization	P						9	188	202	4.78723	93.0693	2.99655	0.005	1
GO:0030018	Z disc	C						4	55	55	7.27273	100	2.98266	0.011	1
GO:0043412	biopolymer modification	P						56	2094	2245	2.67431	93.2739	2.97045	0.003	0.969
GO:0006464	protein modification process	P						54	2005	2151	2.69327	93.2125	2.96492	0.002	0.854387
GO:0008017	microtubule binding	F						5	79	81	6.32911	97.5309	2.95419	0.013	1
GO:0008154	actin polymerization or depolymerization	P						6	106	112	5.66038	94.6429	2.91287	0.0105	1
GO:0070001	aspartic\-type peptidase activity	F						2	18	22	11.1111	81.8182	2.91198	0.0445	1
GO:0045823	positive regulation of heart contraction	P						2	18	18	11.1111	100	2.91198	0.034	1
GO:0004190	aspartic\-type endopeptidase activity	F						2	18	22	11.1111	81.8182	2.91198	0.0445	1
GO:0001578	microtubule bundle formation	P						2	18	19	11.1111	94.7368	2.91198	0.038	1
GO:0006040	amino sugar metabolic process	P						3	36	38	8.33333	94.7368	2.88385	0.0315	1
GO:0043292	contractile fiber	C						7	135	137	5.18519	98.5401	2.87929	0.005	1
GO:0014706	striated muscle tissue development	P						11	260	265	4.23077	98.1132	2.86142	0.005	1
GO:0008152	metabolic process	P						186	8681	9610	2.14261	90.333	2.86046	0.172	1
GO:0016571	histone methylation	P						4	58	62	6.89655	93.5484	2.85051	0.018	1
GO:0051238	sequestering of metal ion	P						4	59	59	6.77966	100	2.80841	0.012	1
GO:0030833	regulation of actin filament polymerization	P						4	59	61	6.77966	96.7213	2.80841	0.021	1
GO:0080008	CUL4 RING ubiquitin ligase complex	C						2	19	19	10.5263	100	2.80284	0.041	1
GO:0048200	Golgi transport vesicle coating	P						2	19	19	10.5263	100	2.80284	0.039	1
GO:0048194	Golgi vesicle budding	P						2	19	19	10.5263	100	2.80284	0.039	1
GO:0030134	ER to Golgi transport vesicle	C						2	19	20	10.5263	95	2.80284	0.0325	1
GO:0014829	vascular smooth muscle contraction	P						2	19	19	10.5263	100	2.80284	0.049	1
GO:0005856	cytoskeleton	C						41	1467	1601	2.79482	91.6302	2.7929	0.0055	1
GO:0030662	coated vesicle membrane	C						6	111	115	5.40541	96.5217	2.78148	0.011	1
GO:0034614	cellular response to reactive oxygen species	P						3	38	42	7.89474	90.4762	2.76245	0.0315	1
GO:0004536	deoxyribonuclease activity	F						3	38	41	7.89474	92.6829	2.76245	0.0265	1
GO:0060537	muscle tissue development	P						11	268	273	4.10448	98.1685	2.75135	0.007	1
GO:0031033	myosin filament assembly or disassembly	P						6	113	115	5.30973	98.2609	2.73097	0.0135	1
GO:0051258	protein polymerization	P						7	143	161	4.8951	88.8199	2.7059	0.0105	1
GO:0030120	vesicle coat	C						3	39	40	7.69231	97.5	2.70484	0.0305	1
GO:0030118	clathrin coat	C						3	39	42	7.69231	92.8571	2.70484	0.0325	1
GO:0030125	clathrin vesicle coat	C						2	20	21	10	95.2381	2.70119	0.0485	1
GO:0019213	deacetylase activity	F						2	20	20	10	100	2.70119	0.0425	1
GO:0014015	positive regulation of gliogenesis	P						2	20	20	10	100	2.70119	0.0465	1
GO:0008333	endosome to lysosome transport	P						2	20	20	10	100	2.70119	0.0395	1
GO:0003730	mRNA 3'\-UTR binding	F						2	20	21	10	95.2381	2.70119	0.0405	1
GO:0001836	release of cytochrome c from mitochondria	P						2	20	21	10	95.2381	2.70119	0.0375	1
GO:0044422	organelle part	C						125	5543	6163	2.2551	89.94	2.69864	0.0665	1
GO:0070419	nonhomologous end joining complex	C						1	6	8	16.6667	75	2.68934	0.0975	1
GO:0070402	NADPH binding	F						1	6	6	16.6667	100	2.68934	0.1015	1
GO:0060503	bud dilation involved in lung branching	P						1	6	6	16.6667	100	2.68934	0.1055	1
GO:0060251	regulation of glial cell proliferation	P						1	6	6	16.6667	100	2.68934	0.0955	1
GO:0052572	response to host immune response	P						1	6	6	16.6667	100	2.68934	0.097	1
GO:0052564	response to immune response of other organism during symbiotic interaction	P						1	6	6	16.6667	100	2.68934	0.097	1
GO:0051974	negative regulation of telomerase activity	P						1	6	6	16.6667	100	2.68934	0.0925	1
GO:0051103	DNA ligation during DNA repair	P						1	6	6	16.6667	100	2.68934	0.086	1
GO:0048739	cardiac muscle fiber development	P						1	6	6	16.6667	100	2.68934	0.1035	1
GO:0048268	clathrin coat assembly	P						1	6	6	16.6667	100	2.68934	0.0895	1
GO:0048070	regulation of pigmentation during development	P						1	6	6	16.6667	100	2.68934	0.1075	1
GO:0045625	regulation of T\-helper 1 cell differentiation	P						1	6	6	16.6667	100	2.68934	0.1055	1
GO:0045116	protein neddylation	P						1	6	7	16.6667	85.7143	2.68934	0.1035	1
GO:0043497	regulation of protein heterodimerization activity	P						1	6	6	16.6667	100	2.68934	0.087	1
GO:0043267	negative regulation of potassium ion transport	P						1	6	6	16.6667	100	2.68934	0.1025	1
GO:0043190	ATP\-binding cassette (ABC) transporter complex	C						1	6	7	16.6667	85.7143	2.68934	0.0995	1
GO:0043056	forward locomotion	P						1	6	6	16.6667	100	2.68934	0.098	1
GO:0043000	Golgi to plasma membrane CFTR protein transport	P						1	6	6	16.6667	100	2.68934	0.097	1
GO:0035247	peptidyl\-arginine omega\-N\-methylation	P						1	6	6	16.6667	100	2.68934	0.091	1
GO:0032588	trans\-Golgi network membrane	C						1	6	6	16.6667	100	2.68934	0.089	1
GO:0032429	regulation of phospholipase A2 activity	P						1	6	7	16.6667	85.7143	2.68934	0.09	1
GO:0032292	ensheathment of axons in the peripheral nervous system	P						1	6	6	16.6667	100	2.68934	0.1035	1
GO:0031616	spindle pole centrosome	C						1	6	6	16.6667	100	2.68934	0.0855	1
GO:0031579	membrane raft organization	P						1	6	6	16.6667	100	2.68934	0.1045	1
GO:0031062	positive regulation of histone methylation	P						1	6	6	16.6667	100	2.68934	0.1005	1
GO:0031061	negative regulation of histone methylation	P						1	6	6	16.6667	100	2.68934	0.092	1
GO:0031054	pre\-microRNA processing	P						1	6	6	16.6667	100	2.68934	0.102	1
GO:0030056	hemidesmosome	C						1	6	6	16.6667	100	2.68934	0.0975	1
GO:0022011	myelination in the peripheral nervous system	P						1	6	6	16.6667	100	2.68934	0.1035	1
GO:0016246	RNA interference	P						1	6	6	16.6667	100	2.68934	0.0895	1
GO:0015840	urea transport	P						1	6	6	16.6667	100	2.68934	0.1105	1
GO:0014866	skeletal myofibril assembly	P						1	6	6	16.6667	100	2.68934	0.1035	1
GO:0010919	regulation of inositol phosphate biosynthetic process	P						1	6	6	16.6667	100	2.68934	0.098	1
GO:0008469	histone\-arginine N\-methyltransferase activity	F						1	6	6	16.6667	100	2.68934	0.0845	1
GO:0006287	base\-excision repair\, gap\-filling	P						1	6	6	16.6667	100	2.68934	0.1015	1
GO:0006102	isocitrate metabolic process	P						1	6	6	16.6667	100	2.68934	0.1035	1
GO:0005885	Arp2/3 protein complex	C						1	6	7	16.6667	85.7143	2.68934	0.09	1
GO:0005697	telomerase holoenzyme complex	C						1	6	6	16.6667	100	2.68934	0.102	1
GO:0005375	copper ion transmembrane transporter activity	F						1	6	6	16.6667	100	2.68934	0.0815	1
GO:0004439	phosphatidylinositol\-4\,5\-bisphosphate 5\-phosphatase activity	F						1	6	6	16.6667	100	2.68934	0.097	1
GO:0001609	adenosine receptor activity\, G\-protein coupled	F						1	6	7	16.6667	85.7143	2.68934	0.11	1
GO:0001527	microfibril	C						1	6	6	16.6667	100	2.68934	0.095	1
GO:0000466	maturation of 5.8S rRNA from tricistronic rRNA transcript (SSU\-rRNA\, 5.8S rRNA\, LSU\-rRNA)	P						1	6	6	16.6667	100	2.68934	0.095	1
GO:0000012	single strand break repair	P						1	6	7	16.6667	85.7143	2.68934	0.0935	1
GO:0044464	cell part	C						282	14309	16224	1.97079	88.1965	2.68271	0.881	1
GO:0005623	cell	C						282	14310	16225	1.97065	88.1972	2.68016	0.8805	1
GO:0009657	plastid organization	P						12	308	324	3.8961	95.0617	2.67957	0.005	1
GO:0044446	intracellular organelle part	C						124	5506	6125	2.25209	89.8939	2.66501	0.0775	1
GO:0016192	vesicle\-mediated transport	P						25	812	859	3.07882	94.5285	2.64961	0.0125	1
GO:0051298	centrosome duplication	P						2	21	21	9.52381	100	2.60616	0.0475	1
GO:0048199	vesicle targeting\, to\, from or within Golgi	P						2	21	21	9.52381	100	2.60616	0.044	1
GO:0044247	cellular polysaccharide catabolic process	P						2	21	22	9.52381	95.4545	2.60616	0.0485	1
GO:0031572	G2/M transition DNA damage checkpoint	P						2	21	21	9.52381	100	2.60616	0.0455	1
GO:0009251	glucan catabolic process	P						2	21	22	9.52381	95.4545	2.60616	0.0485	1
GO:0005876	spindle microtubule	C						3	41	43	7.31707	95.3488	2.59521	0.03	1
GO:0034960	cellular biopolymer metabolic process	P						125	5588	6217	2.23694	89.8826	2.5918	0.091	1
GO:0006916	anti\-apoptosis	P						10	246	283	4.06504	86.9258	2.58807	0.006	1
GO:0043282	pharyngeal muscle development	P						4	65	70	6.15385	92.8571	2.57362	0.0275	1
GO:0031674	I band	C						4	65	66	6.15385	98.4848	2.57362	0.02	1
GO:0030041	actin filament polymerization	P						4	65	70	6.15385	92.8571	2.57362	0.0195	1
GO:0016363	nuclear matrix	C						4	65	70	6.15385	92.8571	2.57362	0.023	1
GO:0015630	microtubule cytoskeleton	C						21	661	701	3.177	94.2939	2.57024	0.0045	1
GO:0009615	response to virus	P						8	182	208	4.3956	87.5	2.55411	0.0095	1
GO:0019787	small conjugating protein ligase activity	F						10	249	270	4.01606	92.2222	2.54633	0.008	1
GO:0008016	regulation of heart contraction	P						5	93	94	5.37634	98.9362	2.52378	0.023	1
GO:0048536	spleen development	P						2	22	22	9.09091	100	2.51698	0.046	1
GO:0048487	beta\-tubulin binding	F						2	22	22	9.09091	100	2.51698	0.045	1
GO:0045739	positive regulation of DNA repair	P						2	22	23	9.09091	95.6522	2.51698	0.06	1
GO:0019005	SCF ubiquitin ligase complex	C						2	22	22	9.09091	100	2.51698	0.0555	1
GO:0004864	phosphoprotein phosphatase inhibitor activity	F						2	22	35	9.09091	62.8571	2.51698	0.058	1
GO:0006511	ubiquitin\-dependent protein catabolic process	P						12	323	370	3.71517	87.2973	2.50195	0.007	1
GO:0044450	microtubule organizing center part	C						4	67	72	5.97015	93.0556	2.50141	0.0225	1
GO:0051641	cellular localization	P						43	1623	1756	2.64941	92.426	2.49593	0.02	1
GO:0042787	protein ubiquitination during ubiquitin\-dependent protein catabolic process	P						3	43	43	6.97674	100	2.49231	0.035	1
GO:0008307	structural constituent of muscle	F						3	43	45	6.97674	95.5556	2.49231	0.0315	1
GO:0030036	actin cytoskeleton organization	P						12	325	341	3.69231	95.3079	2.47899	0.0075	1
GO:0005085	guanyl\-nucleotide exchange factor activity	F						7	155	167	4.51613	92.8144	2.46686	0.0155	1
GO:0000151	ubiquitin ligase complex	C						7	155	163	4.51613	95.092	2.46686	0.0165	1
GO:0044430	cytoskeletal part	C						29	1012	1119	2.86561	90.4379	2.45813	0.0175	1
GO:0030016	myofibril	C						6	125	127	4.8	98.4252	2.44941	0.0165	1
GO:0034994	microtubule organizing center attachment site organization	P						9	222	227	4.05405	97.7974	2.44459	0.01	1
GO:0009101	glycoprotein biosynthetic process	P						9	222	233	4.05405	95.279	2.44459	0.018	1
GO:0033555	multicellular organismal response to stress	P						3	44	46	6.81818	95.6522	2.44315	0.028	1
GO:0051580	regulation of neurotransmitter uptake	P						1	7	7	14.2857	100	2.43795	0.104	1
GO:0048016	inositol phosphate\-mediated signaling	P						1	7	7	14.2857	100	2.43795	0.125	1
GO:0045926	negative regulation of growth	P						1	7	7	14.2857	100	2.43795	0.126	1
GO:0043202	lysosomal lumen	C						1	7	16	14.2857	43.75	2.43795	0.116	1
GO:0042886	amide transport	P						1	7	7	14.2857	100	2.43795	0.1265	1
GO:0035246	peptidyl\-arginine N\-methylation	P						1	7	7	14.2857	100	2.43795	0.102	1
GO:0035066	positive regulation of histone acetylation	P						1	7	7	14.2857	100	2.43795	0.121	1
GO:0034969	histone arginine methylation	P						1	7	7	14.2857	100	2.43795	0.1	1
GO:0034595	phosphoinositide 5\-phosphatase activity	F						1	7	7	14.2857	100	2.43795	0.112	1
GO:0034451	centriolar satellite	C						1	7	11	14.2857	63.6364	2.43795	0.1165	1
GO:0034450	ubiquitin\-ubiquitin ligase activity	F						1	7	7	14.2857	100	2.43795	0.114	1
GO:0032863	activation of Rac GTPase activity	P						1	7	8	14.2857	87.5	2.43795	0.118	1
GO:0032462	regulation of protein homooligomerization	P						1	7	7	14.2857	100	2.43795	0.116	1
GO:0032210	regulation of telomere maintenance via telomerase	P						1	7	7	14.2857	100	2.43795	0.1075	1
GO:0032069	regulation of nuclease activity	P						1	7	8	14.2857	87.5	2.43795	0.104	1
GO:0031464	Cul4A\-RING ubiquitin ligase complex	C						1	7	7	14.2857	100	2.43795	0.119	1
GO:0016889	endodeoxyribonuclease activity\, producing 3'\-phosphomonoesters	F						1	7	8	14.2857	87.5	2.43795	0.116	1
GO:0016556	mRNA modification	P						1	7	7	14.2857	100	2.43795	0.1045	1
GO:0016308	1\-phosphatidylinositol\-4\-phosphate 5\-kinase activity	F						1	7	7	14.2857	100	2.43795	0.1135	1
GO:0015937	coenzyme A biosynthetic process	P						1	7	7	14.2857	100	2.43795	0.0985	1
GO:0010873	positive regulation of cholesterol esterification	P						1	7	7	14.2857	100	2.43795	0.102	1
GO:0008290	F\-actin capping protein complex	C						1	7	7	14.2857	100	2.43795	0.1195	1
GO:0008274	gamma\-tubulin ring complex	C						1	7	7	14.2857	100	2.43795	0.1115	1
GO:0008061	chitin binding	F						1	7	7	14.2857	100	2.43795	0.111	1
GO:0007171	activation of transmembrane receptor protein tyrosine kinase activity	P						1	7	7	14.2857	100	2.43795	0.1115	1
GO:0006527	arginine catabolic process	P						1	7	14	14.2857	50	2.43795	0.1035	1
GO:0006346	methylation\-dependent chromatin silencing	P						1	7	7	14.2857	100	2.43795	0.0995	1
GO:0005833	hemoglobin complex	C						1	7	13	14.2857	53.8462	2.43795	0.108	1
GO:0002016	regulation of blood volume by renin\-angiotensin	P						1	7	7	14.2857	100	2.43795	0.122	1
GO:0001965	G\-protein alpha\-subunit binding	F						1	7	7	14.2857	100	2.43795	0.0925	1
GO:0000931	gamma\-tubulin large complex	C						1	7	7	14.2857	100	2.43795	0.1115	1
GO:0000791	euchromatin	C						1	7	7	14.2857	100	2.43795	0.12	1
GO:0030659	cytoplasmic vesicle membrane	C						10	257	267	3.89105	96.2547	2.43786	0.018	1
GO:0046907	intracellular transport	P						29	1016	1115	2.85433	91.1211	2.4358	0.0165	1
GO:0043632	modification\-dependent macromolecule catabolic process	P						12	329	376	3.64742	87.5	2.43355	0.0085	1
GO:0019941	modification\-dependent protein catabolic process	P						12	329	376	3.64742	87.5	2.43355	0.0085	1
GO:0050886	endocrine process	P						2	23	23	8.69565	100	2.43305	0.054	1
GO:0035116	embryonic hindlimb morphogenesis	P						2	23	23	8.69565	100	2.43305	0.053	1
GO:0034620	cellular response to unfolded protein	P						2	23	24	8.69565	95.8333	2.43305	0.057	1
GO:0030968	endoplasmic reticulum unfolded protein response	P						2	23	24	8.69565	95.8333	2.43305	0.057	1
GO:0016891	endoribonuclease activity\, producing 5'\-phosphomonoesters	F						2	23	27	8.69565	85.1852	2.43305	0.056	1
GO:0006783	heme biosynthetic process	P						2	23	24	8.69565	95.8333	2.43305	0.059	1
GO:0001990	regulation of systemic arterial blood pressure by hormone	P						2	23	23	8.69565	100	2.43305	0.054	1
GO:0030832	regulation of actin filament length	P						4	69	71	5.7971	97.1831	2.43188	0.0305	1
GO:0060548	negative regulation of cell death	P						16	481	534	3.3264	90.0749	2.42677	0.0095	1
GO:0044238	primary metabolic process	P						170	8026	8878	2.11812	90.4032	2.42011	0.2365	1
GO:0051235	maintenance of location	P						7	159	177	4.40252	89.8305	2.39211	0.0165	1
GO:0004518	nuclease activity	F						7	159	175	4.40252	90.8571	2.39211	0.017	1
GO:0034962	cellular biopolymer catabolic process	P						17	526	615	3.23194	85.5285	2.37812	0.012	1
GO:0034399	nuclear periphery	C						4	71	77	5.6338	92.2078	2.36482	0.0305	1
GO:0051865	protein autoubiquitination	P						2	24	24	8.33333	100	2.35381	0.0625	1
GO:0042133	neurotransmitter metabolic process	P						2	24	26	8.33333	92.3077	2.35381	0.059	1
GO:0004114	3'\,5'\-cyclic\-nucleotide phosphodiesterase activity	F						2	24	24	8.33333	100	2.35381	0.062	1
GO:0000289	nuclear\-transcribed mRNA poly(A) tail shortening	P						2	24	25	8.33333	96	2.35381	0.057	1
GO:0031333	negative regulation of protein complex assembly	P						3	46	47	6.52174	97.8723	2.34899	0.0395	1
GO:0051603	proteolysis involved in cellular protein catabolic process	P						12	337	393	3.56083	85.7506	2.34456	0.01	1
GO:0051146	striated muscle cell differentiation	P						5	100	102	5	98.0392	2.33784	0.029	1
GO:0044260	cellular macromolecule metabolic process	P						125	5698	6341	2.19375	89.8596	2.33282	0.144	1
GO:0016044	membrane organization	P						17	532	556	3.19549	95.6835	2.32877	0.0175	1
GO:0070085	glycosylation	P						7	163	172	4.29448	94.7674	2.31958	0.0235	1
GO:0043413	biopolymer glycosylation	P						7	163	172	4.29448	94.7674	2.31958	0.0235	1
GO:0006486	protein amino acid glycosylation	P						7	163	172	4.29448	94.7674	2.31958	0.0235	1
GO:0016568	chromatin modification	P						13	377	402	3.44828	93.7811	2.31901	0.011	1
GO:0016567	protein ubiquitination	P						11	303	328	3.63036	92.378	2.31137	0.0145	1
GO:0070265	necrotic cell death	P						26	909	1022	2.86029	88.9432	2.30987	0.0175	1
GO:0030658	transport vesicle membrane	C						3	47	52	6.38298	90.3846	2.30386	0.046	1
GO:0016655	oxidoreductase activity\, acting on NADH or NADPH\, quinone or similar compound as acceptor	F						3	47	51	6.38298	92.1569	2.30386	0.042	1
GO:0044257	cellular protein catabolic process	P						12	341	403	3.51906	84.6154	2.30097	0.0115	1
GO:0010212	response to ionizing radiation	P						4	73	78	5.47945	93.5897	2.30009	0.032	1
GO:0012506	vesicle membrane	C						10	269	279	3.71747	96.4158	2.28233	0.0195	1
GO:0050715	positive regulation of cytokine secretion	P						2	25	36	8	69.4444	2.27881	0.061	1
GO:0042312	regulation of vasodilation	P						2	25	27	8	92.5926	2.27881	0.067	1
GO:0031291	Ran protein signal transduction	P						2	25	26	8	96.1538	2.27881	0.069	1
GO:0030295	protein kinase activator activity	F						2	25	26	8	96.1538	2.27881	0.07	1
GO:0006099	tricarboxylic acid cycle	P						2	25	26	8	96.1538	2.27881	0.074	1
GO:0004112	cyclic\-nucleotide phosphodiesterase activity	F						2	25	25	8	100	2.27881	0.067	1
GO:0001727	lipid kinase activity	F						2	25	25	8	100	2.27881	0.064	1
GO:0032535	regulation of cellular component size	P						4	74	77	5.40541	96.1039	2.26855	0.038	1
GO:0043066	negative regulation of apoptosis	P						15	460	511	3.26087	90.0196	2.26605	0.0295	1
GO:0030666	endocytic vesicle membrane	C						3	48	50	6.25	96	2.25993	0.0535	1
GO:0030660	Golgi\-associated vesicle membrane	C						3	48	50	6.25	96	2.25993	0.0475	1
GO:0010458	exit from mitosis	P						3	48	57	6.25	84.2105	2.25993	0.043	1
GO:0003712	transcription cofactor activity	F						13	383	403	3.39426	95.0372	2.25856	0.025	1
GO:0051649	establishment of localization in cell	P						39	1499	1626	2.60173	92.1894	2.24556	0.031	1
GO:0070782	phosphatidylserine exposure on apoptotic cell surface	P						26	921	1030	2.82302	89.4175	2.23972	0.0295	1
GO:0060317	cardiac epithelial to mesenchymal transition	P						1	8	9	12.5	88.8889	2.23195	0.128	1
GO:0055003	cardiac myofibril assembly	P						1	8	8	12.5	100	2.23195	0.1295	1
GO:0051920	peroxiredoxin activity	F						1	8	8	12.5	100	2.23195	0.126	1
GO:0051323	metaphase	P						1	8	8	12.5	100	2.23195	0.121	1
GO:0050957	equilibrioception	P						1	8	8	12.5	100	2.23195	0.1255	1
GO:0050811	GABA receptor binding	F						1	8	8	12.5	100	2.23195	0.125	1
GO:0048013	ephrin receptor signaling pathway	P						1	8	8	12.5	100	2.23195	0.125	1
GO:0047497	mitochondrion transport along microtubule	P						1	8	8	12.5	100	2.23195	0.1165	1
GO:0046870	cadmium ion binding	F						1	8	8	12.5	100	2.23195	0.12	1
GO:0046856	phosphoinositide dephosphorylation	P						1	8	8	12.5	100	2.23195	0.125	1
GO:0045662	negative regulation of myoblast differentiation	P						1	8	8	12.5	100	2.23195	0.1295	1
GO:0045624	positive regulation of T\-helper cell differentiation	P						1	8	8	12.5	100	2.23195	0.138	1
GO:0045579	positive regulation of B cell differentiation	P						1	8	9	12.5	88.8889	2.23195	0.1305	1
GO:0045070	positive regulation of viral genome replication	P						1	8	8	12.5	100	2.23195	0.1225	1
GO:0045063	T\-helper 1 cell differentiation	P						1	8	8	12.5	100	2.23195	0.1345	1
GO:0043496	regulation of protein homodimerization activity	P						1	8	8	12.5	100	2.23195	0.1165	1
GO:0034770	histone H4\-K20 methylation	P						1	8	8	12.5	100	2.23195	0.133	1
GO:0034643	mitochondrion localization\, microtubule\-mediated	P						1	8	8	12.5	100	2.23195	0.1165	1
GO:0034366	spherical high\-density lipoprotein particle	C						1	8	15	12.5	53.3333	2.23195	0.115	1
GO:0033205	cytokinesis during cell cycle	P						1	8	8	12.5	100	2.23195	0.1225	1
GO:0033058	directional locomotion	P						1	8	8	12.5	100	2.23195	0.1305	1
GO:0032835	glomerulus development	P						1	8	8	12.5	100	2.23195	0.1245	1
GO:0032288	myelin assembly	P						1	8	8	12.5	100	2.23195	0.1385	1
GO:0032040	small\-subunit processome	C						1	8	8	12.5	100	2.23195	0.1195	1
GO:0031641	regulation of myelination	P						1	8	8	12.5	100	2.23195	0.12	1
GO:0031332	RNAi effector complex	C						1	8	8	12.5	100	2.23195	0.142	1
GO:0030686	90S preribosome	C						1	8	9	12.5	88.8889	2.23195	0.1275	1
GO:0030515	snoRNA binding	F						1	8	9	12.5	88.8889	2.23195	0.1125	1
GO:0030127	COPII vesicle coat	C						1	8	8	12.5	100	2.23195	0.1275	1
GO:0030069	lysogeny	P						1	8	8	12.5	100	2.23195	0.1305	1
GO:0021591	ventricular system development	P						1	8	9	12.5	88.8889	2.23195	0.1205	1
GO:0019864	IgG binding	F						1	8	9	12.5	88.8889	2.23195	0.1205	1
GO:0019047	provirus integration	P						1	8	8	12.5	100	2.23195	0.1305	1
GO:0018216	peptidyl\-arginine methylation	P						1	8	8	12.5	100	2.23195	0.1175	1
GO:0016442	RNA\-induced silencing complex	C						1	8	8	12.5	100	2.23195	0.142	1
GO:0014044	Schwann cell development	P						1	8	8	12.5	100	2.23195	0.132	1
GO:0010656	negative regulation of muscle cell apoptosis	P						1	8	8	12.5	100	2.23195	0.127	1
GO:0010264	myo\-inositol hexakisphosphate biosynthetic process	P						1	8	8	12.5	100	2.23195	0.1225	1
GO:0008634	negative regulation of survival gene product expression	P						1	8	8	12.5	100	2.23195	0.114	1
GO:0006734	NADH metabolic process	P						1	8	8	12.5	100	2.23195	0.13	1
GO:0006301	postreplication repair	P						1	8	8	12.5	100	2.23195	0.1455	1
GO:0006030	chitin metabolic process	P						1	8	9	12.5	88.8889	2.23195	0.1315	1
GO:0005847	mRNA cleavage and polyadenylation specificity factor complex	C						1	8	9	12.5	88.8889	2.23195	0.1265	1
GO:0005775	vacuolar lumen	C						1	8	17	12.5	47.0588	2.23195	0.1305	1
GO:0005522	profilin binding	F						1	8	8	12.5	100	2.23195	0.116	1
GO:0005344	oxygen transporter activity	F						1	8	14	12.5	57.1429	2.23195	0.113	1
GO:0004579	dolichyl\-diphosphooligosaccharide\-protein glycotransferase activity	F						1	8	9	12.5	88.8889	2.23195	0.1205	1
GO:0002102	podosome	C						1	8	8	12.5	100	2.23195	0.1145	1
GO:0001993	regulation of systemic arterial blood pressure by norepinephrine\-epinephrine	P						1	8	8	12.5	100	2.23195	0.123	1
GO:0000339	RNA cap binding	F						1	8	8	12.5	100	2.23195	0.1245	1
GO:0044433	cytoplasmic vesicle part	C						11	310	321	3.54839	96.5732	2.23044	0.021	1
GO:0015629	actin cytoskeleton	C						11	310	324	3.54839	95.679	2.23044	0.0145	1
GO:0003723	RNA binding	F						21	711	810	2.95359	87.7778	2.21865	0.027	1
GO:0051427	hormone receptor binding	F						5	105	114	4.7619	92.1053	2.21455	0.038	1
GO:0080010	regulation of oxygen and reactive oxygen species metabolic process	P						2	26	26	7.69231	100	2.20764	0.081	1
GO:0070716	mismatch repair involved in maintenance of fidelity during DNA\-dependent DNA replication	P						2	26	28	7.69231	92.8571	2.20764	0.083	1
GO:0046356	acetyl\-CoA catabolic process	P						2	26	27	7.69231	96.2963	2.20764	0.082	1
GO:0030261	chromosome condensation	P						2	26	26	7.69231	100	2.20764	0.065	1
GO:0019212	phosphatase inhibitor activity	F						2	26	39	7.69231	66.6667	2.20764	0.0765	1
GO:0008408	3'\-5' exonuclease activity	F						2	26	29	7.69231	89.6552	2.20764	0.077	1
GO:0000188	inactivation of MAPK activity	P						2	26	26	7.69231	100	2.20764	0.07	1
GO:0016881	acid\-amino acid ligase activity	F						10	275	303	3.63636	90.7591	2.20755	0.017	1
GO:0006936	muscle contraction	P						9	239	253	3.76569	94.4664	2.20499	0.023	1
GO:0043069	negative regulation of programmed cell death	P						15	467	518	3.21199	90.1544	2.20432	0.028	1
GO:0030017	sarcomere	C						5	106	108	4.71698	98.1481	2.19075	0.0275	1
GO:0006941	striated muscle contraction	P						5	106	113	4.71698	93.8053	2.19075	0.0345	1
GO:0043283	biopolymer metabolic process	P						131	6073	6769	2.15709	89.7178	2.18508	0.2025	1
GO:0019888	protein phosphatase regulator activity	F						3	50	64	6	78.125	2.17546	0.057	1
GO:0003073	regulation of systemic arterial blood pressure	P						3	50	51	6	98.0392	2.17546	0.053	1
GO:0007517	muscle organ development	P						12	353	366	3.39943	96.4481	2.1736	0.0365	1
GO:0016569	covalent chromatin modification	P						8	206	219	3.8835	94.0639	2.17116	0.0205	1
GO:0005783	endoplasmic reticulum	C						28	1022	1173	2.73973	87.127	2.16325	0.0285	1
GO:0006457	protein folding	P						8	207	233	3.86473	88.8412	2.15636	0.018	1
GO:0060048	cardiac muscle contraction	P						5	108	109	4.62963	99.0826	2.14396	0.0395	1
GO:0032956	regulation of actin cytoskeleton organization	P						5	108	110	4.62963	98.1818	2.14396	0.033	1
GO:0048742	regulation of skeletal muscle fiber development	P						2	27	27	7.40741	100	2.13996	0.0735	1
GO:0031576	G2/M transition checkpoint	P						2	27	29	7.40741	93.1034	2.13996	0.068	1
GO:0007062	sister chromatid cohesion	P						2	27	28	7.40741	96.4286	2.13996	0.066	1
GO:0051287	NAD or NADH binding	F						3	51	56	5.88235	91.0714	2.13481	0.0505	1
GO:0050688	regulation of defense response to virus	P						3	51	58	5.88235	87.931	2.13481	0.0575	1
GO:0070270	mitotic catastrophe	P						25	896	1008	2.79018	88.8889	2.13249	0.038	1
GO:0044265	cellular macromolecule catabolic process	P						17	557	650	3.05206	85.6923	2.12956	0.024	1
GO:0048468	cell development	P						48	1947	2074	2.46533	93.8766	2.12315	0.0575	1
GO:0008213	protein amino acid alkylation	P						4	79	83	5.06329	95.1807	2.1184	0.042	1
GO:0006479	protein amino acid methylation	P						4	79	83	5.06329	95.1807	2.1184	0.042	1
GO:0032446	protein modification by small protein conjugation	P						11	320	347	3.4375	92.219	2.11839	0.0215	1
GO:0016043	cellular component organization	P						80	3502	3773	2.28441	92.8174	2.11763	0.103	1
GO:0042692	muscle cell differentiation	P						9	246	252	3.65854	97.619	2.11204	0.0225	1
GO:0006281	DNA repair	P						12	359	403	3.34262	89.0819	2.11175	0.033	1
GO:0007005	mitochondrion organization	P						10	283	293	3.53357	96.587	2.11072	0.0185	1
GO:0043170	macromolecule metabolic process	P						140	6580	7329	2.12766	89.7803	2.1034	0.276	1
GO:0042058	regulation of epidermal growth factor receptor signaling pathway	P						3	52	55	5.76923	94.5455	2.09515	0.061	1
GO:0019208	phosphatase regulator activity	F						3	52	66	5.76923	78.7879	2.09515	0.0605	1
GO:0042393	histone binding	F						4	80	81	5	98.7654	2.08977	0.042	1
GO:0006939	smooth muscle contraction	P						4	80	81	5	98.7654	2.08977	0.0535	1
GO:0008285	negative regulation of cell proliferation	P						11	323	367	3.40557	88.0109	2.08555	0.017	1
GO:0060047	heart contraction	P						5	111	113	4.5045	98.2301	2.0757	0.0435	1
GO:0003015	heart process	P						5	111	113	4.5045	98.2301	2.0757	0.0435	1
GO:0002027	regulation of heart rate	P						2	28	28	7.14286	100	2.07546	0.0805	1
GO:0000152	nuclear ubiquitin ligase complex	C						2	28	29	7.14286	96.5517	2.07546	0.069	1
GO:0030029	actin filament\-based process	P						12	364	381	3.2967	95.5381	2.06109	0.039	1
GO:0075136	response to host	P						1	9	9	11.1111	100	2.05853	0.1435	1
GO:0060039	pericardium development	P						1	9	9	11.1111	100	2.05853	0.133	1
GO:0052200	response to host defenses	P						1	9	9	11.1111	100	2.05853	0.1435	1
GO:0052173	response to defenses of other organism during symbiotic interaction	P						1	9	9	11.1111	100	2.05853	0.1435	1
GO:0051972	regulation of telomerase activity	P						1	9	10	11.1111	90	2.05853	0.148	1
GO:0050872	white fat cell differentiation	P						1	9	10	11.1111	90	2.05853	0.1395	1
GO:0046030	inositol trisphosphate phosphatase activity	F						1	9	9	11.1111	100	2.05853	0.1495	1
GO:0043205	fibril	C						1	9	9	11.1111	100	2.05853	0.1405	1
GO:0042738	exogenous drug catabolic process	P						1	9	10	11.1111	90	2.05853	0.145	1
GO:0035251	UDP\-glucosyltransferase activity	F						1	9	9	11.1111	100	2.05853	0.1305	1
GO:0035098	ESC/E(Z) complex	C						1	9	9	11.1111	100	2.05853	0.142	1
GO:0034593	phosphatidylinositol bisphosphate phosphatase activity	F						1	9	9	11.1111	100	2.05853	0.1395	1
GO:0032645	regulation of granulocyte macrophage colony\-stimulating factor production	P						1	9	9	11.1111	100	2.05853	0.1365	1
GO:0032459	regulation of protein oligomerization	P						1	9	9	11.1111	100	2.05853	0.144	1
GO:0032205	negative regulation of telomere maintenance	P						1	9	9	11.1111	100	2.05853	0.1275	1
GO:0031527	filopodium membrane	C						1	9	9	11.1111	100	2.05853	0.1295	1
GO:0031312	extrinsic to organelle membrane	C						1	9	9	11.1111	100	2.05853	0.141	1
GO:0031116	positive regulation of microtubule polymerization	P						1	9	10	11.1111	90	2.05853	0.1415	1
GO:0030507	spectrin binding	F						1	9	9	11.1111	100	2.05853	0.1425	1
GO:0030122	AP\-2 adaptor complex	C						1	9	9	11.1111	100	2.05853	0.1485	1
GO:0018198	peptidyl\-cysteine modification	P						1	9	9	11.1111	100	2.05853	0.1435	1
GO:0016895	exodeoxyribonuclease activity\, producing 5'\-phosphomonoesters	F						1	9	10	11.1111	90	2.05853	0.143	1
GO:0016274	protein\-arginine N\-methyltransferase activity	F						1	9	9	11.1111	100	2.05853	0.132	1
GO:0016273	arginine N\-methyltransferase activity	F						1	9	9	11.1111	100	2.05853	0.132	1
GO:0010872	regulation of cholesterol esterification	P						1	9	9	11.1111	100	2.05853	0.1255	1
GO:0008409	5'\-3' exonuclease activity	F						1	9	9	11.1111	100	2.05853	0.1395	1
GO:0008250	oligosaccharyltransferase complex	C						1	9	10	11.1111	90	2.05853	0.137	1
GO:0008091	spectrin	C						1	9	9	11.1111	100	2.05853	0.152	1
GO:0006994	positive regulation of transcription via sterol regulatory element binding involved in ER\-nuclear sterol response pathway	P						1	9	10	11.1111	90	2.05853	0.141	1
GO:0006942	regulation of striated muscle contraction	P						1	9	9	11.1111	100	2.05853	0.1405	1
GO:0006621	protein retention in ER lumen	P						1	9	10	11.1111	90	2.05853	0.14	1
GO:0006303	double\-strand break repair via nonhomologous end joining	P						1	9	11	11.1111	81.8182	2.05853	0.144	1
GO:0004576	oligosaccharyl transferase activity	F						1	9	10	11.1111	90	2.05853	0.138	1
GO:0004529	exodeoxyribonuclease activity	F						1	9	10	11.1111	90	2.05853	0.143	1
GO:0004445	inositol\-polyphosphate 5\-phosphatase activity	F						1	9	9	11.1111	100	2.05853	0.1495	1
GO:0002320	lymphoid progenitor cell differentiation	P						1	9	10	11.1111	90	2.05853	0.151	1
GO:0000460	maturation of 5.8S rRNA	P						1	9	10	11.1111	90	2.05853	0.1335	1
GO:0070507	regulation of microtubule cytoskeleton organization	P						3	53	55	5.66038	96.3636	2.05644	0.0655	1
GO:0043393	regulation of protein binding	P						3	53	55	5.66038	96.3636	2.05644	0.064	1
GO:0003743	translation initiation factor activity	F						3	53	56	5.66038	94.6429	2.05644	0.057	1
GO:0048699	generation of neurons	P						37	1451	1550	2.54997	93.6129	2.05294	0.047	1
GO:0004674	protein serine/threonine kinase activity	F						16	528	578	3.0303	91.3495	2.03387	0.035	1
GO:0030705	cytoskeleton\-dependent intracellular transport	P						4	82	84	4.87805	97.619	2.03382	0.0445	1
GO:0030665	clathrin coated vesicle membrane	C						4	82	85	4.87805	96.4706	2.03382	0.0505	1
GO:0005815	microtubule organizing center	C						11	328	347	3.35366	94.5245	2.03158	0.046	1
GO:0070646	protein modification by small protein removal	P						3	54	55	5.55556	98.1818	2.01864	0.0585	1
GO:0070493	thrombin receptor signaling pathway	P						3	54	57	5.55556	94.7368	2.01864	0.057	1
GO:0035079	polytene chromosome puffing	P						3	54	55	5.55556	98.1818	2.01864	0.0545	1
GO:0003684	damaged DNA binding	F						3	54	59	5.55556	91.5254	2.01864	0.058	1
GO:0001973	adenosine receptor signaling pathway	P						3	54	57	5.55556	94.7368	2.01864	0.0535	1
GO:0031090	organelle membrane	C						48	1976	2249	2.42915	87.8613	2.01409	0.089	1
GO:0060079	regulation of excitatory postsynaptic membrane potential	P						2	29	30	6.89655	96.6667	2.01387	0.0935	1
GO:0043484	regulation of RNA splicing	P						2	29	30	6.89655	96.6667	2.01387	0.081	1
GO:0035137	hindlimb morphogenesis	P						2	29	30	6.89655	96.6667	2.01387	0.085	1
GO:0032273	positive regulation of protein polymerization	P						2	29	31	6.89655	93.5484	2.01387	0.0745	1
GO:0010970	microtubule\-based transport	P						2	29	30	6.89655	96.6667	2.01387	0.0745	1
GO:0006958	complement activation\, classical pathway	P						2	29	62	6.89655	46.7742	2.01387	0.0855	1
GO:0006282	regulation of DNA repair	P						2	29	31	6.89655	93.5484	2.01387	0.0975	1
GO:0001750	photoreceptor outer segment	C						2	29	30	6.89655	96.6667	2.01387	0.088	1
GO:0005794	Golgi apparatus	C						26	961	1066	2.70552	90.1501	2.01269	0.043	1
GO:0006302	double\-strand break repair	P						4	83	92	4.81928	90.2174	2.00646	0.059	1
GO:0005819	spindle	C						7	182	192	3.84615	94.7917	2.00175	0.0325	1
GO:0070444	oligodendrocyte progenitor proliferation	P						21	744	801	2.82258	92.8839	2.00098	0.043	1
GO:0051236	establishment of RNA localization	P						5	115	131	4.34783	87.7863	1.98807	0.046	1
GO:0050658	RNA transport	P						5	115	131	4.34783	87.7863	1.98807	0.046	1
GO:0050657	nucleic acid transport	P						5	115	131	4.34783	87.7863	1.98807	0.046	1
GO:0043414	biopolymer methylation	P						5	115	119	4.34783	96.6387	1.98807	0.0455	1
GO:0003012	muscle system process	P						9	256	270	3.51562	94.8148	1.98442	0.033	1
GO:0006917	induction of apoptosis	P						12	373	431	3.21716	86.5429	1.97184	0.0325	1
GO:0042168	heme metabolic process	P						2	30	32	6.66667	93.75	1.95496	0.094	1
GO:0030837	negative regulation of actin filament polymerization	P						2	30	31	6.66667	96.7742	1.95496	0.09	1
GO:0019048	virus\-host interaction	P						2	30	51	6.66667	58.8235	1.95496	0.0925	1
GO:0009109	coenzyme catabolic process	P						2	30	31	6.66667	96.7742	1.95496	0.101	1
GO:0006044	N\-acetylglucosamine metabolic process	P						2	30	32	6.66667	93.75	1.95496	0.101	1
GO:0006041	glucosamine metabolic process	P						2	30	32	6.66667	93.75	1.95496	0.101	1
GO:0030139	endocytic vesicle	C						4	85	89	4.70588	95.5056	1.95294	0.0555	1
GO:0012502	induction of programmed cell death	P						12	375	433	3.2	86.6051	1.95234	0.032	1
GO:0034599	cellular response to oxidative stress	P						3	56	62	5.35714	90.3226	1.94558	0.0765	1
GO:0016835	carbon\-oxygen lyase activity	F						3	56	58	5.35714	96.5517	1.94558	0.0765	1
GO:0022008	neurogenesis	P						39	1569	1671	2.48566	93.8959	1.94477	0.086	1
GO:0016740	transferase activity	F						41	1664	1822	2.46394	91.3282	1.93989	0.0705	1
GO:0007519	skeletal muscle tissue development	P						7	186	190	3.76344	97.8947	1.9398	0.037	1
GO:0045787	positive regulation of cell cycle	P						4	86	94	4.65116	91.4894	1.92675	0.0595	1
GO:0030055	cell\-substrate junction	C						5	118	124	4.23729	95.1613	1.92472	0.0375	1
GO:0008624	induction of apoptosis by extracellular signals	P						5	118	130	4.23729	90.7692	1.92472	0.049	1
GO:0006730	one\-carbon metabolic process	P						6	152	157	3.94737	96.8153	1.9206	0.0435	1
GO:0048011	nerve growth factor receptor signaling pathway	P						10	300	306	3.33333	98.0392	1.91495	0.066	1
GO:0002376	immune system process	P						47	1956	2360	2.40286	82.8814	1.91084	0.098	1
GO:0031461	cullin\-RING ubiquitin ligase complex	C						3	57	57	5.26316	100	1.91025	0.062	1
GO:0010245	radial microtubular system formation	P						3	57	59	5.26316	96.6102	1.91025	0.072	1
GO:0060045	positive regulation of cardiac muscle cell proliferation	P						1	10	10	10	100	1.90946	0.1395	1
GO:0051787	misfolded protein binding	F						1	10	10	10	100	1.90946	0.1395	1
GO:0051654	establishment of mitochondrion localization	P						1	10	10	10	100	1.90946	0.1455	1
GO:0051428	peptide hormone receptor binding	F						1	10	10	10	100	1.90946	0.1585	1
GO:0050718	positive regulation of interleukin\-1 beta secretion	P						1	10	13	10	76.9231	1.90946	0.153	1
GO:0046839	phospholipid dephosphorylation	P						1	10	10	10	100	1.90946	0.1555	1
GO:0044062	regulation of excretion	P						1	10	10	10	100	1.90946	0.144	1
GO:0035253	ciliary rootlet	C						1	10	10	10	100	1.90946	0.1425	1
GO:0034374	low\-density lipoprotein particle remodeling	P						1	10	10	10	100	1.90946	0.1365	1
GO:0031529	ruffle organization	P						1	10	10	10	100	1.90946	0.159	1
GO:0031463	Cul3\-RING ubiquitin ligase complex	C						1	10	10	10	100	1.90946	0.1475	1
GO:0031080	Nup107\-160 complex	C						1	10	10	10	100	1.90946	0.158	1
GO:0030296	protein tyrosine kinase activator activity	F						1	10	10	10	100	1.90946	0.1585	1
GO:0030276	clathrin binding	F						1	10	10	10	100	1.90946	0.1565	1
GO:0030206	chondroitin sulfate biosynthetic process	P						1	10	10	10	100	1.90946	0.1695	1
GO:0030128	clathrin coat of endocytic vesicle	C						1	10	10	10	100	1.90946	0.1595	1
GO:0018388	N\-terminal peptidyl\-valine condensation with pyruvate to form N\-pyruvic acid 2\-iminyl\-L\-valine	P						1	10	11	10	90.9091	1.90946	0.156	1
GO:0018213	peptidyl\-valine modification	P						1	10	11	10	90.9091	1.90946	0.156	1
GO:0016722	oxidoreductase activity\, oxidizing metal ions	F						1	10	10	10	100	1.90946	0.133	1
GO:0016272	prefoldin complex	C						1	10	14	10	71.4286	1.90946	0.1455	1
GO:0010771	negative regulation of cell morphogenesis involved in differentiation	P						1	10	11	10	90.9091	1.90946	0.1655	1
GO:0010452	histone H3\-K36 methylation	P						1	10	10	10	100	1.90946	0.16	1
GO:0008199	ferric iron binding	F						1	10	10	10	100	1.90946	0.1625	1
GO:0008180	signalosome	C						1	10	10	10	100	1.90946	0.139	1
GO:0007016	cytoskeletal anchoring at plasma membrane	P						1	10	10	10	100	1.90946	0.148	1
GO:0006702	androgen biosynthetic process	P						1	10	10	10	100	1.90946	0.1665	1
GO:0004526	ribonuclease P activity	F						1	10	12	10	83.3333	1.90946	0.1575	1
GO:0004000	adenosine deaminase activity	F						1	10	10	10	100	1.90946	0.158	1
GO:0003078	regulation of natriuresis	P						1	10	10	10	100	1.90946	0.144	1
GO:0001706	endoderm formation	P						1	10	10	10	100	1.90946	0.1595	1
GO:0008565	protein transporter activity	F						4	87	93	4.5977	93.5484	1.90092	0.0525	1
GO:0060471	cortical granule exocytosis	P						2	31	33	6.45161	93.9394	1.89851	0.093	1
GO:0051895	negative regulation of focal adhesion formation	P						2	31	32	6.45161	96.875	1.89851	0.1005	1
GO:0031056	regulation of histone modification	P						2	31	31	6.45161	100	1.89851	0.0995	1
GO:0000139	Golgi membrane	C						14	463	503	3.02376	92.0477	1.89018	0.074	1
GO:0003713	transcription coactivator activity	F						8	227	240	3.52423	94.5833	1.87668	0.0395	1
GO:0055001	muscle cell development	P						3	58	58	5.17241	100	1.87569	0.0745	1
GO:0016071	mRNA metabolic process	P						16	549	632	2.91439	86.8671	1.8706	0.074	1
GO:0060538	skeletal muscle organ development	P						7	191	195	3.66492	97.9487	1.86451	0.04	1
GO:0006403	RNA localization	P						5	121	137	4.13223	88.3212	1.86325	0.0555	1
GO:0016879	ligase activity\, forming carbon\-nitrogen bonds	F						10	306	336	3.26797	91.0714	1.84884	0.054	1
GO:0007507	heart development	P						25	946	1008	2.64271	93.8492	1.84858	0.086	1
GO:0033014	tetrapyrrole biosynthetic process	P						2	32	35	6.25	91.4286	1.84434	0.1015	1
GO:0019079	viral genome replication	P						2	32	39	6.25	82.0513	1.84434	0.0975	1
GO:0007041	lysosomal transport	P						2	32	32	6.25	100	1.84434	0.0945	1
GO:0006903	vesicle targeting	P						2	32	32	6.25	100	1.84434	0.098	1
GO:0006779	porphyrin biosynthetic process	P						2	32	35	6.25	91.4286	1.84434	0.1015	1
GO:0003824	catalytic activity	F						111	5182	5754	2.14203	90.0591	1.84261	0.246	1
GO:0055007	cardiac muscle cell differentiation	P						3	59	61	5.08475	96.7213	1.84185	0.0795	1
GO:0016811	hydrolase activity\, acting on carbon\-nitrogen (but not peptide) bonds\, in linear amides	F						3	59	64	5.08475	92.1875	1.84185	0.081	1
GO:0004527	exonuclease activity	F						3	59	65	5.08475	90.7692	1.84185	0.0755	1
GO:0043232	intracellular non\-membrane\-bounded organelle	C						67	2957	3231	2.26581	91.5197	1.82451	0.16	1
GO:0043228	non\-membrane\-bounded organelle	C						67	2957	3231	2.26581	91.5197	1.82451	0.16	1
GO:0051082	unfolded protein binding	F						5	123	142	4.06504	86.6197	1.82327	0.0475	1
GO:0009100	glycoprotein metabolic process	P						9	270	284	3.33333	95.0704	1.81503	0.086	1
GO:0004842	ubiquitin\-protein ligase activity	F						8	232	251	3.44828	92.4303	1.81119	0.039	1
GO:0032886	regulation of microtubule\-based process	P						3	60	62	5	96.7742	1.80871	0.088	1
GO:0035257	nuclear hormone receptor binding	F						4	91	100	4.3956	91	1.80109	0.069	1
GO:0000302	response to reactive oxygen species	P						4	91	97	4.3956	93.8144	1.80109	0.078	1
GO:0006974	response to DNA damage stimulus	P						15	516	586	2.90698	88.0546	1.79899	0.091	1
GO:0055008	cardiac muscle tissue morphogenesis	P						2	33	34	6.06061	97.0588	1.79228	0.1205	1
GO:0045178	basal part of cell	C						2	33	34	6.06061	97.0588	1.79228	0.11	1
GO:0042554	superoxide anion generation	P						2	33	34	6.06061	97.0588	1.79228	0.115	1
GO:0008637	apoptotic mitochondrial changes	P						2	33	34	6.06061	97.0588	1.79228	0.102	1
GO:0006306	DNA methylation	P						2	33	36	6.06061	91.6667	1.79228	0.0995	1
GO:0006305	DNA alkylation	P						2	33	36	6.06061	91.6667	1.79228	0.0995	1
GO:0006955	immune response	P						24	913	1242	2.6287	73.5105	1.7819	0.073	1
GO:0051482	elevation of cytosolic calcium ion concentration during G\-protein signaling\, coupled to IP3 second messenger (phospholipase C activating)	P						1	11	11	9.09091	100	1.77919	0.172	1
GO:0051393	alpha\-actinin binding	F						1	11	11	9.09091	100	1.77919	0.168	1
GO:0050716	positive regulation of interleukin\-1 secretion	P						1	11	15	9.09091	73.3333	1.77919	0.1655	1
GO:0046970	NAD\-dependent histone deacetylase activity (H4\-K16 specific)	F						1	11	11	9.09091	100	1.77919	0.1765	1
GO:0045197	establishment or maintenance of epithelial cell apical/basal polarity	P						1	11	11	9.09091	100	1.77919	0.1655	1
GO:0045176	apical protein localization	P						1	11	11	9.09091	100	1.77919	0.183	1
GO:0043015	gamma\-tubulin binding	F						1	11	13	9.09091	84.6154	1.77919	0.1595	1
GO:0043001	Golgi to plasma membrane protein transport	P						1	11	11	9.09091	100	1.77919	0.175	1
GO:0042737	drug catabolic process	P						1	11	12	9.09091	91.6667	1.77919	0.1705	1
GO:0040001	establishment of mitotic spindle localization	P						1	11	11	9.09091	100	1.77919	0.1585	1
GO:0034739	histone deacetylase activity (H3\-K16 specific)	F						1	11	11	9.09091	100	1.77919	0.1765	1
GO:0034435	cholesterol esterification	P						1	11	12	9.09091	91.6667	1.77919	0.168	1
GO:0034434	sterol esterification	P						1	11	12	9.09091	91.6667	1.77919	0.168	1
GO:0034433	steroid esterification	P						1	11	12	9.09091	91.6667	1.77919	0.168	1
GO:0033685	negative regulation of luteinizing hormone secretion	P						1	11	12	9.09091	91.6667	1.77919	0.1835	1
GO:0032781	positive regulation of ATPase activity	P						1	11	11	9.09091	100	1.77919	0.1775	1
GO:0032041	NAD\-dependent histone deacetylase activity (H3\-K14 specific)	F						1	11	11	9.09091	100	1.77919	0.1765	1
GO:0031430	M band	C						1	11	12	9.09091	91.6667	1.77919	0.1745	1
GO:0031258	lamellipodium membrane	C						1	11	11	9.09091	100	1.77919	0.152	1
GO:0031231	intrinsic to peroxisomal membrane	C						1	11	13	9.09091	84.6154	1.77919	0.1715	1
GO:0031078	histone deacetylase activity (H3\-K14 specific)	F						1	11	11	9.09091	100	1.77919	0.1765	1
GO:0030130	clathrin coat of trans\-Golgi network vesicle	C						1	11	12	9.09091	91.6667	1.77919	0.1735	1
GO:0018214	protein amino acid carboxylation	P						1	11	11	9.09091	100	1.77919	0.1595	1
GO:0017187	peptidyl\-glutamic acid carboxylation	P						1	11	11	9.09091	100	1.77919	0.1595	1
GO:0016307	phosphatidylinositol phosphate kinase activity	F						1	11	11	9.09091	100	1.77919	0.1685	1
GO:0015936	coenzyme A metabolic process	P						1	11	11	9.09091	100	1.77919	0.1665	1
GO:0015926	glucosidase activity	F						1	11	12	9.09091	91.6667	1.77919	0.1625	1
GO:0007379	segment specification	P						1	11	12	9.09091	91.6667	1.77919	0.173	1
GO:0007143	female meiosis	P						1	11	11	9.09091	100	1.77919	0.1645	1
GO:0006837	serotonin transport	P						1	11	12	9.09091	91.6667	1.77919	0.18	1
GO:0006359	regulation of transcription from RNA polymerase III promoter	P						1	11	13	9.09091	84.6154	1.77919	0.173	1
GO:0005779	integral to peroxisomal membrane	C						1	11	13	9.09091	84.6154	1.77919	0.1715	1
GO:0005372	water transporter activity	F						1	11	12	9.09091	91.6667	1.77919	0.1745	1
GO:0004745	retinol dehydrogenase activity	F						1	11	12	9.09091	91.6667	1.77919	0.1635	1
GO:0003993	acid phosphatase activity	F						1	11	11	9.09091	100	1.77919	0.183	1
GO:0003906	DNA\-(apurinic or apyrimidinic site) lyase activity	F						1	11	11	9.09091	100	1.77919	0.166	1
GO:0002086	diaphragm contraction	P						1	11	11	9.09091	100	1.77919	0.172	1
GO:0001919	regulation of receptor recycling	P						1	11	12	9.09091	91.6667	1.77919	0.17	1
GO:0000002	mitochondrial genome maintenance	P						1	11	12	9.09091	91.6667	1.77919	0.1755	1
GO:0051656	establishment of organelle localization	P						4	92	93	4.34783	98.9247	1.77696	0.063	1
GO:0019724	B cell mediated immunity	P						4	92	136	4.34783	67.6471	1.77696	0.0695	1
GO:0016064	immunoglobulin mediated immune response	P						4	92	136	4.34783	67.6471	1.77696	0.0695	1
GO:0051015	actin filament binding	F						3	61	69	4.91803	88.4058	1.77625	0.077	1
GO:0030097	hemopoiesis	P						28	1097	1242	2.55242	88.3253	1.77097	0.093	1
GO:0033036	macromolecule localization	P						33	1331	1467	2.47934	90.7294	1.75953	0.1125	1
GO:0006665	sphingolipid metabolic process	P						4	93	99	4.30108	93.9394	1.75314	0.075	1
GO:0048869	cellular developmental process	P						64	2833	3093	2.25909	91.5939	1.7488	0.1775	1
GO:0010941	regulation of cell death	P						27	1056	1181	2.55682	89.4157	1.74624	0.1085	1
GO:0032259	methylation	P						5	127	131	3.93701	96.9466	1.74556	0.0595	1
GO:0060415	muscle tissue morphogenesis	P						2	34	35	5.88235	97.1429	1.74218	0.124	1
GO:0046488	phosphatidylinositol metabolic process	P						2	34	35	5.88235	97.1429	1.74218	0.1005	1
GO:0043028	caspase regulator activity	F						2	34	38	5.88235	89.4737	1.74218	0.1055	1
GO:0034061	DNA polymerase activity	F						2	34	37	5.88235	91.8919	1.74218	0.1095	1
GO:0032947	protein complex scaffold	F						2	34	35	5.88235	97.1429	1.74218	0.115	1
GO:0016893	endonuclease activity\, active with either ribo\- or deoxyribonucleic acids and producing 5'\-phosphomonoesters	F						2	34	39	5.88235	87.1795	1.74218	0.1085	1
GO:0005080	protein kinase C binding	F						2	34	37	5.88235	91.8919	1.74218	0.115	1
GO:0070647	protein modification by small protein conjugation or removal	P						19	697	749	2.72597	93.0574	1.74082	0.07	1
GO:0006900	membrane budding	P						6	163	170	3.68098	95.8824	1.73625	0.0585	1
GO:0033002	muscle cell proliferation	P						20	745	803	2.68456	92.7771	1.71678	0.0905	1
GO:0051276	chromosome organization	P						19	701	753	2.71041	93.0943	1.71485	0.1245	1
GO:0010927	cellular component assembly involved in morphogenesis	P						3	63	63	4.7619	100	1.71322	0.099	1
GO:0016773	phosphotransferase activity\, alcohol group as acceptor	F						19	702	765	2.70655	91.7647	1.70838	0.113	1
GO:0050880	regulation of blood vessel size	P						4	95	102	4.21053	93.1373	1.7064	0.082	1
GO:0006461	protein complex assembly	P						17	615	671	2.76423	91.6542	1.7027	0.086	1
GO:0070206	protein trimerization	P						2	35	41	5.71429	85.3659	1.6939	0.1225	1
GO:0051187	cofactor catabolic process	P						2	35	37	5.71429	94.5946	1.6939	0.1295	1
GO:0050707	regulation of cytokine secretion	P						2	35	46	5.71429	76.087	1.6939	0.1135	1
GO:0050681	androgen receptor binding	F						2	35	40	5.71429	87.5	1.6939	0.1295	1
GO:0035097	histone methyltransferase complex	C						2	35	36	5.71429	97.2222	1.6939	0.128	1
GO:0016684	oxidoreductase activity\, acting on peroxide as acceptor	F						2	35	39	5.71429	89.7436	1.6939	0.12	1
GO:0004601	peroxidase activity	F						2	35	39	5.71429	89.7436	1.6939	0.12	1
GO:0000749	response to pheromone during conjugation with cellular fusion	P						2	35	37	5.71429	94.5946	1.6939	0.1165	1
GO:0007059	chromosome segregation	P						5	130	140	3.84615	92.8571	1.68914	0.059	1
GO:0035150	regulation of tube size	P						4	96	103	4.16667	93.2039	1.68347	0.085	1
GO:0048534	hemopoietic or lymphoid organ development	P						28	1115	1269	2.51121	87.8645	1.68093	0.129	1
GO:0016570	histone modification	P						7	204	217	3.43137	94.0092	1.67894	0.05	1
GO:0030154	cell differentiation	P						62	2757	3015	2.24882	91.4428	1.67678	0.192	1
GO:0006325	chromatin organization	P						14	490	529	2.85714	92.6276	1.66871	0.1225	1
GO:0070064	proline\-rich region binding	F						1	12	12	8.33333	100	1.6638	0.192	1
GO:0051923	sulfation	P						1	12	16	8.33333	75	1.6638	0.1965	1
GO:0050997	quaternary ammonium group binding	F						1	12	12	8.33333	100	1.6638	0.1865	1
GO:0050704	regulation of interleukin\-1 secretion	P						1	12	16	8.33333	75	1.6638	0.1805	1
GO:0048745	smooth muscle tissue development	P						1	12	12	8.33333	100	1.6638	0.1845	1
GO:0046888	negative regulation of hormone secretion	P						1	12	12	8.33333	100	1.6638	0.206	1
GO:0045922	negative regulation of fatty acid metabolic process	P						1	12	15	8.33333	80	1.6638	0.1865	1
GO:0045622	regulation of T\-helper cell differentiation	P						1	12	12	8.33333	100	1.6638	0.1975	1
GO:0043584	nose development	P						1	12	12	8.33333	100	1.6638	0.1845	1
GO:0042805	actinin binding	F						1	12	12	8.33333	100	1.6638	0.1825	1
GO:0042772	DNA damage response\, signal transduction resulting in transcription	P						1	12	12	8.33333	100	1.6638	0.1805	1
GO:0042447	hormone catabolic process	P						1	12	14	8.33333	85.7143	1.6638	0.183	1
GO:0042255	ribosome assembly	P						1	12	15	8.33333	80	1.6638	0.1965	1
GO:0042026	protein refolding	P						1	12	21	8.33333	57.1429	1.6638	0.189	1
GO:0032839	dendrite cytoplasm	C						1	12	12	8.33333	100	1.6638	0.184	1
GO:0032838	cell projection cytoplasm	C						1	12	13	8.33333	92.3077	1.6638	0.184	1
GO:0031112	positive regulation of microtubule polymerization or depolymerization	P						1	12	13	8.33333	92.3077	1.6638	0.186	1
GO:0031060	regulation of histone methylation	P						1	12	12	8.33333	100	1.6638	0.1935	1
GO:0030742	GTP\-dependent protein binding	F						1	12	12	8.33333	100	1.6638	0.1675	1
GO:0022884	macromolecule transmembrane transporter activity	F						1	12	13	8.33333	92.3077	1.6638	0.1835	1
GO:0015939	pantothenate metabolic process	P						1	12	12	8.33333	100	1.6638	0.1725	1
GO:0015450	P\-P\-bond\-hydrolysis\-driven protein transmembrane transporter activity	F						1	12	13	8.33333	92.3077	1.6638	0.1835	1
GO:0014061	regulation of norepinephrine secretion	P						1	12	13	8.33333	92.3077	1.6638	0.183	1
GO:0012510	trans\-Golgi network transport vesicle membrane	C						1	12	13	8.33333	92.3077	1.6638	0.188	1
GO:0010670	positive regulation of oxygen and reactive oxygen species metabolic process	P						1	12	12	8.33333	100	1.6638	0.188	1
GO:0010660	regulation of muscle cell apoptosis	P						1	12	12	8.33333	100	1.6638	0.186	1
GO:0010510	regulation of acetyl\-CoA biosynthetic process from pyruvate	P						1	12	12	8.33333	100	1.6638	0.189	1
GO:0008430	selenium binding	F						1	12	14	8.33333	85.7143	1.6638	0.187	1
GO:0007350	blastoderm segmentation	P						1	12	13	8.33333	92.3077	1.6638	0.1805	1
GO:0007141	male meiosis I	P						1	12	12	8.33333	100	1.6638	0.1915	1
GO:0006525	arginine metabolic process	P						1	12	19	8.33333	63.1579	1.6638	0.1845	1
GO:0005849	mRNA cleavage factor complex	C						1	12	13	8.33333	92.3077	1.6638	0.1825	1
GO:0005528	FK506 binding	F						1	12	14	8.33333	85.7143	1.6638	0.1665	1
GO:0005527	macrolide binding	F						1	12	14	8.33333	85.7143	1.6638	0.1665	1
GO:0005487	nucleocytoplasmic transporter activity	F						1	12	14	8.33333	85.7143	1.6638	0.2005	1
GO:0004549	tRNA\-specific ribonuclease activity	F						1	12	14	8.33333	85.7143	1.6638	0.186	1
GO:0004303	estradiol 17\-beta\-dehydrogenase activity	F						1	12	17	8.33333	70.5882	1.6638	0.191	1
GO:0000930	gamma\-tubulin complex	C						1	12	13	8.33333	92.3077	1.6638	0.1835	1
GO:0000783	nuclear telomere cap complex	C						1	12	12	8.33333	100	1.6638	0.1865	1
GO:0000782	telomere cap complex	C						1	12	12	8.33333	100	1.6638	0.1865	1
GO:0045184	establishment of protein localization	P						27	1073	1188	2.51631	90.3199	1.65955	0.107	1
GO:0032507	maintenance of protein location in cell	P						3	65	75	4.61538	86.6667	1.65259	0.092	1
GO:0008277	regulation of G\-protein coupled receptor protein signaling pathway	P						3	65	69	4.61538	94.2029	1.65259	0.0935	1
GO:0005643	nuclear pore	C						3	65	71	4.61538	91.5493	1.65259	0.1	1
GO:0008314	gurken receptor signaling pathway	P						5	132	137	3.78788	96.3504	1.65237	0.0795	1
GO:0048813	dendrite morphogenesis	P						2	36	36	5.55556	100	1.64732	0.1235	1
GO:0045214	sarcomere organization	P						2	36	36	5.55556	100	1.64732	0.121	1
GO:0034708	methyltransferase complex	C						2	36	37	5.55556	97.2973	1.64732	0.1325	1
GO:0007034	vacuolar transport	P						2	36	37	5.55556	97.2973	1.64732	0.1165	1
GO:0006908	clathrin\-independent pinocytosis	P						2	36	38	5.55556	94.7368	1.64732	0.123	1
GO:0001725	stress fiber	C						2	36	36	5.55556	100	1.64732	0.121	1
GO:0051494	negative regulation of cytoskeleton organization	P						3	66	67	4.54545	98.5075	1.62312	0.1035	1
GO:0005746	mitochondrial respiratory chain	C						3	66	72	4.54545	91.6667	1.62312	0.0975	1
GO:0012505	endomembrane system	C						35	1458	1656	2.40055	88.0435	1.61584	0.1655	1
GO:0044428	nuclear part	C						55	2430	2657	2.26337	91.4565	1.61365	0.2095	1
GO:0042391	regulation of membrane potential	P						6	171	178	3.50877	96.0674	1.61102	0.0785	1
GO:0043367	CD4\-positive\, alpha beta T cell differentiation	P						2	37	37	5.40541	100	1.60233	0.1345	1
GO:0032272	negative regulation of protein polymerization	P						2	37	38	5.40541	97.3684	1.60233	0.1295	1
GO:0030374	ligand\-dependent nuclear receptor transcription coactivator activity	F						2	37	38	5.40541	97.3684	1.60233	0.131	1
GO:0019236	response to pheromone	P						2	37	40	5.40541	92.5	1.60233	0.129	1
GO:0005720	nuclear heterochromatin	C						2	37	42	5.40541	88.0952	1.60233	0.119	1
GO:0004843	ubiquitin\-specific protease activity	F						2	37	38	5.40541	97.3684	1.60233	0.1375	1
GO:0002520	immune system development	P						28	1132	1291	2.4735	87.684	1.59723	0.124	1
GO:0006986	response to unfolded protein	P						3	67	83	4.47761	80.7229	1.59418	0.095	1
GO:0008047	enzyme activator activity	F						11	372	412	2.95699	90.2913	1.59305	0.0945	1
GO:0008134	transcription factor binding	F						16	587	644	2.72572	91.1491	1.59167	0.11	1
GO:0044419	interspecies interaction between organisms	P						10	331	398	3.02115	83.1658	1.5882	0.129	1
GO:0070269	pyroptosis	P						26	1041	1162	2.4976	89.5869	1.58675	0.128	1
GO:0043067	regulation of programmed cell death	P						26	1041	1162	2.4976	89.5869	1.58675	0.129	1
GO:0008104	protein localization	P						30	1229	1353	2.44101	90.8352	1.58176	0.1455	1
GO:0060038	cardiac muscle cell proliferation	P						19	722	779	2.63158	92.6829	1.581	0.118	1
GO:0014855	striated muscle cell proliferation	P						19	722	779	2.63158	92.6829	1.581	0.118	1
GO:0007173	epidermal growth factor receptor signaling pathway	P						6	173	179	3.46821	96.648	1.58077	0.0765	1
GO:0006643	membrane lipid metabolic process	P						4	101	107	3.9604	94.3925	1.57292	0.0965	1
GO:0005788	endoplasmic reticulum lumen	C						4	101	105	3.9604	96.1905	1.57292	0.085	1
GO:0051234	establishment of localization	P						71	3243	3521	2.18933	92.1045	1.5714	0.2435	1
GO:0004672	protein kinase activity	F						16	590	647	2.71186	91.1901	1.57048	0.105	1
GO:0007266	Rho protein signal transduction	P						6	174	182	3.44828	95.6044	1.56579	0.076	1
GO:0007212	dopamine receptor signaling pathway	P						3	68	71	4.41176	95.7746	1.56576	0.0965	1
GO:0004221	ubiquitin thiolesterase activity	F						3	68	90	4.41176	75.5556	1.56576	0.1075	1
GO:0006629	lipid metabolic process	P						25	999	1073	2.5025	93.1034	1.56419	0.181	1
GO:0007093	mitotic cell cycle checkpoint	P						5	137	149	3.64964	91.9463	1.56322	0.068	1
GO:0060765	regulation of androgen receptor signaling pathway	P						1	13	13	7.69231	100	1.56043	0.202	1
GO:0051653	spindle localization	P						1	13	13	7.69231	100	1.56043	0.183	1
GO:0051293	establishment of spindle localization	P						1	13	13	7.69231	100	1.56043	0.183	1
GO:0050650	chondroitin sulfate proteoglycan biosynthetic process	P						1	13	13	7.69231	100	1.56043	0.213	1
GO:0048069	eye pigmentation	P						1	13	13	7.69231	100	1.56043	0.2035	1
GO:0046969	NAD\-dependent histone deacetylase activity (H3\-K9 specific)	F						1	13	13	7.69231	100	1.56043	0.2025	1
GO:0046965	retinoid X receptor binding	F						1	13	13	7.69231	100	1.56043	0.1985	1
GO:0046641	positive regulation of alpha\-beta T cell proliferation	P						1	13	13	7.69231	100	1.56043	0.203	1
GO:0045086	positive regulation of interleukin\-2 biosynthetic process	P						1	13	13	7.69231	100	1.56043	0.204	1
GO:0043124	negative regulation of I\-kappaB kinase/NF\-kappaB cascade	P						1	13	13	7.69231	100	1.56043	0.209	1
GO:0043034	costamere	C						1	13	13	7.69231	100	1.56043	0.185	1
GO:0042441	eye pigment metabolic process	P						1	13	13	7.69231	100	1.56043	0.2035	1
GO:0042274	ribosomal small subunit biogenesis	P						1	13	15	7.69231	86.6667	1.56043	0.2025	1
GO:0035196	gene silencing by miRNA\, production of miRNAs	P						1	13	13	7.69231	100	1.56043	0.1995	1
GO:0035065	regulation of histone acetylation	P						1	13	13	7.69231	100	1.56043	0.2	1
GO:0032958	inositol phosphate biosynthetic process	P						1	13	13	7.69231	100	1.56043	0.195	1
GO:0032874	positive regulation of stress\-activated MAPK cascade	P						1	13	13	7.69231	100	1.56043	0.2055	1
GO:0032862	activation of Rho GTPase activity	P						1	13	15	7.69231	86.6667	1.56043	0.2	1
GO:0032452	histone demethylase activity	F						1	13	14	7.69231	92.8571	1.56043	0.1925	1
GO:0032204	regulation of telomere maintenance	P						1	13	13	7.69231	100	1.56043	0.179	1
GO:0032129	histone deacetylase activity (H3\-K9 specific)	F						1	13	13	7.69231	100	1.56043	0.2025	1
GO:0030669	clathrin\-coated endocytic vesicle membrane	C						1	13	13	7.69231	100	1.56043	0.1975	1
GO:0018195	peptidyl\-arginine modification	P						1	13	13	7.69231	100	1.56043	0.18	1
GO:0017017	MAP kinase tyrosine/serine/threonine phosphatase activity	F						1	13	13	7.69231	100	1.56043	0.182	1
GO:0010744	positive regulation of foam cell differentiation	P						1	13	13	7.69231	100	1.56043	0.184	1
GO:0010181	FMN binding	F						1	13	14	7.69231	92.8571	1.56043	0.1895	1
GO:0007520	myoblast fusion	P						1	13	14	7.69231	92.8571	1.56043	0.183	1
GO:0005744	mitochondrial inner membrane presequence translocase complex	C						1	13	14	7.69231	92.8571	1.56043	0.194	1
GO:0003081	regulation of systemic arterial blood pressure by renin\-angiotensin	P						1	13	13	7.69231	100	1.56043	0.211	1
GO:0003071	renal system process involved in regulation of systemic arterial blood pressure	P						1	13	14	7.69231	92.8571	1.56043	0.19	1
GO:0002702	positive regulation of production of molecular mediator of immune response	P						1	13	13	7.69231	100	1.56043	0.209	1
GO:0001556	oocyte maturation	P						1	13	15	7.69231	86.6667	1.56043	0.196	1
GO:0045768	positive regulation of anti\-apoptosis	P						2	38	38	5.26316	100	1.55883	0.127	1
GO:0033275	actin\-myosin filament sliding	P						2	38	39	5.26316	97.4359	1.55883	0.1375	1
GO:0030049	muscle filament sliding	P						2	38	39	5.26316	97.4359	1.55883	0.1375	1
GO:0014032	neural crest cell development	P						2	38	42	5.26316	90.4762	1.55883	0.1375	1
GO:0014013	regulation of gliogenesis	P						2	38	38	5.26316	100	1.55883	0.138	1
GO:0006084	acetyl\-CoA metabolic process	P						2	38	40	5.26316	95	1.55883	0.1475	1
GO:0040029	regulation of gene expression\, epigenetic	P						4	102	110	3.92157	92.7273	1.55158	0.088	1
GO:0005515	protein binding	F						192	9634	11042	1.99294	87.2487	1.53911	0.7	1
GO:0051259	protein oligomerization	P						10	336	355	2.97619	94.6479	1.5387	0.1295	1
GO:0032502	developmental process	P						98	4635	5078	2.11435	91.2761	1.5387	0.315	1
GO:0043524	negative regulation of neuron apoptosis	P						3	69	74	4.34783	93.2432	1.53783	0.1255	1
GO:0034138	toll\-like receptor 3 signaling pathway	P						3	69	71	4.34783	97.1831	1.53783	0.102	1
GO:0000750	pheromone\-dependent signal transduction involved in conjugation with cellular fusion	P						3	69	73	4.34783	94.5205	1.53783	0.1105	1
GO:0014009	glial cell proliferation	P						19	729	786	2.60631	92.7481	1.53729	0.1735	1
GO:0002251	organ or tissue specific immune response	P						11	379	536	2.90237	70.709	1.52861	0.1655	1
GO:0015931	nucleobase\, nucleoside\, nucleotide and nucleic acid transport	P						5	139	156	3.59712	89.1026	1.5286	0.0945	1
GO:0006396	RNA processing	P						17	641	721	2.65211	88.9043	1.5252	0.124	1
GO:0001664	G\-protein\-coupled receptor binding	F						6	177	189	3.38983	93.6508	1.52144	0.073	1
GO:0048659	smooth muscle cell proliferation	P						19	732	790	2.59563	92.6582	1.51869	0.1735	1
GO:0070252	actin\-mediated cell contraction	P						2	39	40	5.12821	97.5	1.51672	0.143	1
GO:0043130	ubiquitin binding	F						2	39	43	5.12821	90.6977	1.51672	0.151	1
GO:0032432	actin filament bundle	C						2	39	39	5.12821	100	1.51672	0.138	1
GO:0009060	aerobic respiration	P						2	39	41	5.12821	95.122	1.51672	0.152	1
GO:0006984	ER\-nuclear signaling pathway	P						2	39	40	5.12821	97.5	1.51672	0.129	1
GO:0006752	group transfer coenzyme metabolic process	P						2	39	42	5.12821	92.8571	1.51672	0.1495	1
GO:0005814	centriole	C						2	39	40	5.12821	97.5	1.51672	0.13	1
GO:0004715	non\-membrane spanning protein tyrosine kinase activity	F						2	39	41	5.12821	95.122	1.51672	0.1455	1
GO:0001953	negative regulation of cell\-matrix adhesion	P						2	39	40	5.12821	97.5	1.51672	0.143	1
GO:0034984	cellular response to DNA damage stimulus	P						13	466	524	2.7897	88.9313	1.5167	0.163	1
GO:0007049	cell cycle	P						29	1196	1282	2.42475	93.2917	1.51548	0.18	1
GO:0070271	protein complex biogenesis	P						18	689	746	2.61248	92.3592	1.50492	0.1435	1
GO:0032488	Cdc42 protein signal transduction	P						5	141	148	3.5461	95.2703	1.49456	0.0955	1
GO:0048144	fibroblast proliferation	P						19	736	796	2.58152	92.4623	1.49402	0.1775	1
GO:0051028	mRNA transport	P						4	105	121	3.80952	86.7769	1.48902	0.0935	1
GO:0034130	toll\-like receptor 1 signaling pathway	P						3	71	76	4.22535	93.4211	1.48341	0.109	1
GO:0030183	B cell differentiation	P						3	71	76	4.22535	93.4211	1.48341	0.11	1
GO:0007612	learning	P						3	71	74	4.22535	95.9459	1.48341	0.118	1
GO:0016772	transferase activity\, transferring phosphorus\-containing groups	F						22	876	963	2.51142	90.9657	1.47913	0.147	1
GO:0048193	Golgi vesicle transport	P						5	142	153	3.52113	92.8105	1.47775	0.1015	1
GO:0051149	positive regulation of muscle cell differentiation	P						2	40	41	5	97.561	1.47593	0.1465	1
GO:0050702	interleukin\-1 beta secretion	P						2	40	51	5	78.4314	1.47593	0.138	1
GO:0046457	prostanoid biosynthetic process	P						2	40	41	5	97.561	1.47593	0.149	1
GO:0019783	small conjugating protein\-specific protease activity	F						2	40	41	5	97.561	1.47593	0.1525	1
GO:0006956	complement activation	P						2	40	80	5	50	1.47593	0.141	1
GO:0006120	mitochondrial electron transport\, NADH to ubiquinone	P						2	40	44	5	90.9091	1.47593	0.1435	1
GO:0001516	prostaglandin biosynthetic process	P						2	40	41	5	97.561	1.47593	0.149	1
GO:0000781	chromosome\, telomeric region	C						2	40	41	5	97.561	1.47593	0.1395	1
GO:0046651	lymphocyte proliferation	P						14	515	633	2.71845	81.3586	1.47513	0.1745	1
GO:0006259	DNA metabolic process	P						19	740	804	2.56757	92.0398	1.46949	0.1565	1
GO:0070566	adenylyltransferase activity	F						1	14	15	7.14286	93.3333	1.46696	0.204	1
GO:0055117	regulation of cardiac muscle contraction	P						1	14	14	7.14286	100	1.46696	0.2195	1
GO:0051791	medium\-chain fatty acid metabolic process	P						1	14	15	7.14286	93.3333	1.46696	0.216	1
GO:0051567	histone H3\-K9 methylation	P						1	14	17	7.14286	82.3529	1.46696	0.2065	1
GO:0050974	detection of mechanical stimulus involved in sensory perception	P						1	14	15	7.14286	93.3333	1.46696	0.1995	1
GO:0048365	Rac GTPase binding	F						1	14	14	7.14286	100	1.46696	0.226	1
GO:0046902	regulation of mitochondrial membrane permeability	P						1	14	15	7.14286	93.3333	1.46696	0.211	1
GO:0046815	genome retention in viral capsid	P						1	14	21	7.14286	66.6667	1.46696	0.2165	1
GO:0046527	glucosyltransferase activity	F						1	14	14	7.14286	100	1.46696	0.1885	1
GO:0045629	negative regulation of T\-helper 2 cell differentiation	P						1	14	14	7.14286	100	1.46696	0.218	1
GO:0045577	regulation of B cell differentiation	P						1	14	16	7.14286	87.5	1.46696	0.2185	1
GO:0044003	modification by symbiont of host morphology or physiology	P						1	14	14	7.14286	100	1.46696	0.212	1
GO:0043666	regulation of phosphoprotein phosphatase activity	P						1	14	15	7.14286	93.3333	1.46696	0.1985	1
GO:0043372	positive regulation of CD4\-positive\, alpha beta T cell differentiation	P						1	14	14	7.14286	100	1.46696	0.2165	1
GO:0042994	cytoplasmic sequestering of transcription factor	P						1	14	20	7.14286	70	1.46696	0.2105	1
GO:0033549	MAP kinase phosphatase activity	F						1	14	14	7.14286	100	1.46696	0.1955	1
GO:0032814	regulation of natural killer cell activation	P						1	14	15	7.14286	93.3333	1.46696	0.2185	1
GO:0031050	dsRNA fragmentation	P						1	14	14	7.14286	100	1.46696	0.211	1
GO:0030866	cortical actin cytoskeleton organization	P						1	14	14	7.14286	100	1.46696	0.2215	1
GO:0030546	receptor activator activity	F						1	14	15	7.14286	93.3333	1.46696	0.203	1
GO:0030132	clathrin coat of coated pit	C						1	14	14	7.14286	100	1.46696	0.217	1
GO:0030100	regulation of endocytosis	P						1	14	15	7.14286	93.3333	1.46696	0.192	1
GO:0018200	peptidyl\-glutamic acid modification	P						1	14	14	7.14286	100	1.46696	0.2125	1
GO:0017136	NAD\-dependent histone deacetylase activity	F						1	14	14	7.14286	100	1.46696	0.2165	1
GO:0016578	histone deubiquitination	P						1	14	14	7.14286	100	1.46696	0.201	1
GO:0015012	heparan sulfate proteoglycan biosynthetic process	P						1	14	15	7.14286	93.3333	1.46696	0.227	1
GO:0010818	T cell chemotaxis	P						1	14	14	7.14286	100	1.46696	0.202	1
GO:0009967	positive regulation of signal transduction	P						1	14	14	7.14286	100	1.46696	0.2255	1
GO:0007512	adult heart development	P						1	14	14	7.14286	100	1.46696	0.213	1
GO:0006893	Golgi to plasma membrane transport	P						1	14	14	7.14286	100	1.46696	0.2205	1
GO:0006825	copper ion transport	P						1	14	16	7.14286	87.5	1.46696	0.2005	1
GO:0006021	inositol biosynthetic process	P						1	14	14	7.14286	100	1.46696	0.2085	1
GO:0004697	protein kinase C activity	F						1	14	15	7.14286	93.3333	1.46696	0.2205	1
GO:0004143	diacylglycerol kinase activity	F						1	14	14	7.14286	100	1.46696	0.2105	1
GO:0004089	carbonate dehydratase activity	F						1	14	15	7.14286	93.3333	1.46696	0.212	1
GO:0003011	involuntary skeletal muscle contraction	P						1	14	14	7.14286	100	1.46696	0.217	1
GO:0002551	mast cell chemotaxis	P						1	14	14	7.14286	100	1.46696	0.2165	1
GO:0002338	B\-1b B cell differentiation	P						1	14	16	7.14286	87.5	1.46696	0.2185	1
GO:0000768	syncytium formation by plasma membrane fusion	P						1	14	15	7.14286	93.3333	1.46696	0.1995	1
GO:0031982	vesicle	C						20	787	837	2.5413	94.0263	1.46171	0.1965	1
GO:0051261	protein depolymerization	P						3	72	73	4.16667	98.6301	1.45688	0.1285	1
GO:0051092	positive regulation of NF\-kappaB transcription factor activity	P						3	72	86	4.16667	83.7209	1.45688	0.117	1
GO:0045185	maintenance of protein location	P						3	72	83	4.16667	86.747	1.45688	0.12	1
GO:0034134	toll\-like receptor 2 signaling pathway	P						3	72	77	4.16667	93.5065	1.45688	0.1135	1
GO:0005925	focal adhesion	C						4	107	113	3.73832	94.6903	1.44846	0.0825	1
GO:0060514	prostate induction	P						2	41	46	4.87805	89.1304	1.43636	0.165	1
GO:0050661	NADP or NADPH binding	F						2	41	43	4.87805	95.3488	1.43636	0.1475	1
GO:0050136	NADH dehydrogenase (quinone) activity	F						2	41	45	4.87805	91.1111	1.43636	0.1495	1
GO:0042641	actomyosin	C						2	41	41	4.87805	100	1.43636	0.1465	1
GO:0032182	small conjugating protein binding	F						2	41	45	4.87805	91.1111	1.43636	0.165	1
GO:0030521	androgen receptor signaling pathway	P						2	41	46	4.87805	89.1304	1.43636	0.165	1
GO:0016836	hydro\-lyase activity	F						2	41	43	4.87805	95.3488	1.43636	0.159	1
GO:0008375	acetylglucosaminyltransferase activity	F						2	41	41	4.87805	100	1.43636	0.1625	1
GO:0008137	NADH dehydrogenase (ubiquinone) activity	F						2	41	45	4.87805	91.1111	1.43636	0.1495	1
GO:0005791	rough endoplasmic reticulum	C						2	41	42	4.87805	97.619	1.43636	0.1425	1
GO:0004521	endoribonuclease activity	F						2	41	49	4.87805	83.6735	1.43636	0.1425	1
GO:0003954	NADH dehydrogenase activity	F						2	41	45	4.87805	91.1111	1.43636	0.1495	1
GO:0070469	respiratory chain	C						3	73	79	4.10959	92.4051	1.43079	0.1235	1
GO:0005798	Golgi\-associated vesicle	C						3	73	76	4.10959	96.0526	1.43079	0.1175	1
GO:0000956	nuclear\-transcribed mRNA catabolic process	P						3	73	82	4.10959	89.0244	1.43079	0.1175	1
GO:0005813	centrosome	C						7	223	236	3.13901	94.4915	1.43066	0.183	1
GO:0002253	activation of immune response	P						7	223	346	3.13901	64.4509	1.43066	0.154	1
GO:0006810	transport	P						69	3192	3468	2.16165	92.0415	1.42727	0.287	1
GO:0003018	vascular process in circulatory system	P						4	109	116	3.66972	93.9655	1.40877	0.123	1
GO:0012501	programmed cell death	P						32	1363	1522	2.34776	89.5532	1.4068	0.204	1
GO:0051607	defense response to virus	P						3	74	82	4.05405	90.2439	1.40511	0.126	1
GO:0002755	MyD88\-dependent toll\-like receptor signaling pathway	P						3	74	86	4.05405	86.0465	1.40511	0.117	1
GO:0044431	Golgi apparatus part	C						15	570	613	2.63158	92.9853	1.39815	0.2155	1
GO:0050701	interleukin\-1 secretion	P						2	42	53	4.7619	79.2453	1.39796	0.15	1
GO:0043021	ribonucleoprotein binding	F						2	42	53	4.7619	79.2453	1.39796	0.159	1
GO:0017156	calcium ion\-dependent exocytosis	P						2	42	44	4.7619	95.4545	1.39796	0.1575	1
GO:0016601	Rac protein signal transduction	P						2	42	43	4.7619	97.6744	1.39796	0.1645	1
GO:0016529	sarcoplasmic reticulum	C						2	42	43	4.7619	97.6744	1.39796	0.1585	1
GO:0002541	activation of plasma proteins involved in acute inflammatory response	P						2	42	82	4.7619	51.2195	1.39796	0.1535	1
GO:0002455	humoral immune response mediated by circulating immunoglobulin	P						2	42	84	4.7619	50	1.39796	0.1605	1
GO:0000272	polysaccharide catabolic process	P						2	42	44	4.7619	95.4545	1.39796	0.1605	1
GO:0016197	endosome transport	P						4	110	116	3.63636	94.8276	1.38925	0.1115	1
GO:0016301	kinase activity	F						19	754	821	2.51989	91.8392	1.38469	0.1515	1
GO:0090003	regulation of establishment of protein localization to plasma membrane	P						1	15	15	6.66667	100	1.38175	0.2305	1
GO:0070603	SWI/SNF\-type complex	C						1	15	15	6.66667	100	1.38175	0.211	1
GO:0060339	negative regulation of type I interferon\-mediated signaling pathway	P						1	15	15	6.66667	100	1.38175	0.235	1
GO:0060043	regulation of cardiac muscle cell proliferation	P						1	15	15	6.66667	100	1.38175	0.215	1
GO:0055012	ventricular cardiac muscle cell differentiation	P						1	15	15	6.66667	100	1.38175	0.213	1
GO:0045106	intermediate filament depolymerization	P						1	15	16	6.66667	93.75	1.38175	0.2245	1
GO:0034979	NAD\-dependent protein deacetylase activity	F						1	15	15	6.66667	100	1.38175	0.2315	1
GO:0032855	positive regulation of Rac GTPase activity	P						1	15	16	6.66667	93.75	1.38175	0.215	1
GO:0031593	polyubiquitin binding	F						1	15	18	6.66667	83.3333	1.38175	0.24	1
GO:0030865	cortical cytoskeleton organization	P						1	15	15	6.66667	100	1.38175	0.2345	1
GO:0020027	hemoglobin metabolic process	P						1	15	15	6.66667	100	1.38175	0.221	1
GO:0018208	peptidyl\-proline modification	P						1	15	17	6.66667	88.2353	1.38175	0.2065	1
GO:0016514	SWI/SNF complex	C						1	15	15	6.66667	100	1.38175	0.211	1
GO:0007274	neuromuscular synaptic transmission	P						1	15	15	6.66667	100	1.38175	0.221	1
GO:0005852	eukaryotic translation initiation factor 3 complex	C						1	15	15	6.66667	100	1.38175	0.224	1
GO:0005790	smooth endoplasmic reticulum	C						1	15	15	6.66667	100	1.38175	0.2255	1
GO:0003995	acyl\-CoA dehydrogenase activity	F						1	15	16	6.66667	93.75	1.38175	0.2345	1
GO:0003084	positive regulation of systemic arterial blood pressure	P						1	15	15	6.66667	100	1.38175	0.2115	1
GO:0001923	B\-1 B cell differentiation	P						1	15	17	6.66667	88.2353	1.38175	0.2305	1
GO:0000726	non\-recombinational repair	P						1	15	19	6.66667	78.9474	1.38175	0.219	1
GO:0006907	pinocytosis	P						3	75	78	4	96.1538	1.37984	0.1315	1
GO:0035172	hemocyte proliferation	P						18	709	766	2.53879	92.5587	1.37895	0.2095	1
GO:0014856	skeletal muscle cell proliferation	P						18	709	766	2.53879	92.5587	1.37895	0.2095	1
GO:0031410	cytoplasmic vesicle	C						19	755	804	2.51656	93.9055	1.3787	0.2345	1
GO:0008219	cell death	P						34	1467	1636	2.31766	89.6699	1.37498	0.2215	1
GO:0000077	DNA damage checkpoint	P						4	111	125	3.6036	88.8	1.36992	0.114	1
GO:0070342	brown fat cell proliferation	P						18	711	768	2.53165	92.5781	1.36656	0.2075	1
GO:0070341	fat cell proliferation	P						18	711	768	2.53165	92.5781	1.36656	0.2075	1
GO:0021930	granule cell precursor proliferation	P						18	711	768	2.53165	92.5781	1.36656	0.209	1
GO:0021924	cell proliferation in the external granule layer	P						18	711	768	2.53165	92.5781	1.36656	0.209	1
GO:0021534	cell proliferation in hindbrain	P						18	711	768	2.53165	92.5781	1.36656	0.209	1
GO:0033687	osteoblast proliferation	P						23	944	1019	2.43644	92.6398	1.36303	0.246	1
GO:0044248	cellular catabolic process	P						28	1181	1315	2.37087	89.8099	1.3629	0.1915	1
GO:0060492	lung induction	P						2	43	48	4.65116	89.5833	1.36066	0.175	1
GO:0045271	respiratory chain complex I	C						2	43	47	4.65116	91.4894	1.36066	0.1595	1
GO:0030964	NADH dehydrogenase complex	C						2	43	47	4.65116	91.4894	1.36066	0.1595	1
GO:0030046	parallel actin filament bundle formation	P						2	43	43	4.65116	100	1.36066	0.1485	1
GO:0016447	somatic recombination of immunoglobulin gene segments	P						2	43	46	4.65116	93.4783	1.36066	0.161	1
GO:0014033	neural crest cell differentiation	P						2	43	47	4.65116	91.4894	1.36066	0.174	1
GO:0006888	ER to Golgi vesicle\-mediated transport	P						2	43	44	4.65116	97.7273	1.36066	0.1615	1
GO:0005747	mitochondrial respiratory chain complex I	C						2	43	47	4.65116	91.4894	1.36066	0.1595	1
GO:0005789	endoplasmic reticulum membrane	C						16	621	746	2.57649	83.244	1.35798	0.2605	1
GO:0002756	MyD88\-independent toll\-like receptor signaling pathway	P						3	76	88	3.94737	86.3636	1.35497	0.1255	1
GO:0016265	death	P						34	1472	1646	2.30978	89.4289	1.3541	0.218	1
GO:0005924	cell\-substrate adherens junction	C						4	112	118	3.57143	94.9153	1.3508	0.0975	1
GO:0033554	cellular response to stress	P						23	949	1032	2.4236	91.9574	1.33667	0.229	1
GO:0006915	apoptosis	P						31	1331	1486	2.32908	89.5693	1.33609	0.2415	1
GO:0043616	keratinocyte proliferation	P						18	716	773	2.51397	92.6261	1.33574	0.206	1
GO:0044432	endoplasmic reticulum part	C						16	625	750	2.56	83.3333	1.33137	0.2585	1
GO:0051650	establishment of vesicle localization	P						2	44	44	4.54545	100	1.3244	0.168	1
GO:0051297	centrosome organization	P						2	44	48	4.54545	91.6667	1.3244	0.152	1
GO:0048519	negative regulation of biological process	P						2	44	44	4.54545	100	1.3244	0.1565	1
GO:0033013	tetrapyrrole metabolic process	P						2	44	48	4.54545	91.6667	1.3244	0.172	1
GO:0019229	regulation of vasoconstriction	P						2	44	47	4.54545	93.617	1.3244	0.178	1
GO:0017048	Rho GTPase binding	F						2	44	44	4.54545	100	1.3244	0.1835	1
GO:0006778	porphyrin metabolic process	P						2	44	48	4.54545	91.6667	1.3244	0.172	1
GO:0006298	mismatch repair	P						2	44	57	4.54545	77.193	1.3244	0.187	1
GO:0006397	mRNA processing	P						11	403	465	2.72953	86.6667	1.31712	0.171	1
GO:0044255	cellular lipid metabolic process	P						21	859	923	2.4447	93.0661	1.31516	0.197	1
GO:0050673	epithelial cell proliferation	P						19	766	833	2.48042	91.9568	1.3133	0.238	1
GO:0008217	regulation of blood pressure	P						4	114	118	3.50877	96.6102	1.31314	0.1325	1
GO:0007399	nervous system development	P						45	2024	2169	2.22332	93.3149	1.30985	0.3035	1
GO:0046930	pore complex	C						3	78	85	3.84615	91.7647	1.30636	0.1415	1
GO:0044264	cellular polysaccharide metabolic process	P						3	78	82	3.84615	95.122	1.30636	0.1535	1
GO:0016358	dendrite development	P						3	78	85	3.84615	91.7647	1.30636	0.1555	1
GO:0007091	mitotic metaphase/anaphase transition	P						3	78	88	3.84615	88.6364	1.30636	0.1285	1
GO:0006937	regulation of muscle contraction	P						3	78	79	3.84615	98.7342	1.30636	0.154	1
GO:0090002	establishment of protein localization to plasma membrane	P						1	16	16	6.25	100	1.30352	0.2385	1
GO:0060100	positive regulation of phagocytosis\, engulfment	P						1	16	17	6.25	94.1176	1.30352	0.215	1
GO:0051537	2 iron\, 2 sulfur cluster binding	F						1	16	18	6.25	88.8889	1.30352	0.236	1
GO:0051496	positive regulation of stress fiber formation	P						1	16	16	6.25	100	1.30352	0.2415	1
GO:0050706	regulation of interleukin\-1 beta secretion	P						1	16	20	6.25	80	1.30352	0.237	1
GO:0046834	lipid phosphorylation	P						1	16	17	6.25	94.1176	1.30352	0.2505	1
GO:0046173	polyol biosynthetic process	P						1	16	16	6.25	100	1.30352	0.2335	1
GO:0045940	positive regulation of steroid metabolic process	P						1	16	16	6.25	100	1.30352	0.228	1
GO:0045661	regulation of myoblast differentiation	P						1	16	16	6.25	100	1.30352	0.245	1
GO:0043691	reverse cholesterol transport	P						1	16	24	6.25	66.6667	1.30352	0.2225	1
GO:0043647	inositol phosphate metabolic process	P						1	16	16	6.25	100	1.30352	0.24	1
GO:0043266	regulation of potassium ion transport	P						1	16	16	6.25	100	1.30352	0.236	1
GO:0042253	granulocyte macrophage colony\-stimulating factor biosynthetic process	P						1	16	16	6.25	100	1.30352	0.237	1
GO:0032451	demethylase activity	F						1	16	18	6.25	88.8889	1.30352	0.23	1
GO:0032092	positive regulation of protein binding	P						1	16	18	6.25	88.8889	1.30352	0.2335	1
GO:0031941	filamentous actin	C						1	16	16	6.25	100	1.30352	0.2425	1
GO:0031113	regulation of microtubule polymerization	P						1	16	17	6.25	94.1176	1.30352	0.236	1
GO:0030971	receptor tyrosine kinase binding	F						1	16	16	6.25	100	1.30352	0.235	1
GO:0030684	preribosome	C						1	16	17	6.25	94.1176	1.30352	0.2275	1
GO:0019894	kinesin binding	F						1	16	16	6.25	100	1.30352	0.2295	1
GO:0019865	immunoglobulin binding	F						1	16	17	6.25	94.1176	1.30352	0.2275	1
GO:0016998	cell wall macromolecule catabolic process	P						1	16	17	6.25	94.1176	1.30352	0.2345	1
GO:0016254	preassembly of GPI anchor in ER membrane	P						1	16	17	6.25	94.1176	1.30352	0.249	1
GO:0015074	DNA integration	P						1	16	19	6.25	84.2105	1.30352	0.2295	1
GO:0008088	axon cargo transport	P						1	16	17	6.25	94.1176	1.30352	0.239	1
GO:0006949	syncytium formation	P						1	16	18	6.25	88.8889	1.30352	0.219	1
GO:0005547	phosphatidylinositol\-3\,4\,5\-trisphosphate binding	F						1	16	16	6.25	100	1.30352	0.246	1
GO:0005246	calcium channel regulator activity	F						1	16	17	6.25	94.1176	1.30352	0.2405	1
GO:0004407	histone deacetylase activity	F						1	16	16	6.25	100	1.30352	0.25	1
GO:0002460	adaptive immune response based on somatic recombination of immune receptors built from immunoglobulin superfamily domains	P						5	153	216	3.26797	70.8333	1.30129	0.115	1
GO:0010629	negative regulation of gene expression	P						19	769	816	2.47074	94.2402	1.29564	0.234	1
GO:0016810	hydrolase activity\, acting on carbon\-nitrogen (but not peptide) bonds	F						4	115	132	3.47826	87.1212	1.2946	0.131	1
GO:0005770	late endosome	C						4	115	147	3.47826	78.2313	1.2946	0.119	1
GO:0030239	myofibril assembly	P						2	45	45	4.44444	100	1.28912	0.176	1
GO:0030173	integral to Golgi membrane	C						2	45	46	4.44444	97.8261	1.28912	0.1835	1
GO:0016528	sarcoplasm	C						2	45	46	4.44444	97.8261	1.28912	0.18	1
GO:0015030	Cajal body	C						2	45	47	4.44444	95.7447	1.28912	0.1775	1
GO:0008009	chemokine activity	F						2	45	53	4.44444	84.9057	1.28912	0.1755	1
GO:0000118	histone deacetylase complex	C						2	45	45	4.44444	100	1.28912	0.1665	1
GO:0045934	negative regulation of nucleobase\, nucleoside\, nucleotide and nucleic acid metabolic process	P						19	771	820	2.46433	94.0244	1.2839	0.237	1
GO:0042383	sarcolemma	C						3	79	83	3.79747	95.1807	1.2826	0.1485	1
GO:0031647	regulation of protein stability	P						3	79	83	3.79747	95.1807	1.2826	0.1435	1
GO:0031570	DNA integrity checkpoint	P						4	116	130	3.44828	89.2308	1.27623	0.127	1
GO:0010008	endosome membrane	C						7	236	316	2.9661	74.6835	1.27408	0.1685	1
GO:0044440	endosomal part	C						7	237	318	2.95359	74.5283	1.26244	0.17	1
GO:0030902	hindbrain development	P						19	775	834	2.45161	92.9257	1.26052	0.2225	1
GO:0005198	structural molecule activity	F						15	590	674	2.54237	87.5371	1.25985	0.211	1
GO:0042175	nuclear envelope\-endoplasmic reticulum network	C						16	636	761	2.51572	83.5742	1.25913	0.2465	1
GO:0000398	nuclear mRNA splicing\, via spliceosome	P						6	196	220	3.06122	89.0909	1.25897	0.2345	1
GO:0000377	RNA splicing\, via transesterification reactions with bulged adenosine as nucleophile	P						6	196	220	3.06122	89.0909	1.25897	0.2345	1
GO:0008194	UDP\-glycosyltransferase activity	F						4	117	132	3.4188	88.6364	1.25805	0.1425	1
GO:0006898	receptor\-mediated endocytosis	P						5	156	165	3.20513	94.5455	1.25566	0.1205	1
GO:0060685	regulation of prostatic bud formation	P						2	46	51	4.34783	90.1961	1.25477	0.191	1
GO:0055002	striated muscle cell development	P						2	46	46	4.34783	100	1.25477	0.183	1
GO:0050821	protein stabilization	P						2	46	49	4.34783	93.8776	1.25477	0.183	1
GO:0042734	presynaptic membrane	C						2	46	49	4.34783	93.8776	1.25477	0.1845	1
GO:0006446	regulation of translational initiation	P						2	46	55	4.34783	83.6364	1.25477	0.182	1
GO:0001504	neurotransmitter uptake	P						2	46	47	4.34783	97.8723	1.25477	0.1865	1
GO:0002252	immune effector process	P						11	411	556	2.6764	73.9209	1.24963	0.254	1
GO:0030135	coated vesicle	C						6	197	209	3.04569	94.2584	1.24596	0.2305	1
GO:0015031	protein transport	P						33	1450	1580	2.27586	91.7722	1.24283	0.239	1
GO:0045202	synapse	C						11	412	432	2.6699	95.3704	1.24129	0.2585	1
GO:0002449	lymphocyte mediated immunity	P						5	157	236	3.18471	66.5254	1.24067	0.1245	1
GO:0007405	neuroblast proliferation	P						16	639	694	2.50391	92.0749	1.23965	0.226	1
GO:0050852	T cell receptor signaling pathway	P						3	81	145	3.7037	55.8621	1.23612	0.1405	1
GO:0034142	toll\-like receptor 4 signaling pathway	P						3	81	86	3.7037	94.186	1.23612	0.146	1
GO:0006402	mRNA catabolic process	P						3	81	98	3.7037	82.6531	1.23612	0.1485	1
GO:0048647	polyphenic determination	P						22	921	1001	2.38871	92.008	1.23491	0.281	1
GO:0051668	localization within membrane	P						1	17	17	5.88235	100	1.23128	0.2525	1
GO:0046640	regulation of alpha\-beta T cell proliferation	P						1	17	17	5.88235	100	1.23128	0.2505	1
GO:0046580	negative regulation of Ras protein signal transduction	P						1	17	18	5.88235	94.4444	1.23128	0.2485	1
GO:0045909	positive regulation of vasodilation	P						1	17	18	5.88235	94.4444	1.23128	0.236	1
GO:0045651	positive regulation of macrophage differentiation	P						1	17	17	5.88235	100	1.23128	0.229	1
GO:0045334	clathrin\-coated endocytic vesicle	C						1	17	17	5.88235	100	1.23128	0.249	1
GO:0045132	meiotic chromosome segregation	P						1	17	20	5.88235	85	1.23128	0.2325	1
GO:0044036	cell wall macromolecule metabolic process	P						1	17	18	5.88235	94.4444	1.23128	0.2445	1
GO:0042974	retinoic acid receptor binding	F						1	17	17	5.88235	100	1.23128	0.2575	1
GO:0033558	protein deacetylase activity	F						1	17	17	5.88235	100	1.23128	0.265	1
GO:0032872	regulation of stress\-activated MAPK cascade	P						1	17	17	5.88235	100	1.23128	0.2585	1
GO:0032856	activation of Ras GTPase activity	P						1	17	19	5.88235	89.4737	1.23128	0.2485	1
GO:0030201	heparan sulfate proteoglycan metabolic process	P						1	17	18	5.88235	94.4444	1.23128	0.268	1
GO:0014824	artery smooth muscle contraction	P						1	17	17	5.88235	100	1.23128	0.2815	1
GO:0010107	potassium ion import	P						1	17	17	5.88235	100	1.23128	0.2525	1
GO:0009303	rRNA transcription	P						1	17	19	5.88235	89.4737	1.23128	0.2455	1
GO:0009083	branched chain family amino acid catabolic process	P						1	17	18	5.88235	94.4444	1.23128	0.2515	1
GO:0008320	protein transmembrane transporter activity	F						1	17	18	5.88235	94.4444	1.23128	0.2425	1
GO:0006103	2\-oxoglutarate metabolic process	P						1	17	18	5.88235	94.4444	1.23128	0.2555	1
GO:0001662	behavioral fear response	P						1	17	19	5.88235	89.4737	1.23128	0.2525	1
GO:0016874	ligase activity	F						12	458	510	2.62009	89.8039	1.23049	0.201	1
GO:0009987	cellular process	P						239	12375	13922	1.93131	88.8881	1.23029	0.946	1
GO:0042063	gliogenesis	P						23	970	1037	2.37113	93.5391	1.22751	0.2265	1
GO:0033028	myeloid cell apoptosis	P						18	734	807	2.45232	90.9542	1.22659	0.2865	1
GO:0008063	Toll signaling pathway	P						5	158	165	3.16456	95.7576	1.22579	0.134	1
GO:0050714	positive regulation of protein secretion	P						2	47	59	4.25532	79.661	1.22131	0.1785	1
GO:0045767	regulation of anti\-apoptosis	P						2	47	47	4.25532	100	1.22131	0.1735	1
GO:0044275	cellular carbohydrate catabolic process	P						2	47	52	4.25532	90.3846	1.22131	0.18	1
GO:0042826	histone deacetylase binding	F						2	47	48	4.25532	97.9167	1.22131	0.193	1
GO:0034968	histone lysine methylation	P						2	47	51	4.25532	92.1569	1.22131	0.1825	1
GO:0031228	intrinsic to Golgi membrane	C						2	47	49	4.25532	95.9184	1.22131	0.1945	1
GO:0030043	actin filament fragmentation	P						2	47	48	4.25532	97.9167	1.22131	0.1905	1
GO:0017053	transcriptional repressor complex	C						2	47	48	4.25532	97.9167	1.22131	0.1785	1
GO:0016445	somatic diversification of immunoglobulins	P						2	47	50	4.25532	94	1.22131	0.192	1
GO:0006801	superoxide metabolic process	P						2	47	48	4.25532	97.9167	1.22131	0.19	1
GO:0006693	prostaglandin metabolic process	P						2	47	48	4.25532	97.9167	1.22131	0.1945	1
GO:0032880	regulation of protein localization	P						6	199	229	3.01508	86.8996	1.22015	0.221	1
GO:0070661	leukocyte proliferation	P						21	877	1008	2.39453	87.004	1.2165	0.2705	1
GO:0032943	mononuclear cell proliferation	P						21	877	1008	2.39453	87.004	1.2165	0.2705	1
GO:0003729	mRNA binding	F						3	82	85	3.65854	96.4706	1.21338	0.147	1
GO:0051969	regulation of transmission of nerve impulse	P						5	159	175	3.14465	90.8571	1.21101	0.122	1
GO:0022613	ribonucleoprotein complex biogenesis	P						6	200	224	3	89.2857	1.20735	0.232	1
GO:0043624	cellular protein complex disassembly	P						7	242	274	2.89256	88.3212	1.20501	0.18	1
GO:0002576	platelet degranulation	P						4	120	124	3.33333	96.7742	1.20455	0.147	1
GO:0008015	blood circulation	P						8	285	295	2.80702	96.6102	1.20144	0.255	1
GO:0050662	coenzyme binding	F						6	201	212	2.98507	94.8113	1.19463	0.2435	1
GO:0000375	RNA splicing\, via transesterification reactions	P						6	201	225	2.98507	89.3333	1.19463	0.243	1
GO:0043241	protein complex disassembly	P						7	243	275	2.88066	88.3636	1.19368	0.3155	1
GO:0003013	circulatory system process	P						8	286	296	2.7972	96.6216	1.19118	0.255	1
GO:0031072	heat shock protein binding	F						3	83	92	3.61446	90.2174	1.19096	0.1565	1
GO:0005604	basement membrane	C						3	83	85	3.61446	97.6471	1.19096	0.1525	1
GO:0045103	intermediate filament\-based process	P						2	48	52	4.16667	92.3077	1.18868	0.1875	1
GO:0042054	histone methyltransferase activity	F						2	48	54	4.16667	88.8889	1.18868	0.1775	1
GO:0031023	microtubule organizing center organization	P						2	48	52	4.16667	92.3077	1.18868	0.1865	1
GO:0030042	actin filament depolymerization	P						2	48	49	4.16667	97.9592	1.18868	0.197	1
GO:0016209	antioxidant activity	F						2	48	52	4.16667	92.3077	1.18868	0.194	1
GO:0001948	glycoprotein binding	F						2	48	49	4.16667	97.9592	1.18868	0.204	1
GO:0006796	phosphate metabolic process	P						32	1415	1499	2.26148	94.3963	1.18444	0.284	1
GO:0070491	transcription repressor binding	F						1	18	18	5.55556	100	1.16421	0.24	1
GO:0051646	mitochondrion localization	P						1	18	18	5.55556	100	1.16421	0.2515	1
GO:0051220	cytoplasmic sequestering of protein	P						1	18	24	5.55556	75	1.16421	0.2655	1
GO:0051058	negative regulation of small GTPase mediated signal transduction	P						1	18	19	5.55556	94.7368	1.16421	0.2605	1
GO:0050982	detection of mechanical stimulus	P						1	18	19	5.55556	94.7368	1.16421	0.259	1
GO:0048247	lymphocyte chemotaxis	P						1	18	20	5.55556	90	1.16421	0.2475	1
GO:0046513	ceramide biosynthetic process	P						1	18	19	5.55556	94.7368	1.16421	0.2675	1
GO:0045806	negative regulation of endocytosis	P						1	18	19	5.55556	94.7368	1.16421	0.2685	1
GO:0045090	retroviral genome replication	P						1	18	25	5.55556	72	1.16421	0.263	1
GO:0043548	phosphoinositide 3\-kinase binding	F						1	18	18	5.55556	100	1.16421	0.2565	1
GO:0042983	amyloid precursor protein biosynthetic process	P						1	18	19	5.55556	94.7368	1.16421	0.27	1
GO:0035088	establishment or maintenance of apical/basal cell polarity	P						1	18	19	5.55556	94.7368	1.16421	0.2645	1
GO:0031672	A band	C						1	18	19	5.55556	94.7368	1.16421	0.259	1
GO:0030530	heterogeneous nuclear ribonucleoprotein complex	C						1	18	18	5.55556	100	1.16421	0.26	1
GO:0030204	chondroitin sulfate metabolic process	P						1	18	18	5.55556	100	1.16421	0.2865	1
GO:0017158	regulation of calcium ion\-dependent exocytosis	P						1	18	20	5.55556	90	1.16421	0.2715	1
GO:0016082	synaptic vesicle priming	P						1	18	19	5.55556	94.7368	1.16421	0.247	1
GO:0010165	response to X\-ray	P						1	18	19	5.55556	94.7368	1.16421	0.263	1
GO:0008601	protein phosphatase type 2A regulator activity	F						1	18	19	5.55556	94.7368	1.16421	0.258	1
GO:0002209	behavioral defense response	P						1	18	20	5.55556	90	1.16421	0.2665	1
GO:0000062	acyl\-CoA binding	F						1	18	18	5.55556	100	1.16421	0.267	1
GO:0051283	negative regulation of sequestering of calcium ion	P						2	49	49	4.08163	100	1.15686	0.2025	1
GO:0051282	regulation of sequestering of calcium ion	P						2	49	49	4.08163	100	1.15686	0.2025	1
GO:0051209	release of sequestered calcium ion into cytosol	P						2	49	49	4.08163	100	1.15686	0.2025	1
GO:0046148	pigment biosynthetic process	P						2	49	51	4.08163	96.0784	1.15686	0.199	1
GO:0042990	regulation of transcription factor import into nucleus	P						2	49	64	4.08163	76.5625	1.15686	0.215	1
GO:0042379	chemokine receptor binding	F						2	49	57	4.08163	85.9649	1.15686	0.197	1
GO:0031513	nonmotile primary cilium	C						2	49	51	4.08163	96.0784	1.15686	0.207	1
GO:0016579	protein deubiquitination	P						2	49	50	4.08163	98	1.15686	0.1945	1
GO:0006304	DNA modification	P						2	49	54	4.08163	90.7407	1.15686	0.184	1
GO:0000288	nuclear\-transcribed mRNA catabolic process\, deadenylation\-dependent decay	P						2	49	57	4.08163	85.9649	1.15686	0.205	1
GO:0006793	phosphorus metabolic process	P						32	1423	1515	2.24877	93.9274	1.15094	0.28	1
GO:0034623	cellular macromolecular complex disassembly	P						7	247	279	2.83401	88.5305	1.14887	0.319	1
GO:0051783	regulation of nuclear division	P						3	85	95	3.52941	89.4737	1.14704	0.163	1
GO:0016651	oxidoreductase activity\, acting on NADH or NADPH	F						3	85	92	3.52941	92.3913	1.14704	0.181	1
GO:0009063	cellular amino acid catabolic process	P						3	85	97	3.52941	87.6289	1.14704	0.1595	1
GO:0007088	regulation of mitosis	P						3	85	95	3.52941	89.4737	1.14704	0.163	1
GO:0001508	regulation of action potential	P						3	85	88	3.52941	96.5909	1.14704	0.174	1
GO:0005543	phospholipid binding	F						6	205	214	2.92683	95.7944	1.14442	0.231	1
GO:0016614	oxidoreductase activity\, acting on CH\-OH group of donors	F						4	124	137	3.22581	90.5109	1.13554	0.1615	1
GO:0016607	nuclear speck	C						4	124	149	3.22581	83.2215	1.13554	0.1465	1
GO:0016757	transferase activity\, transferring glycosyl groups	F						7	249	273	2.81124	91.2088	1.12676	0.346	1
GO:0007067	mitosis	P						10	381	412	2.62467	92.4757	1.12636	0.357	1
GO:0000280	nuclear division	P						10	381	412	2.62467	92.4757	1.12636	0.357	1
GO:0051648	vesicle localization	P						2	50	50	4	100	1.1258	0.202	1
GO:0045621	positive regulation of lymphocyte differentiation	P						2	50	51	4	98.0392	1.1258	0.218	1
GO:0045448	mitotic cell cycle\, embryonic	P						2	50	51	4	98.0392	1.1258	0.211	1
GO:0033692	cellular polysaccharide biosynthetic process	P						2	50	54	4	92.5926	1.1258	0.211	1
GO:0008301	DNA bending activity	F						2	50	54	4	92.5926	1.1258	0.194	1
GO:0047485	protein N\-terminus binding	F						3	86	99	3.48837	86.8687	1.12552	0.1715	1
GO:0001935	endothelial cell proliferation	P						18	752	812	2.39362	92.6108	1.12018	0.2645	1
GO:0044455	mitochondrial membrane part	C						4	125	138	3.2	90.5797	1.11868	0.1535	1
GO:0007050	cell cycle arrest	P						4	125	133	3.2	93.985	1.11868	0.147	1
GO:0046982	protein heterodimerization activity	F						7	250	270	2.8	92.5926	1.11578	0.321	1
GO:0016481	negative regulation of transcription	P						17	706	753	2.40793	93.7583	1.11262	0.3615	1
GO:0045785	positive regulation of cell adhesion	P						3	87	97	3.44828	89.6907	1.10429	0.1855	1
GO:0035091	phosphoinositide binding	F						4	126	129	3.1746	97.6744	1.10198	0.155	1
GO:0051055	negative regulation of lipid biosynthetic process	P						1	19	19	5.26316	100	1.10163	0.2655	1
GO:0048260	positive regulation of receptor\-mediated endocytosis	P						1	19	20	5.26316	95	1.10163	0.2665	1
GO:0046579	positive regulation of Ras protein signal transduction	P						1	19	19	5.26316	100	1.10163	0.265	1
GO:0045076	regulation of interleukin\-2 biosynthetic process	P						1	19	19	5.26316	100	1.10163	0.2865	1
GO:0043462	regulation of ATPase activity	P						1	19	19	5.26316	100	1.10163	0.271	1
GO:0042491	auditory receptor cell differentiation	P						1	19	20	5.26316	95	1.10163	0.2755	1
GO:0032420	stereocilium	C						1	19	20	5.26316	95	1.10163	0.2825	1
GO:0031519	PcG protein complex	C						1	19	24	5.26316	79.1667	1.10163	0.276	1
GO:0030838	positive regulation of actin filament polymerization	P						1	19	20	5.26316	95	1.10163	0.2665	1
GO:0030147	natriuresis	P						1	19	19	5.26316	100	1.10163	0.277	1
GO:0014037	Schwann cell differentiation	P						1	19	19	5.26316	100	1.10163	0.282	1
GO:0010921	regulation of phosphatase activity	P						1	19	20	5.26316	95	1.10163	0.2625	1
GO:0009065	glutamine family amino acid catabolic process	P						1	19	27	5.26316	70.3704	1.10163	0.271	1
GO:0007617	mating behavior	P						1	19	19	5.26316	100	1.10163	0.288	1
GO:0006706	steroid catabolic process	P						1	19	19	5.26316	100	1.10163	0.2675	1
GO:0004364	glutathione transferase activity	F						1	19	22	5.26316	86.3636	1.10163	0.264	1
GO:0002244	hemopoietic progenitor cell differentiation	P						1	19	20	5.26316	95	1.10163	0.2875	1
GO:0002028	regulation of sodium ion transport	P						1	19	19	5.26316	100	1.10163	0.2765	1
GO:0016627	oxidoreductase activity\, acting on the CH\-CH group of donors	F						2	51	53	3.92157	96.2264	1.09546	0.2125	1
GO:0030234	enzyme regulator activity	F						21	901	1012	2.33074	89.0316	1.0881	0.335	1
GO:0050769	positive regulation of neurogenesis	P						3	88	90	3.40909	97.7778	1.08334	0.1855	1
GO:0014031	mesenchymal cell development	P						3	88	95	3.40909	92.6316	1.08334	0.1875	1
GO:0048285	organelle fission	P						10	387	419	2.58398	92.3628	1.07538	0.356	1
GO:0000087	M phase of mitotic cell cycle	P						10	387	418	2.58398	92.5837	1.07538	0.3545	1
GO:0051186	cofactor metabolic process	P						7	254	280	2.75591	90.7143	1.07232	0.3275	1
GO:0016023	cytoplasmic membrane\-bounded vesicle	C						17	713	759	2.38429	93.9394	1.07056	0.3285	1
GO:0032270	positive regulation of cellular protein metabolic process	P						9	343	372	2.62391	92.2043	1.06642	0.3035	1
GO:0051053	negative regulation of DNA metabolic process	P						2	52	53	3.84615	98.1132	1.06581	0.227	1
GO:0048863	stem cell differentiation	P						2	52	58	3.84615	89.6552	1.06581	0.2175	1
GO:0048489	synaptic vesicle transport	P						2	52	56	3.84615	92.8571	1.06581	0.2195	1
GO:0042310	vasoconstriction	P						2	52	55	3.84615	94.5455	1.06581	0.244	1
GO:0035258	steroid hormone receptor binding	F						2	52	59	3.84615	88.1356	1.06581	0.23	1
GO:0031032	actomyosin structure organization	P						2	52	52	3.84615	100	1.06581	0.215	1
GO:0016444	somatic cell DNA recombination	P						2	52	55	3.84615	94.5455	1.06581	0.2175	1
GO:0002562	somatic diversification of immune receptors via germline recombination within a single locus	P						2	52	55	3.84615	94.5455	1.06581	0.2175	1
GO:0045087	innate immune response	P						11	434	549	2.53456	79.0528	1.06314	0.393	1
GO:0030384	phosphoinositide metabolic process	P						3	89	93	3.37079	95.6989	1.06265	0.1915	1
GO:0016310	phosphorylation	P						28	1247	1323	2.24539	94.2555	1.06209	0.347	1
GO:0010558	negative regulation of macromolecule biosynthetic process	P						19	811	862	2.34279	94.0835	1.05546	0.4035	1
GO:0051403	stress\-activated MAPK cascade	P						4	129	132	3.10078	97.7273	1.05273	0.164	1
GO:0051881	regulation of mitochondrial membrane potential	P						1	20	22	5	90.9091	1.04301	0.2955	1
GO:0046667	compound eye retinal cell programmed cell death	P						1	20	22	5	90.9091	1.04301	0.2775	1
GO:0045104	intermediate filament cytoskeleton organization	P						1	20	23	5	86.9565	1.04301	0.2855	1
GO:0042093	T\-helper cell differentiation	P						1	20	20	5	100	1.04301	0.291	1
GO:0033017	sarcoplasmic reticulum membrane	C						1	20	21	5	95.2381	1.04301	0.286	1
GO:0032233	positive regulation of actin filament bundle formation	P						1	20	20	5	100	1.04301	0.277	1
GO:0030159	receptor signaling complex scaffold activity	F						1	20	21	5	95.2381	1.04301	0.293	1
GO:0030010	establishment of cell polarity	P						1	20	21	5	95.2381	1.04301	0.278	1
GO:0015026	coreceptor activity	F						1	20	21	5	95.2381	1.04301	0.2885	1
GO:0015020	glucuronosyltransferase activity	F						1	20	30	5	66.6667	1.04301	0.295	1
GO:0007032	endosome organization	P						1	20	20	5	100	1.04301	0.2895	1
GO:0006297	nucleotide\-excision repair\, DNA gap filling	P						1	20	20	5	100	1.04301	0.2965	1
GO:0005980	glycogen catabolic process	P						1	20	21	5	95.2381	1.04301	0.285	1
GO:0016758	transferase activity\, transferring hexosyl groups	F						5	171	191	2.92398	89.5288	1.04136	0.333	1
GO:0006869	lipid transport	P						5	171	183	2.92398	93.4426	1.04136	0.3215	1
GO:0046632	alpha\-beta T cell differentiation	P						2	53	53	3.77358	100	1.03683	0.2355	1
GO:0042552	myelination	P						2	53	55	3.77358	96.3636	1.03683	0.236	1
GO:0030048	actin filament\-based movement	P						2	53	54	3.77358	98.1481	1.03683	0.225	1
GO:0008013	beta\-catenin binding	F						2	53	54	3.77358	98.1481	1.03683	0.229	1
GO:0006692	prostanoid metabolic process	P						2	53	56	3.77358	94.6429	1.03683	0.234	1
GO:0000070	mitotic sister chromatid segregation	P						2	53	57	3.77358	92.9825	1.03683	0.2005	1
GO:0031301	integral to organelle membrane	C						4	130	151	3.07692	86.0927	1.0366	0.178	1
GO:0007169	transmembrane receptor protein tyrosine kinase signaling pathway	P						15	624	649	2.40385	96.1479	1.03564	0.3855	1
GO:0031644	regulation of neurological system process	P						5	172	188	2.90698	91.4894	1.02783	0.318	1
GO:0045342	MHC class II biosynthetic process	P						19	816	867	2.32843	94.1176	1.02772	0.4035	1
GO:0010942	positive regulation of cell death	P						13	532	600	2.44361	88.6667	1.02262	0.3235	1
GO:0002224	toll\-like receptor signaling pathway	P						3	91	104	3.2967	87.5	1.02207	0.179	1
GO:0008380	RNA splicing	P						9	348	399	2.58621	87.218	1.02166	0.286	1
GO:0051208	sequestering of calcium ion	P						2	54	54	3.7037	100	1.00847	0.229	1
GO:0007163	establishment or maintenance of cell polarity	P						2	54	55	3.7037	98.1818	1.00847	0.2375	1
GO:0051716	cellular response to stimulus	P						28	1260	1362	2.22222	92.511	1.00469	0.359	1
GO:0048762	mesenchymal cell differentiation	P						3	92	99	3.26087	92.9293	1.00216	0.2075	1
GO:0005681	spliceosome	C						4	133	158	3.00752	84.1772	0.989035	0.181	1
GO:0070207	protein homotrimerization	P						1	21	21	4.7619	100	0.987889	0.3025	1
GO:0060553	induction of necroptosis	P						1	21	28	4.7619	75	0.987889	0.284	1
GO:0051059	NF\-kappaB binding	F						1	21	21	4.7619	100	0.987889	0.2955	1
GO:0046666	retinal cell programmed cell death	P						1	21	23	4.7619	91.3043	0.987889	0.2935	1
GO:0045494	photoreceptor cell maintenance	P						1	21	22	4.7619	95.4545	0.987889	0.304	1
GO:0043374	CD8\-positive\, alpha\-beta T cell differentiation	P						1	21	21	4.7619	100	0.987889	0.305	1
GO:0042596	fear response	P						1	21	23	4.7619	91.3043	0.987889	0.2885	1
GO:0035195	gene silencing by miRNA	P						1	21	21	4.7619	100	0.987889	0.303	1
GO:0019674	NAD metabolic process	P						1	21	22	4.7619	95.4545	0.987889	0.295	1
GO:0014014	negative regulation of gliogenesis	P						1	21	21	4.7619	100	0.987889	0.305	1
GO:0014010	Schwann cell proliferation	P						1	21	21	4.7619	100	0.987889	0.293	1
GO:0009081	branched chain family amino acid metabolic process	P						1	21	22	4.7619	95.4545	0.987889	0.297	1
GO:0007172	signal complex assembly	P						1	21	21	4.7619	100	0.987889	0.322	1
GO:0006978	DNA damage response\, signal transduction by p53 class mediator resulting in transcription of p21 class mediator	P						1	21	21	4.7619	100	0.987889	0.2905	1
GO:0001540	beta\-amyloid binding	F						1	21	22	4.7619	95.4545	0.987889	0.3065	1
GO:0031981	nuclear lumen	C						44	2067	2246	2.12869	92.0303	0.985085	0.408	1
GO:0045471	response to ethanol	P						3	93	101	3.22581	92.0792	0.982495	0.192	1
GO:0000160	two\-component signal transduction system (phosphorelay)	P						3	93	97	3.22581	95.8763	0.982495	0.2095	1
GO:0030529	ribonucleoprotein complex	C						12	491	579	2.44399	84.8014	0.981821	0.4	1
GO:0048709	oligodendrocyte differentiation	P						2	55	55	3.63636	100	0.980727	0.239	1
GO:0014821	phasic smooth muscle contraction	P						2	55	56	3.63636	98.2143	0.980727	0.2585	1
GO:0007422	peripheral nervous system development	P						2	55	60	3.63636	91.6667	0.980727	0.2305	1
GO:0002392	platelet activating factor secretion	P						2	55	67	3.63636	82.0896	0.980727	0.2305	1
GO:0002200	somatic diversification of immune receptors	P						2	55	58	3.63636	94.8276	0.980727	0.237	1
GO:0031988	membrane\-bounded vesicle	C						17	730	777	2.32877	93.9511	0.970133	0.426	1
GO:0016790	thiolester hydrolase activity	F						3	94	125	3.19149	75.2	0.963065	0.2075	1
GO:0007249	I\-kappaB kinase/NF\-kappaB cascade	P						5	177	199	2.82486	88.9447	0.961417	0.3425	1
GO:0043122	regulation of I\-kappaB kinase/NF\-kappaB cascade	P						4	135	155	2.96296	87.0968	0.957981	0.441	1
GO:0034622	cellular macromolecular complex assembly	P						14	589	670	2.37691	87.9104	0.955768	0.34	1
GO:0051701	interaction with host	P						2	56	80	3.57143	70	0.953559	0.2495	1
GO:0044042	glucan metabolic process	P						2	56	59	3.57143	94.9153	0.953559	0.2405	1
GO:0008366	axon ensheathment	P						2	56	58	3.57143	96.5517	0.953559	0.2525	1
GO:0007272	ensheathment of neurons	P						2	56	58	3.57143	96.5517	0.953559	0.2525	1
GO:0006073	cellular glucan metabolic process	P						2	56	59	3.57143	94.9153	0.953559	0.2405	1
GO:0000122	negative regulation of transcription from RNA polymerase II promoter	P						10	402	428	2.48756	93.9252	0.951506	0.331	1
GO:0042221	response to chemical stimulus	P						37	1723	1879	2.14742	91.6977	0.949867	0.3965	1
GO:0032989	cellular component morphogenesis	P						18	782	819	2.30179	95.4823	0.948463	0.4105	1
GO:0019227	neuronal action potential propagation	P						5	178	194	2.80899	91.7526	0.948383	0.3195	1
GO:0010324	membrane invagination	P						8	311	324	2.57235	95.9877	0.946447	0.399	1
GO:0006897	endocytosis	P						8	311	324	2.57235	95.9877	0.946447	0.399	1
GO:0051726	regulation of cell cycle	P						12	496	530	2.41935	93.5849	0.94568	0.404	1
GO:0051168	nuclear export	P						3	95	106	3.15789	89.6226	0.943867	0.2275	1
GO:0002758	innate immune response\-activating signal transduction	P						3	95	110	3.15789	86.3636	0.943867	0.196	1
GO:0002221	pattern recognition receptor signaling pathway	P						3	95	108	3.15789	87.963	0.943867	0.196	1
GO:0031327	negative regulation of cellular biosynthetic process	P						19	832	886	2.28365	93.9052	0.940079	0.391	1
GO:0008283	cell proliferation	P						29	1325	1491	2.18868	88.8665	0.938153	0.47	1
GO:0055038	recycling endosome membrane	C						1	22	23	4.54545	95.6522	0.935876	0.299	1
GO:0051966	regulation of synaptic transmission\, glutamatergic	P						1	22	22	4.54545	100	0.935876	0.304	1
GO:0051693	actin filament capping	P						1	22	22	4.54545	100	0.935876	0.313	1
GO:0051057	positive regulation of small GTPase mediated signal transduction	P						1	22	22	4.54545	100	0.935876	0.307	1
GO:0050654	chondroitin sulfate proteoglycan metabolic process	P						1	22	22	4.54545	100	0.935876	0.3345	1
GO:0046633	alpha\-beta T cell proliferation	P						1	22	22	4.54545	100	0.935876	0.314	1
GO:0046520	sphingoid biosynthetic process	P						1	22	23	4.54545	95.6522	0.935876	0.309	1
GO:0045931	positive regulation of mitotic cell cycle	P						1	22	22	4.54545	100	0.935876	0.3255	1
GO:0045884	regulation of survival gene product expression	P						1	22	23	4.54545	95.6522	0.935876	0.31	1
GO:0045457	ecdysteroid secretion	P						1	22	23	4.54545	95.6522	0.935876	0.317	1
GO:0043277	apoptotic cell clearance	P						1	22	22	4.54545	100	0.935876	0.3075	1
GO:0034364	high\-density lipoprotein particle	C						1	22	31	4.54545	70.9677	0.935876	0.301	1
GO:0032421	stereocilium bundle	C						1	22	23	4.54545	95.6522	0.935876	0.315	1
GO:0032334	inhibin secretion	P						1	22	23	4.54545	95.6522	0.935876	0.317	1
GO:0032333	activin secretion	P						1	22	23	4.54545	95.6522	0.935876	0.317	1
GO:0031201	SNARE complex	C						1	22	23	4.54545	95.6522	0.935876	0.331	1
GO:0030140	trans\-Golgi network transport vesicle	C						1	22	23	4.54545	95.6522	0.935876	0.3155	1
GO:0016796	exonuclease activity\, active with either ribo\- or deoxyribonucleic acids and producing 5'\-phosphomonoesters	F						1	22	25	4.54545	88	0.935876	0.301	1
GO:0008093	cytoskeletal adaptor activity	F						1	22	22	4.54545	100	0.935876	0.308	1
GO:0007140	male meiosis	P						1	22	23	4.54545	95.6522	0.935876	0.323	1
GO:0006890	retrograde vesicle\-mediated transport\, Golgi to ER	P						1	22	26	4.54545	84.6154	0.935876	0.3145	1
GO:0005871	kinesin complex	C						1	22	23	4.54545	95.6522	0.935876	0.3055	1
GO:0048471	perinuclear region of cytoplasm	C						9	358	382	2.51397	93.7173	0.934148	0.4315	1
GO:0048667	cell morphogenesis involved in neuron differentiation	P						12	498	521	2.40964	95.5854	0.931329	0.4085	1
GO:0010192	mucilage biosynthetic process	P						19	834	888	2.27818	93.9189	0.929243	0.3905	1
GO:0051098	regulation of binding	P						8	313	343	2.55591	91.2536	0.927788	0.396	1
GO:0019722	calcium\-mediated signaling	P						4	137	149	2.91971	91.9463	0.927433	0.432	1
GO:0043407	negative regulation of MAP kinase activity	P						2	57	58	3.50877	98.2759	0.926946	0.2465	1
GO:0000819	sister chromatid segregation	P						2	57	61	3.50877	93.4426	0.926946	0.2225	1
GO:0043233	organelle lumen	C						52	2493	2707	2.08584	92.0946	0.926023	0.4805	1
GO:0009310	amine catabolic process	P						3	96	109	3.125	88.0734	0.924895	0.209	1
GO:0004519	endonuclease activity	F						3	96	105	3.125	91.4286	0.924895	0.2145	1
GO:0002218	activation of innate immune response	P						3	96	112	3.125	85.7143	0.924895	0.1995	1
GO:0000790	nuclear chromatin	C						3	96	107	3.125	89.7196	0.924895	0.215	1
GO:0000278	mitotic cell cycle	P						19	835	893	2.27545	93.505	0.923835	0.3615	1
GO:0065009	regulation of molecular function	P						30	1379	1480	2.17549	93.1757	0.920866	0.4675	1
GO:0051247	positive regulation of protein metabolic process	P						9	360	390	2.5	92.3077	0.916957	0.4285	1
GO:0005654	nucleoplasm	C						28	1282	1410	2.18409	90.922	0.908843	0.4405	1
GO:0000228	nuclear chromosome	C						6	225	245	2.66667	91.8367	0.908489	0.433	1
GO:0048856	anatomical structure development	P						76	3741	4090	2.03154	91.467	0.908223	0.5345	1
GO:0060485	mesenchyme development	P						3	97	104	3.09278	93.2692	0.906144	0.227	1
GO:0030027	lamellipodium	C						3	97	98	3.09278	98.9796	0.906144	0.2125	1
GO:0051899	membrane depolarization	P						2	58	61	3.44828	95.082	0.900866	0.2645	1
GO:0051531	NFAT protein import into nucleus	P						2	58	74	3.44828	78.3784	0.900866	0.277	1
GO:0042775	mitochondrial ATP synthesis coupled electron transport	P						2	58	62	3.44828	93.5484	0.900866	0.2575	1
GO:0042773	ATP synthesis coupled electron transport	P						2	58	62	3.44828	93.5484	0.900866	0.2575	1
GO:0000792	heterochromatin	C						2	58	63	3.44828	92.0635	0.900866	0.2385	1
GO:0070013	intracellular organelle lumen	C						51	2450	2664	2.08163	91.967	0.899918	0.464	1
GO:0018212	peptidyl\-tyrosine modification	P						6	226	247	2.65487	91.498	0.897298	0.421	1
GO:0044274	multicellular organismal biosynthetic process	P						19	841	895	2.25922	93.9665	0.891523	0.471	1
GO:0008757	S\-adenosylmethionine\-dependent methyltransferase activity	F						3	98	106	3.06122	92.4528	0.887609	0.235	1
GO:0001754	eye photoreceptor cell differentiation	P						3	98	101	3.06122	97.0297	0.887609	0.238	1
GO:0051568	histone H3\-K4 methylation	P						1	23	23	4.34783	100	0.886648	0.333	1
GO:0051492	regulation of stress fiber formation	P						1	23	23	4.34783	100	0.886648	0.32	1
GO:0045717	negative regulation of fatty acid biosynthetic process	P						1	23	24	4.34783	95.8333	0.886648	0.3145	1
GO:0042992	negative regulation of transcription factor import into nucleus	P						1	23	29	4.34783	79.3103	0.886648	0.33	1
GO:0021772	olfactory bulb development	P						1	23	24	4.34783	95.8333	0.886648	0.3215	1
GO:0017144	drug metabolic process	P						1	23	27	4.34783	85.1852	0.886648	0.332	1
GO:0016894	endonuclease activity\, active with either ribo\- or deoxyribonucleic acids and producing 3'\-phosphomonoesters	F						1	23	27	4.34783	85.1852	0.886648	0.3105	1
GO:0008209	androgen metabolic process	P						1	23	28	4.34783	82.1429	0.886648	0.3255	1
GO:0007622	rhythmic behavior	P						1	23	24	4.34783	95.8333	0.886648	0.328	1
GO:0006609	mRNA\-binding (hnRNP) protein import into nucleus	P						1	23	29	4.34783	79.3103	0.886648	0.33	1
GO:0005891	voltage\-gated calcium channel complex	C						1	23	23	4.34783	100	0.886648	0.3255	1
GO:0005771	multivesicular body	C						1	23	23	4.34783	100	0.886648	0.322	1
GO:0002690	positive regulation of leukocyte chemotaxis	P						1	23	23	4.34783	100	0.886648	0.3155	1
GO:0002294	CD4\-positive\, alpha\-beta T cell differentiation during immune response	P						1	23	23	4.34783	100	0.886648	0.329	1
GO:0016788	hydrolase activity\, acting on ester bonds	F						16	696	768	2.29885	90.625	0.886523	0.396	1
GO:0009890	negative regulation of biosynthetic process	P						19	842	896	2.25653	93.9732	0.88616	0.471	1
GO:0004713	protein tyrosine kinase activity	F						4	140	151	2.85714	92.7152	0.882523	0.4345	1
GO:0015844	monoamine transport	P						2	59	72	3.38983	81.9444	0.875296	0.2615	1
GO:0007200	activation of phospholipase C activity by G\-protein coupled receptor protein signaling pathway coupled to IP3 second messenger	P						2	59	62	3.38983	95.1613	0.875296	0.241	1
GO:0007190	activation of adenylate cyclase activity	P						2	59	61	3.38983	96.7213	0.875296	0.255	1
GO:0043161	proteasomal ubiquitin\-dependent protein catabolic process	P						5	184	204	2.71739	90.1961	0.871816	0.3165	1
GO:0010498	proteasomal protein catabolic process	P						5	184	204	2.71739	90.1961	0.871816	0.3165	1
GO:0002757	immune response\-activating signal transduction	P						5	184	266	2.71739	69.1729	0.871816	0.3075	1
GO:0016585	chromatin remodeling complex	C						3	99	99	3.0303	100	0.869283	0.2235	1
GO:0009306	protein secretion	P						3	99	115	3.0303	86.087	0.869283	0.231	1
GO:0016604	nuclear body	C						6	229	266	2.62009	86.0902	0.86404	0.4025	1
GO:0007420	brain development	P						23	1044	1111	2.20307	93.9694	0.860851	0.443	1
GO:0032984	macromolecular complex disassembly	P						7	275	314	2.54545	87.5796	0.855687	0.4715	1
GO:0051260	protein homooligomerization	P						4	142	142	2.8169	100	0.853167	0.4155	1
GO:0007252	I\-kappaB phosphorylation	P						4	142	162	2.8169	87.6543	0.853167	0.455	1
GO:0002697	regulation of immune effector process	P						4	142	181	2.8169	78.453	0.853167	0.438	1
GO:0045762	positive regulation of adenylate cyclase activity	P						2	60	62	3.33333	96.7742	0.850218	0.2605	1
GO:0034637	cellular carbohydrate biosynthetic process	P						2	60	64	3.33333	93.75	0.850218	0.2675	1
GO:0032042	mitochondrial DNA metabolic process	P						2	60	61	3.33333	98.3607	0.850218	0.2745	1
GO:0031295	T cell costimulation	P						2	60	122	3.33333	49.1803	0.850218	0.247	1
GO:0031294	lymphocyte costimulation	P						2	60	122	3.33333	49.1803	0.850218	0.247	1
GO:0007528	neuromuscular junction development	P						2	60	60	3.33333	100	0.850218	0.258	1
GO:0006892	post\-Golgi vesicle\-mediated transport	P						2	60	64	3.33333	93.75	0.850218	0.275	1
GO:0006406	mRNA export from nucleus	P						2	60	71	3.33333	84.507	0.850218	0.271	1
GO:0001701	in utero embryonic development	P						9	368	377	2.44565	97.6127	0.849187	0.433	1
GO:0006886	intracellular protein transport	P						14	606	667	2.31023	90.8546	0.846063	0.426	1
GO:0051179	localization	P						80	3975	4296	2.01258	92.5279	0.843274	0.5815	1
GO:0005740	mitochondrial envelope	C						11	463	511	2.37581	90.6067	0.842334	0.502	1
GO:0016564	transcription repressor activity	F						10	416	443	2.40385	93.9052	0.840203	0.4575	1
GO:0070162	adiponectin secretion	P						1	24	25	4.16667	96	0.839923	0.34	1
GO:0055010	ventricular cardiac muscle morphogenesis	P						1	24	25	4.16667	96	0.839923	0.355	1
GO:0045930	negative regulation of mitotic cell cycle	P						1	24	25	4.16667	96	0.839923	0.3305	1
GO:0043400	cortisol secretion	P						1	24	25	4.16667	96	0.839923	0.3475	1
GO:0043396	corticotropin\-releasing hormone secretion	P						1	24	25	4.16667	96	0.839923	0.343	1
GO:0035115	embryonic forelimb morphogenesis	P						1	24	24	4.16667	100	0.839923	0.3345	1
GO:0034369	plasma lipoprotein particle remodeling	P						1	24	32	4.16667	75	0.839923	0.324	1
GO:0034368	protein\-lipid complex remodeling	P						1	24	32	4.16667	75	0.839923	0.324	1
GO:0034367	macromolecular complex remodeling	P						1	24	32	4.16667	75	0.839923	0.324	1
GO:0033865	nucleoside bisphosphate metabolic process	P						1	24	26	4.16667	92.3077	0.839923	0.323	1
GO:0030835	negative regulation of actin filament depolymerization	P						1	24	24	4.16667	100	0.839923	0.3385	1
GO:0021988	olfactory lobe development	P						1	24	25	4.16667	96	0.839923	0.334	1
GO:0019239	deaminase activity	F						1	24	25	4.16667	96	0.839923	0.34	1
GO:0019098	reproductive behavior	P						1	24	24	4.16667	100	0.839923	0.336	1
GO:0018205	peptidyl\-lysine modification	P						1	24	31	4.16667	77.4194	0.839923	0.329	1
GO:0006024	glycosaminoglycan biosynthetic process	P						1	24	24	4.16667	100	0.839923	0.3435	1
GO:0006023	aminoglycan biosynthetic process	P						1	24	24	4.16667	100	0.839923	0.3435	1
GO:0005680	anaphase\-promoting complex	C						1	24	25	4.16667	96	0.839923	0.3195	1
GO:0002293	alpha\-beta T cell differentiation during immune response	P						1	24	24	4.16667	100	0.839923	0.3395	1
GO:0001881	receptor recycling	P						1	24	26	4.16667	92.3077	0.839923	0.332	1
GO:0031967	organelle envelope	C						16	704	791	2.27273	89.0013	0.839342	0.5125	1
GO:0060627	regulation of vesicle\-mediated transport	P						4	143	150	2.7972	95.3333	0.838659	0.4285	1
GO:0045333	cellular respiration	P						4	143	153	2.7972	93.4641	0.838659	0.45	1
GO:0003690	double\-stranded DNA binding	F						4	143	158	2.7972	90.5063	0.838659	0.4245	1
GO:0042802	identical protein binding	F						17	753	831	2.25764	90.6137	0.837984	0.4005	1
GO:0002764	immune response\-regulating signal transduction	P						5	187	269	2.6738	69.5167	0.834544	0.309	1
GO:0030133	transport vesicle	C						3	101	107	2.9703	94.3925	0.833244	0.243	1
GO:0010001	glial cell differentiation	P						3	101	107	2.9703	94.3925	0.833244	0.254	1
GO:0006800	oxygen and reactive oxygen species metabolic process	P						3	101	115	2.9703	87.8261	0.833244	0.2585	1
GO:0044429	mitochondrial part	C						15	657	722	2.28311	90.9972	0.829769	0.4765	1
GO:0042991	transcription factor import into nucleus	P						2	61	77	3.27869	79.2208	0.825611	0.2925	1
GO:0042743	hydrogen peroxide metabolic process	P						2	61	72	3.27869	84.7222	0.825611	0.2875	1
GO:0031281	positive regulation of cyclase activity	P						2	61	63	3.27869	96.8254	0.825611	0.2695	1
GO:0031109	microtubule polymerization or depolymerization	P						2	61	64	3.27869	95.3125	0.825611	0.2815	1
GO:0010092	specification of organ identity	P						2	61	66	3.27869	92.4242	0.825611	0.285	1
GO:0051099	positive regulation of binding	P						4	144	163	2.77778	88.3436	0.824261	0.441	1
GO:0042113	B cell activation	P						4	144	152	2.77778	94.7368	0.824261	0.437	1
GO:0005976	polysaccharide metabolic process	P						4	144	150	2.77778	96	0.824261	0.4485	1
GO:0000793	condensed chromosome	C						4	144	153	2.77778	94.1176	0.824261	0.4185	1
GO:0030182	neuron differentiation	P						20	903	955	2.21484	94.555	0.824003	0.4855	1
GO:0048858	cell projection morphogenesis	P						12	514	536	2.33463	95.8955	0.818629	0.5325	1
GO:0051169	nuclear transport	P						9	372	420	2.41935	88.5714	0.81588	0.4415	1
GO:0017016	Ras GTPase binding	F						3	102	105	2.94118	97.1429	0.815521	0.263	1
GO:0008135	translation factor activity\, nucleic acid binding	F						3	102	123	2.94118	82.9268	0.815521	0.2385	1
GO:0031974	membrane\-enclosed lumen	C						52	2529	2745	2.05615	92.1311	0.813775	0.5195	1
GO:0044093	positive regulation of molecular function	P						18	807	858	2.23048	94.0559	0.810384	0.423	1
GO:0002443	leukocyte mediated immunity	P						5	189	273	2.6455	69.2308	0.810054	0.5475	1
GO:0031401	positive regulation of protein modification process	P						6	234	251	2.5641	93.2271	0.809637	0.42	1
GO:0000794	condensed nuclear chromosome	C						2	62	66	3.22581	93.9394	0.801459	0.2715	1
GO:0000725	recombinational repair	P						2	62	69	3.22581	89.8551	0.801459	0.288	1
GO:0050851	antigen receptor\-mediated signaling pathway	P						3	103	170	2.91262	60.5882	0.797989	0.2305	1
GO:0046999	regulation of conjugation	P						3	103	108	2.91262	95.3704	0.797989	0.2555	1
GO:0032005	signal transduction involved in conjugation with cellular fusion	P						3	103	108	2.91262	95.3704	0.797989	0.2555	1
GO:0031137	regulation of conjugation with cellular fusion	P						3	103	108	2.91262	95.3704	0.797989	0.2555	1
GO:0000748	conjugation with mutual genetic exchange	P						3	103	108	2.91262	95.3704	0.797989	0.2555	1
GO:0016563	transcription activator activity	F						12	517	546	2.32108	94.6886	0.797901	0.5205	1
GO:0044445	cytosolic part	C						4	146	169	2.73973	86.3905	0.795791	0.4595	1
GO:0070266	necroptosis	P						1	25	32	4	78.125	0.795463	0.331	1
GO:0051817	modification of morphology or physiology of other organism during symbiotic interaction	P						1	25	25	4	100	0.795463	0.349	1
GO:0048538	thymus development	P						1	25	25	4	100	0.795463	0.3435	1
GO:0048246	macrophage chemotaxis	P						1	25	27	4	92.5926	0.795463	0.36	1
GO:0045744	negative regulation of G\-protein coupled receptor protein signaling pathway	P						1	25	27	4	92.5926	0.795463	0.3425	1
GO:0045105	intermediate filament polymerization or depolymerization	P						1	25	26	4	96.1538	0.795463	0.3315	1
GO:0043621	protein self\-association	F						1	25	27	4	92.5926	0.795463	0.3525	1
GO:0043488	regulation of mRNA stability	P						1	25	25	4	100	0.795463	0.3385	1
GO:0035194	posttranscriptional gene silencing by RNA	P						1	25	25	4	100	0.795463	0.338	1
GO:0035176	social behavior	P						1	25	25	4	100	0.795463	0.3545	1
GO:0016441	posttranscriptional gene silencing	P						1	25	25	4	100	0.795463	0.338	1
GO:0010469	regulation of receptor activity	P						1	25	26	4	96.1538	0.795463	0.333	1
GO:0006501	C\-terminal protein lipidation	P						1	25	27	4	92.5926	0.795463	0.3605	1
GO:0006342	chromatin silencing	P						1	25	25	4	100	0.795463	0.346	1
GO:0005544	calcium\-dependent phospholipid binding	F						1	25	30	4	83.3333	0.795463	0.366	1
GO:0000784	nuclear chromosome\, telomeric region	C						1	25	25	4	100	0.795463	0.357	1
GO:0015920	lipopolysaccharide transport	P						5	191	211	2.6178	90.5213	0.785841	0.5515	1
GO:0006732	coenzyme metabolic process	P						5	191	204	2.6178	93.6275	0.785841	0.555	1
GO:0050804	regulation of synaptic transmission	P						4	147	163	2.72109	90.184	0.781715	0.4465	1
GO:0031965	nuclear membrane	C						4	147	174	2.72109	84.4828	0.781715	0.4395	1
GO:0050778	positive regulation of immune response	P						7	283	434	2.4735	65.2074	0.777776	0.461	1
GO:0051592	response to calcium ion	P						2	63	64	3.1746	98.4375	0.777744	0.307	1
GO:0051349	positive regulation of lyase activity	P						2	63	65	3.1746	96.9231	0.777744	0.281	1
GO:0048305	immunoglobulin secretion	P						2	63	75	3.1746	84	0.777744	0.2715	1
GO:0046456	icosanoid biosynthetic process	P						2	63	66	3.1746	95.4545	0.777744	0.301	1
GO:0033103	protein secretion by the type VI secretion system	P						2	63	75	3.1746	84	0.777744	0.2765	1
GO:0015697	quaternary ammonium group transport	P						2	63	82	3.1746	76.8293	0.777744	0.2915	1
GO:0006879	cellular iron ion homeostasis	P						2	63	73	3.1746	86.3014	0.777744	0.266	1
GO:0043065	positive regulation of apoptosis	P						12	520	586	2.30769	88.7372	0.777297	0.5205	1
GO:0051051	negative regulation of transport	P						5	192	213	2.60417	90.1408	0.773837	0.55	1
GO:0030522	intracellular receptor\-mediated signaling pathway	P						5	192	204	2.60417	94.1176	0.773837	0.5615	1
GO:0016050	vesicle organization	P						3	105	108	2.85714	97.2222	0.763484	0.2405	1
GO:0000747	conjugation with cellular fusion	P						3	105	110	2.85714	95.4545	0.763484	0.2625	1
GO:0000746	conjugation	P						3	105	110	2.85714	95.4545	0.763484	0.2625	1
GO:0008170	N\-methyltransferase activity	F						2	64	70	3.125	91.4286	0.75445	0.2795	1
GO:0006836	neurotransmitter transport	P						4	149	156	2.68456	95.5128	0.753872	0.4245	1
GO:0070461	SAGA\-type complex	C						1	26	28	3.84615	92.8571	0.753057	0.3475	1
GO:0070091	glucagon secretion	P						1	26	27	3.84615	96.2963	0.753057	0.3655	1
GO:0051458	adrenocorticotropin secretion	P						1	26	27	3.84615	96.2963	0.753057	0.366	1
GO:0045615	positive regulation of plasmatocyte differentiation	P						1	26	26	3.84615	100	0.753057	0.3515	1
GO:0045595	regulation of cell differentiation	P						1	26	26	3.84615	100	0.753057	0.3515	1
GO:0042462	eye photoreceptor cell development	P						1	26	26	3.84615	100	0.753057	0.3745	1
GO:0042308	negative regulation of protein import into nucleus	P						1	26	32	3.84615	81.25	0.753057	0.362	1
GO:0032321	positive regulation of Rho GTPase activity	P						1	26	28	3.84615	92.8571	0.753057	0.3475	1
GO:0030834	regulation of actin filament depolymerization	P						1	26	26	3.84615	100	0.753057	0.355	1
GO:0030819	positive regulation of cAMP biosynthetic process	P						1	26	27	3.84615	96.2963	0.753057	0.3475	1
GO:0030816	positive regulation of cAMP metabolic process	P						1	26	27	3.84615	96.2963	0.753057	0.3475	1
GO:0010743	regulation of foam cell differentiation	P						1	26	26	3.84615	100	0.753057	0.346	1
GO:0010524	positive regulation of calcium ion transport into cytosol	P						1	26	26	3.84615	100	0.753057	0.3495	1
GO:0006687	glycosphingolipid metabolic process	P						1	26	28	3.84615	92.8571	0.753057	0.342	1
GO:0004437	inositol or phosphatidylinositol phosphatase activity	F						1	26	26	3.84615	100	0.753057	0.362	1
GO:0003724	RNA helicase activity	F						1	26	46	3.84615	56.5217	0.753057	0.334	1
GO:0002688	regulation of leukocyte chemotaxis	P						1	26	26	3.84615	100	0.753057	0.3485	1
GO:0002351	serotonin production during acute inflammatory response	P						1	26	27	3.84615	96.2963	0.753057	0.353	1
GO:0034621	cellular macromolecular complex subunit organization	P						17	769	871	2.21066	88.2893	0.748433	0.514	1
GO:0048384	retinoic acid receptor signaling pathway	P						3	106	110	2.83019	96.3636	0.746502	0.263	1
GO:0006401	RNA catabolic process	P						3	106	123	2.83019	86.1789	0.746502	0.255	1
GO:0005795	Golgi stack	C						3	106	111	2.83019	95.4955	0.746502	0.289	1
GO:0043234	protein complex	C						50	2448	2826	2.04248	86.6242	0.744147	0.547	1
GO:0043566	structure\-specific DNA binding	F						5	195	215	2.5641	90.6977	0.738224	0.5495	1
GO:0006979	response to oxidative stress	P						5	195	208	2.5641	93.75	0.738224	0.5565	1
GO:0009314	response to radiation	P						6	241	253	2.48963	95.2569	0.735523	0.423	1
GO:0000902	cell morphogenesis	P						16	722	758	2.21607	95.2507	0.735137	0.465	1
GO:0010467	gene expression	P						78	3913	4415	1.99336	88.6297	0.732867	0.672	1
GO:0050906	detection of stimulus involved in sensory perception	P						2	65	70	3.07692	92.8571	0.731562	0.2865	1
GO:0045500	sevenless signaling pathway	P						2	65	66	3.07692	98.4848	0.731562	0.296	1
GO:0043197	dendritic spine	C						2	65	73	3.07692	89.0411	0.731562	0.2815	1
GO:0031571	G1 DNA damage checkpoint	P						2	65	74	3.07692	87.8378	0.731562	0.2725	1
GO:0008276	protein methyltransferase activity	F						2	65	71	3.07692	91.5493	0.731562	0.29	1
GO:0008094	DNA\-dependent ATPase activity	F						2	65	79	3.07692	82.2785	0.731562	0.3045	1
GO:0007465	R7 cell fate commitment	P						2	65	66	3.07692	98.4848	0.731562	0.296	1
GO:0004540	ribonuclease activity	F						2	65	75	3.07692	86.6667	0.731562	0.3015	1
GO:0001752	compound eye photoreceptor fate commitment	P						2	65	66	3.07692	98.4848	0.731562	0.296	1
GO:0031929	TOR signaling pathway	P						3	107	110	2.80374	97.2727	0.729695	0.2775	1
GO:0022904	respiratory electron transport chain	P						3	107	114	2.80374	93.8596	0.729695	0.269	1
GO:0006909	phagocytosis	P						3	107	110	2.80374	97.2727	0.729695	0.275	1
GO:0051336	regulation of hydrolase activity	P						12	527	567	2.27704	92.9453	0.72969	0.5165	1
GO:0048812	neuron projection morphogenesis	P						12	527	549	2.27704	95.9927	0.72969	0.5175	1
GO:0032990	cell part morphogenesis	P						12	527	550	2.27704	95.8182	0.72969	0.5185	1
GO:0031975	envelope	C						16	723	811	2.213	89.1492	0.729425	0.5025	1
GO:0032991	macromolecular complex	C						61	3025	3493	2.01653	86.6018	0.727537	0.6265	1
GO:0045786	negative regulation of cell cycle	P						3	108	111	2.77778	97.2973	0.71306	0.5755	1
GO:0046638	positive regulation of alpha\-beta T cell differentiation	P						1	27	27	3.7037	100	0.712524	0.3705	1
GO:0045026	plasma membrane fusion	P						1	27	29	3.7037	93.1034	0.712524	0.354	1
GO:0043487	regulation of RNA stability	P						1	27	27	3.7037	100	0.712524	0.358	1
GO:0042088	T\-helper 1 type immune response	P						1	27	27	3.7037	100	0.712524	0.372	1
GO:0030864	cortical actin cytoskeleton	C						1	27	27	3.7037	100	0.712524	0.3825	1
GO:0018410	peptide or protein carboxyl\-terminal blocking	P						1	27	29	3.7037	93.1034	0.712524	0.3805	1
GO:0016709	oxidoreductase activity\, acting on paired donors\, with incorporation or reduction of molecular oxygen\, NADH or NADPH as one donor\, and incorporation of one atom of oxygen	F						1	27	28	3.7037	96.4286	0.712524	0.361	1
GO:0010332	response to gamma radiation	P						1	27	30	3.7037	90	0.712524	0.374	1
GO:0007628	adult walking behavior	P						1	27	28	3.7037	96.4286	0.712524	0.345	1
GO:0007040	lysosome organization	P						1	27	32	3.7037	84.375	0.712524	0.3605	1
GO:0006611	protein export from nucleus	P						1	27	27	3.7037	100	0.712524	0.366	1
GO:0006493	protein amino acid O\-linked glycosylation	P						1	27	27	3.7037	100	0.712524	0.364	1
GO:0005881	cytoplasmic microtubule	C						1	27	28	3.7037	96.4286	0.712524	0.3795	1
GO:0005245	voltage\-gated calcium channel activity	F						1	27	27	3.7037	100	0.712524	0.361	1
GO:0002374	cytokine secretion during immune response	P						1	27	36	3.7037	75	0.712524	0.353	1
GO:0001755	neural crest cell migration	P						1	27	31	3.7037	87.0968	0.712524	0.3655	1
GO:0009790	embryonic development	P						20	925	980	2.16216	94.3878	0.712406	0.5545	1
GO:0005874	microtubule	C						7	290	315	2.41379	92.0635	0.711491	0.4675	1
GO:0045168	cell\-cell signaling involved in cell fate specification	P						2	66	71	3.0303	92.9577	0.709065	0.313	1
GO:0045023	G0 to G1 transition	P						2	66	67	3.0303	98.5075	0.709065	0.3145	1
GO:0030588	pseudocleavage	P						2	66	82	3.0303	80.4878	0.709065	0.323	1
GO:0051345	positive regulation of hydrolase activity	P						7	291	308	2.4055	94.4805	0.702159	0.493	1
GO:0007219	Notch signaling pathway	P						4	153	163	2.61438	93.865	0.699381	0.453	1
GO:0005575	cellular_component	C						289	15400	17537	1.87662	87.8143	0.698511	1	1
GO:0019207	kinase regulator activity	F						3	109	123	2.75229	88.6179	0.696592	0.569	1
GO:0031175	neuron projection development	P						13	581	614	2.23752	94.6254	0.695589	0.5335	1
GO:0000904	cell morphogenesis involved in differentiation	P						13	581	608	2.23752	95.5592	0.695589	0.5285	1
GO:0032486	Rap protein signal transduction	P						8	340	378	2.35294	89.9471	0.687546	0.537	1
GO:0060515	prostate field specification	P						2	67	72	2.98507	93.0556	0.686946	0.317	1
GO:0045466	R7 cell differentiation	P						2	67	69	2.98507	97.1014	0.686946	0.3075	1
GO:0031407	oxylipin metabolic process	P						2	67	79	2.98507	84.8101	0.686946	0.314	1
GO:0006405	RNA export from nucleus	P						2	67	78	2.98507	85.8974	0.686946	0.317	1
GO:0001751	compound eye photoreceptor cell differentiation	P						2	67	69	2.98507	97.1014	0.686946	0.3075	1
GO:0003714	transcription corepressor activity	F						4	154	159	2.5974	96.8553	0.685999	0.4475	1
GO:0051188	cofactor biosynthetic process	P						3	110	118	2.72727	93.2203	0.680288	0.5675	1
GO:0007202	activation of phospholipase C activity	P						3	110	114	2.72727	96.4912	0.680288	0.5745	1
GO:0031252	cell leading edge	C						5	200	215	2.5	93.0233	0.680151	0.5655	1
GO:0051056	regulation of small GTPase mediated signal transduction	P						8	341	379	2.34604	89.9736	0.679037	0.542	1
GO:0006468	protein amino acid phosphorylation	P						20	932	991	2.14592	94.0464	0.677447	0.544	1
GO:0006605	protein targeting	P						7	294	328	2.38095	89.6341	0.674365	0.5035	1
GO:0051353	positive regulation of oxidoreductase activity	P						1	28	35	3.57143	80	0.673704	0.3615	1
GO:0048259	regulation of receptor\-mediated endocytosis	P						1	28	30	3.57143	93.3333	0.673704	0.3705	1
GO:0046966	thyroid hormone receptor binding	F						1	28	30	3.57143	93.3333	0.673704	0.383	1
GO:0046928	regulation of neurotransmitter secretion	P						1	28	29	3.57143	96.5517	0.673704	0.395	1
GO:0045814	negative regulation of gene expression\, epigenetic	P						1	28	32	3.57143	87.5	0.673704	0.3785	1
GO:0045028	purinergic nucleotide receptor activity\, G\-protein coupled	F						1	28	30	3.57143	93.3333	0.673704	0.385	1
GO:0044452	nucleolar part	C						1	28	31	3.57143	90.3226	0.673704	0.393	1
GO:0043331	response to dsRNA	P						1	28	28	3.57143	100	0.673704	0.3735	1
GO:0042304	regulation of fatty acid biosynthetic process	P						1	28	29	3.57143	96.5517	0.673704	0.371	1
GO:0042267	natural killer cell mediated cytotoxicity	P						1	28	50	3.57143	56	0.673704	0.371	1
GO:0035136	forelimb morphogenesis	P						1	28	29	3.57143	96.5517	0.673704	0.3755	1
GO:0032231	regulation of actin filament bundle formation	P						1	28	28	3.57143	100	0.673704	0.3645	1
GO:0019439	aromatic compound catabolic process	P						1	28	30	3.57143	93.3333	0.673704	0.3855	1
GO:0019371	cyclooxygenase pathway	P						1	28	29	3.57143	96.5517	0.673704	0.37	1
GO:0019059	initiation of viral infection	P						1	28	31	3.57143	90.3226	0.673704	0.388	1
GO:0016575	histone deacetylation	P						1	28	28	3.57143	100	0.673704	0.3835	1
GO:0009925	basal plasma membrane	C						1	28	29	3.57143	96.5517	0.673704	0.3845	1
GO:0009125	nucleoside monophosphate catabolic process	P						1	28	28	3.57143	100	0.673704	0.378	1
GO:0005978	glycogen biosynthetic process	P						1	28	29	3.57143	96.5517	0.673704	0.37	1
GO:0004520	endodeoxyribonuclease activity	F						1	28	29	3.57143	96.5517	0.673704	0.3645	1
GO:0002053	positive regulation of mesenchymal cell proliferation	P						1	28	28	3.57143	100	0.673704	0.354	1
GO:0001608	nucleotide receptor activity\, G\-protein coupled	F						1	28	30	3.57143	93.3333	0.673704	0.385	1
GO:0031049	programmed DNA elimination	P						4	155	159	2.58065	97.4843	0.67271	0.4585	1
GO:0006873	cellular ion homeostasis	P						11	487	509	2.25873	95.6778	0.670193	0.623	1
GO:0007417	central nervous system development	P						25	1186	1264	2.10793	93.8291	0.669806	0.515	1
GO:0050663	cytokine secretion	P						2	68	82	2.94118	82.9268	0.665192	0.3065	1
GO:0042706	eye photoreceptor cell fate commitment	P						2	68	69	2.94118	98.5507	0.665192	0.31	1
GO:0019228	regulation of action potential in neuron	P						2	68	70	2.94118	97.1429	0.665192	0.3285	1
GO:0006733	oxidoreduction coenzyme metabolic process	P						2	68	69	2.94118	98.5507	0.665192	0.3245	1
GO:0017124	SH3 domain binding	F						3	111	120	2.7027	92.5	0.664146	0.5735	1
GO:0010863	positive regulation of phospholipase C activity	P						3	111	115	2.7027	96.5217	0.664146	0.575	1
GO:0002429	immune response\-activating cell surface receptor signaling pathway	P						3	111	183	2.7027	60.6557	0.664146	0.5675	1
GO:0042770	DNA damage response\, signal transduction	P						4	156	175	2.5641	89.1429	0.659512	0.4525	1
GO:0031300	intrinsic to organelle membrane	C						4	156	178	2.5641	87.6404	0.659512	0.4605	1
GO:0007275	multicellular organismal development	P						80	4047	4411	1.97677	91.7479	0.659463	0.7125	1
GO:0030695	GTPase regulator activity	F						10	440	487	2.27273	90.3491	0.658171	0.585	1
GO:0005635	nuclear envelope	C						6	249	287	2.40964	86.7596	0.653566	0.635	1
GO:0007265	Ras protein signal transduction	P						10	441	484	2.26757	91.1157	0.650811	0.604	1
GO:0042098	T cell proliferation	P						3	112	119	2.67857	94.1176	0.64816	0.58	1
GO:0016616	oxidoreductase activity\, acting on the CH\-OH group of donors\, NAD or NADP as acceptor	F						3	112	123	2.67857	91.0569	0.64816	0.5885	1
GO:0005938	cell cortex	C						4	157	162	2.54777	96.9136	0.646405	0.4545	1
GO:0000075	cell cycle checkpoint	P						5	203	222	2.46305	91.4414	0.646045	0.5475	1
GO:0055072	iron ion homeostasis	P						2	69	79	2.89855	87.3418	0.64379	0.302	1
GO:0051017	actin filament bundle formation	P						2	69	74	2.89855	93.2432	0.64379	0.299	1
GO:0050708	regulation of protein secretion	P						2	69	81	2.89855	85.1852	0.64379	0.323	1
GO:0000320	re\-entry into mitotic cell cycle	P						2	69	70	2.89855	98.5714	0.64379	0.3375	1
GO:0031966	mitochondrial membrane	C						10	442	482	2.26244	91.7012	0.643467	0.6005	1
GO:0048731	system development	P						71	3581	3906	1.98269	91.6795	0.638848	0.656	1
GO:0070462	plus\-end specific microtubule depolymerization	P						1	29	30	3.44828	96.6667	0.636456	0.396	1
GO:0060113	inner ear receptor cell differentiation	P						1	29	30	3.44828	96.6667	0.636456	0.383	1
GO:0046915	transition metal ion transmembrane transporter activity	F						1	29	35	3.44828	82.8571	0.636456	0.3915	1
GO:0042461	photoreceptor cell development	P						1	29	29	3.44828	100	0.636456	0.4055	1
GO:0042375	quinone cofactor metabolic process	P						1	29	30	3.44828	96.6667	0.636456	0.386	1
GO:0030545	receptor regulator activity	F						1	29	30	3.44828	96.6667	0.636456	0.3845	1
GO:0030433	ER\-associated protein catabolic process	P						1	29	31	3.44828	93.5484	0.636456	0.3895	1
GO:0021532	neural tube patterning	P						1	29	29	3.44828	100	0.636456	0.381	1
GO:0010827	regulation of glucose transport	P						1	29	31	3.44828	93.5484	0.636456	0.3785	1
GO:0010464	regulation of mesenchymal cell proliferation	P						1	29	29	3.44828	100	0.636456	0.3645	1
GO:0007094	mitotic cell cycle spindle assembly checkpoint	P						1	29	30	3.44828	96.6667	0.636456	0.3915	1
GO:0003887	DNA\-directed DNA polymerase activity	F						1	29	31	3.44828	93.5484	0.636456	0.394	1
GO:0003009	skeletal muscle contraction	P						1	29	35	3.44828	82.8571	0.636456	0.3925	1
GO:0002361	CD4\-positive\, CD25\-positive\, alpha\-beta regulatory T cell differentiation	P						1	29	29	3.44828	100	0.636456	0.3995	1
GO:0001866	NK T cell proliferation	P						1	29	29	3.44828	100	0.636456	0.3895	1
GO:0000184	nuclear\-transcribed mRNA catabolic process\, nonsense\-mediated decay	P						1	29	30	3.44828	96.6667	0.636456	0.3925	1
GO:0043953	protein transport by the Tat complex	P						4	158	186	2.53165	84.9462	0.633387	0.462	1
GO:0051091	positive regulation of transcription factor activity	P						3	113	129	2.65487	87.5969	0.632329	0.5975	1
GO:0045892	negative regulation of transcription\, DNA\-dependent	P						3	113	123	2.65487	91.8699	0.632329	0.552	1
GO:0035023	regulation of Rho protein signal transduction	P						3	113	119	2.65487	94.958	0.632329	0.5845	1
GO:0031267	small GTPase binding	F						3	113	116	2.65487	97.4138	0.632329	0.5865	1
GO:0055082	cellular chemical homeostasis	P						11	493	515	2.23124	95.7282	0.628518	0.621	1
GO:0060513	prostatic bud formation	P						2	70	75	2.85714	93.3333	0.622728	0.336	1
GO:0050798	activated T cell proliferation	P						2	70	70	2.85714	100	0.622728	0.345	1
GO:0044441	cilium part	C						2	70	73	2.85714	95.8904	0.622728	0.3145	1
GO:0031256	leading edge membrane	C						2	70	81	2.85714	86.4198	0.622728	0.3215	1
GO:0022618	ribonucleoprotein complex assembly	P						2	70	85	2.85714	82.3529	0.622728	0.3245	1
GO:0006022	aminoglycan metabolic process	P						2	70	72	2.85714	97.2222	0.622728	0.3445	1
GO:0030030	cell projection organization	P						16	742	778	2.15633	95.3728	0.622368	0.6005	1
GO:0022411	cellular component disassembly	P						8	348	388	2.29885	89.6907	0.620187	0.5335	1
GO:0030054	cell junction	C						13	593	625	2.19224	94.88	0.619795	0.525	1
GO:0002768	immune response\-regulating cell surface receptor signaling pathway	P						3	114	186	2.63158	61.2903	0.616649	0.5755	1
GO:0022626	cytosolic ribosome	C						2	71	83	2.8169	85.5422	0.601996	0.3135	1
GO:0009582	detection of abiotic stimulus	P						2	71	74	2.8169	95.9459	0.601996	0.3365	1
GO:0000271	polysaccharide biosynthetic process	P						2	71	75	2.8169	94.6667	0.601996	0.35	1
GO:0060722	cell proliferation involved in embryonic placenta development	P						3	115	120	2.6087	95.8333	0.601117	0.602	1
GO:0042127	regulation of cell proliferation	P						3	115	120	2.6087	95.8333	0.601117	0.602	1
GO:0016779	nucleotidyltransferase activity	F						3	115	135	2.6087	85.1852	0.601117	0.5985	1
GO:0014841	satellite cell proliferation	P						3	115	120	2.6087	95.8333	0.601117	0.602	1
GO:0008289	lipid binding	F						11	497	526	2.21328	94.4867	0.60102	0.6265	1
GO:0060078	regulation of postsynaptic membrane potential	P						1	30	31	3.33333	96.7742	0.600656	0.405	1
GO:0048243	norepinephrine secretion	P						1	30	36	3.33333	83.3333	0.600656	0.3895	1
GO:0045841	negative regulation of mitotic metaphase/anaphase transition	P						1	30	31	3.33333	96.7742	0.600656	0.405	1
GO:0042982	amyloid precursor protein metabolic process	P						1	30	33	3.33333	90.9091	0.600656	0.402	1
GO:0032480	negative regulation of type I interferon production	P						1	30	31	3.33333	96.7742	0.600656	0.3915	1
GO:0032275	luteinizing hormone secretion	P						1	30	31	3.33333	96.7742	0.600656	0.4055	1
GO:0032274	gonadotropin secretion	P						1	30	31	3.33333	96.7742	0.600656	0.4055	1
GO:0031577	spindle checkpoint	P						1	30	31	3.33333	96.7742	0.600656	0.4025	1
GO:0031408	oxylipin biosynthetic process	P						1	30	31	3.33333	96.7742	0.600656	0.3885	1
GO:0030532	small nuclear ribonucleoprotein complex	C						1	30	40	3.33333	75	0.600656	0.3905	1
GO:0009250	glucan biosynthetic process	P						1	30	33	3.33333	90.9091	0.600656	0.394	1
GO:0007033	vacuole organization	P						1	30	35	3.33333	85.7143	0.600656	0.3845	1
GO:0006488	dolichol\-linked oligosaccharide biosynthetic process	P						1	30	32	3.33333	93.75	0.600656	0.3915	1
GO:0006020	inositol metabolic process	P						1	30	30	3.33333	100	0.600656	0.3955	1
GO:0002335	mature B cell differentiation	P						1	30	33	3.33333	90.9091	0.600656	0.398	1
GO:0051223	regulation of protein transport	P						4	161	189	2.48447	85.1852	0.594854	0.4715	1
GO:0010553	negative regulation of specific transcription from RNA polymerase II promoter	P						4	161	165	2.48447	97.5758	0.594854	0.458	1
GO:0000287	magnesium ion binding	F						4	161	175	2.48447	92	0.594854	0.467	1
GO:0007411	axon guidance	P						8	352	371	2.27273	94.8787	0.587106	0.699	1
GO:0048663	neuron fate commitment	P						3	116	118	2.58621	98.3051	0.58573	0.602	1
GO:0008654	phospholipid biosynthetic process	P						3	116	128	2.58621	90.625	0.58573	0.584	1
GO:0030136	clathrin\-coated vesicle	C						4	162	173	2.46914	93.6416	0.582179	0.715	1
GO:0048749	compound eye development	P						2	72	74	2.77778	97.2973	0.581583	0.336	1
GO:0032011	ARF protein signal transduction	P						2	72	76	2.77778	94.7368	0.581583	0.3415	1
GO:0016458	gene silencing	P						2	72	72	2.77778	100	0.581583	0.3275	1
GO:0005089	Rho guanyl\-nucleotide exchange factor activity	F						2	72	76	2.77778	94.7368	0.581583	0.3395	1
GO:0001745	compound eye morphogenesis	P						2	72	74	2.77778	97.2973	0.581583	0.336	1
GO:0030098	lymphocyte differentiation	P						7	305	377	2.29508	80.9019	0.574926	0.684	1
GO:0060589	nucleoside\-triphosphatase regulator activity	F						10	452	499	2.21239	90.5812	0.570953	0.59	1
GO:0043523	regulation of neuron apoptosis	P						3	117	130	2.5641	90	0.570485	0.5895	1
GO:0010518	positive regulation of phospholipase activity	P						3	117	122	2.5641	95.9016	0.570485	0.585	1
GO:0006839	mitochondrial transport	P						3	117	128	2.5641	91.4062	0.570485	0.591	1
GO:0006816	calcium ion transport	P						5	210	210	2.38095	100	0.568494	0.5505	1
GO:0051897	positive regulation of protein kinase B signaling cascade	P						1	31	33	3.22581	93.9394	0.566192	0.4325	1
GO:0048306	calcium\-dependent protein binding	F						1	31	34	3.22581	91.1765	0.566192	0.4095	1
GO:0046637	regulation of alpha\-beta T cell differentiation	P						1	31	31	3.22581	100	0.566192	0.4165	1
GO:0045777	positive regulation of blood pressure	P						1	31	32	3.22581	96.875	0.566192	0.4125	1
GO:0043178	alcohol binding	F						1	31	32	3.22581	96.875	0.566192	0.4035	1
GO:0042094	interleukin\-2 biosynthetic process	P						1	31	31	3.22581	100	0.566192	0.412	1
GO:0034704	calcium channel complex	C						1	31	31	3.22581	100	0.566192	0.4095	1
GO:0033764	steroid dehydrogenase activity\, acting on the CH\-OH group of donors\, NAD or NADP as acceptor	F						1	31	36	3.22581	86.1111	0.566192	0.3925	1
GO:0030252	growth hormone secretion	P						1	31	37	3.22581	83.7838	0.566192	0.4155	1
GO:0016814	hydrolase activity\, acting on carbon\-nitrogen (but not peptide) bonds\, in cyclic amidines	F						1	31	34	3.22581	91.1765	0.566192	0.3975	1
GO:0008376	acetylgalactosaminyltransferase activity	F						1	31	32	3.22581	96.875	0.566192	0.4225	1
GO:0005689	U12\-dependent spliceosome	C						1	31	32	3.22581	96.875	0.566192	0.4175	1
GO:0003755	peptidyl\-prolyl cis\-trans isomerase activity	F						1	31	38	3.22581	81.5789	0.566192	0.4	1
GO:0002687	positive regulation of leukocyte migration	P						1	31	31	3.22581	100	0.566192	0.401	1
GO:0043085	positive regulation of catalytic activity	P						15	702	743	2.13675	94.4818	0.565323	0.6835	1
GO:0060601	lateral sprouting from an epithelium	P						2	73	78	2.73973	93.5897	0.561478	0.3575	1
GO:0043062	extracellular structure organization	P						5	211	224	2.36967	94.1964	0.557639	0.578	1
GO:0045121	membrane raft	C						4	164	184	2.43902	89.1304	0.557078	0.7115	1
GO:0005912	adherens junction	C						4	164	173	2.43902	94.7977	0.557078	0.731	1
GO:0030198	extracellular matrix organization	P						3	118	129	2.54237	91.4729	0.555379	0.5815	1
GO:0007568	aging	P						4	165	168	2.42424	98.2143	0.544649	0.7305	1
GO:0006323	DNA packaging	P						4	165	179	2.42424	92.1788	0.544649	0.712	1
GO:0060572	morphogenesis of an epithelial bud	P						2	74	79	2.7027	93.6709	0.541671	0.3585	1
GO:0033258	plastid DNA metabolic process	P						2	74	76	2.7027	97.3684	0.541671	0.353	1
GO:0031575	G1/S transition checkpoint	P						2	74	84	2.7027	88.0952	0.541671	0.343	1
GO:0006644	phospholipid metabolic process	P						5	213	229	2.34742	93.0131	0.536088	0.5595	1
GO:0052314	phytoalexin metabolic process	P						76	3885	4292	1.95624	90.5172	0.533852	0.772	1
GO:0048599	oocyte development	P						1	32	35	3.125	91.4286	0.532966	0.4075	1
GO:0046320	regulation of fatty acid oxidation	P						1	32	33	3.125	96.9697	0.532966	0.432	1
GO:0045730	respiratory burst	P						1	32	34	3.125	94.1176	0.532966	0.4105	1
GO:0045213	neurotransmitter receptor metabolic process	P						1	32	32	3.125	100	0.532966	0.4155	1
GO:0042752	regulation of circadian rhythm	P						1	32	33	3.125	96.9697	0.532966	0.4115	1
GO:0035303	regulation of dephosphorylation	P						1	32	33	3.125	96.9697	0.532966	0.4155	1
GO:0030166	proteoglycan biosynthetic process	P						1	32	33	3.125	96.9697	0.532966	0.4355	1
GO:0030145	manganese ion binding	F						1	32	34	3.125	94.1176	0.532966	0.4275	1
GO:0022627	cytosolic small ribosomal subunit	C						1	32	41	3.125	78.0488	0.532966	0.406	1
GO:0021531	radial glial cell differentiation in the spinal cord	P						1	32	32	3.125	100	0.532966	0.418	1
GO:0007006	mitochondrial membrane organization	P						1	32	32	3.125	100	0.532966	0.4235	1
GO:0005545	phosphatidylinositol binding	F						1	32	32	3.125	100	0.532966	0.4035	1
GO:0001865	NK T cell differentiation	P						1	32	32	3.125	100	0.532966	0.426	1
GO:0009187	cyclic nucleotide metabolic process	P						4	166	179	2.40964	92.7374	0.532299	0.7245	1
GO:0080134	regulation of response to stress	P						10	458	518	2.18341	88.417	0.528225	0.577	1
GO:0045182	translation regulator activity	F						3	120	143	2.5	83.9161	0.525575	0.6015	1
GO:0007018	microtubule\-based movement	P						3	120	134	2.5	89.5522	0.525575	0.576	1
GO:0002250	adaptive immune response	P						5	214	319	2.33645	67.0846	0.525392	0.5535	1
GO:0050660	FAD binding	F						2	75	78	2.66667	96.1538	0.522154	0.3595	1
GO:0044403	symbiosis\, encompassing mutualism through parasitism	P						2	75	101	2.66667	74.2574	0.522154	0.367	1
GO:0008629	induction of apoptosis by intracellular signals	P						2	75	82	2.66667	91.4634	0.522154	0.35	1
GO:0003777	microtubule motor activity	F						2	75	80	2.66667	93.75	0.522154	0.3535	1
GO:0030518	steroid hormone receptor signaling pathway	P						4	167	178	2.39521	93.8202	0.520027	0.7265	1
GO:0010191	mucilage metabolic process	P						21	1016	1087	2.06693	93.4683	0.51667	0.642	1
GO:0008202	steroid metabolic process	P						6	263	284	2.28137	92.6056	0.516583	0.62	1
GO:0010517	regulation of phospholipase activity	P						3	121	126	2.47934	96.0317	0.510872	0.591	1
GO:0051640	organelle localization	P						11	511	553	2.15264	92.4051	0.506517	0.611	1
GO:0019637	organophosphate metabolic process	P						5	216	233	2.31481	92.7039	0.504156	0.7825	1
GO:0042306	regulation of protein import into nucleus	P						2	76	98	2.63158	77.551	0.502918	0.378	1
GO:0050432	catecholamine secretion	P						1	33	39	3.0303	84.6154	0.50089	0.42	1
GO:0045833	negative regulation of lipid metabolic process	P						1	33	50	3.0303	66	0.50089	0.415	1
GO:0043312	neutrophil degranulation	P						1	33	34	3.0303	97.0588	0.50089	0.4095	1
GO:0043149	stress fiber formation	P						1	33	33	3.0303	100	0.50089	0.3985	1
GO:0030810	positive regulation of nucleotide biosynthetic process	P						1	33	34	3.0303	97.0588	0.50089	0.4255	1
[truncated: 11,260 more rows]
