# Supplementary material for: Small RNA sequencing-microarray analyses in Parkinson leukocytes reveal deep brain stimulation-induced splicing changes that classify brain region transcriptomes
Source: Front Mol Neurosci. 2013 May 13;6:10. doi: 10.3389/fnmol.2013.00010 (PMC3652308; doi:10.3389/fnmol.2013.00010)
Supplement: Supplementary file 15 [file DataSheet14.XLSX]

## Sheet: Hs_Junction_S1_vs_S2.p5_average
microRNA-Name	Number Changed	Number Measured	Percent Changed	Zscore	PermuteP	AdjP	Changed GeneSymbols
hsa-miR-331-5p	3	66	4.54545	3.88833	0.0025	0.00878723	ATRN, PABPC1L, LST1
hsa-miR-591	4	113	3.53982	3.79352	0.005	0.0149638	FAM65B, SEPT6, PMF1, LST1
hsa-miR-505*	2	47	4.25532	3.02691	0.0015	0.00768372	PABPC1L, LST1
hsa-miR-380-5p	2	48	4.16667	2.9837	0.001	0.00750909	PABPC1L, PNKD
hsa-miR-518d	2	57	3.50877	2.64282	0.001	0.00750909	PABPC1L, PNKD
hsa-miR-193a-5p	2	63	3.1746	2.45331	0.002	0.00768372	CMTM1, PABPC1L
hsa-miR-674	2	63	3.1746	2.45331	0.0025	0.00878723	FAM65B, LST1
hsa-miR-139-3p	2	65	3.07692	2.3954	0.0015	0.00768372	PABPC1L, LST1
hsa-miR-892b	2	66	3.0303	2.36731	0.0005	0.00750909	PNKD, LST1
hsa-miR-140-3p	2	76	2.63158	2.11396	0.0025	0.00878723	PMF1, LST1
hsa-miR-648	3	146	2.05479	2.08949	0.0035	0.0107074	PABPC1L, ALG13, PNKD
hsa-miR-375	3	146	2.05479	2.08949	0.004	0.0121026	MGST1, ALG13, LST1
hsa-miR-582-3p	2	80	2.5	2.02445	0.003	0.00935094	FAM65B, BCL2L11
hsa-miR-516-5p	2	98	2.04082	1.68231	0.002	0.00768372	FAM65B, PNKD
hsa-miR-422b	2	100	2	1.64921	0.002	0.00768372	FAM65B, PNKD
hsa-miR-422a	4	280	1.42857	1.61649	0.0035	0.0107074	PABPC1L, FAM65B, PNKD, LST1
hsa-miR-511	2	109	1.83486	1.50974	0.0015	0.00768372	PABPC1L, LST1
hsa-miR-452	2	109	1.83486	1.50974	0.003	0.00935094	PABPC1L, FAM65B
hsa-miR-518f*	2	115	1.73913	1.42435	0.003	0.00935094	PABPC1L, FAM65B
hsa-miR-185	4	314	1.27389	1.3692	0.003	0.00935094	FAM65B, EAF2, C8orf38, CCL4L1
hsa-miR-564	3	212	1.41509	1.3668	0.004	0.0121026	FAM65B, PNKD, PMF1
hsa-miR-194*	1	42	2.38095	1.36359	0.002	0.00768372	PMF1
hsa-miR-933	1	44	2.27273	1.30767	0.0025	0.00878723	ALG13
hsa-miR-185*	1	46	2.17391	1.25489	0.002	0.00768372	PMF1
hsa-miR-297	1	46	2.17391	1.25489	0.003	0.00935094	PABPC1L
hsa-miR-18b*	1	47	2.12766	1.22957	0.002	0.00768372	PMF1
hsa-miR-518e*	1	48	2.08333	1.20492	0.002	0.00768372	FAM65B
hsa-miR-576-3p	1	48	2.08333	1.20492	0.0025	0.00878723	ALG13
hsa-miR-196a*	1	48	2.08333	1.20492	1	1	PNKD
hsa-miR-490-5p	1	49	2.04082	1.1809	0.002	0.00768372	FAM65B
hsa-miR-593*	1	49	2.04082	1.1809	0.002	0.00768372	PMF1
hsa-miR-27a*	1	49	2.04082	1.1809	1	1	PNKD
hsa-miR-672	1	50	2	1.15749	0.002	0.00768372	FAM65B
hsa-miR-432*	2	138	1.44928	1.14041	0.001	0.00750909	PABPC1L, PNKD
hsa-miR-331-3p	1	51	1.96078	1.13465	0.0005	0.00750909	LST1
hsa-miR-150*	1	51	1.96078	1.13465	0.002	0.00768372	FAM65B
hsa-miR-20b*	1	51	1.96078	1.13465	0.003	0.00935094	PABPC1L
hsa-miR-222*	1	51	1.96078	1.13465	1	1	PNKD
hsa-miR-216	1	52	1.92308	1.11236	1	1	PNKD
hsa-miR-571	2	141	1.41844	1.10751	0.002	0.00768372	FAM65B, PNKD
hsa-miR-520d-5p	1	53	1.88679	1.09059	0.001	0.00750909	PABPC1L
hsa-miR-223*	1	53	1.88679	1.09059	0.002	0.00768372	FAM65B
hsa-miR-450b-3p	1	53	1.88679	1.09059	0.002	0.00768372	FAM65B
hsa-miR-616*	1	53	1.88679	1.09059	0.002	0.00768372	PAOX
hsa-miR-380*	1	53	1.88679	1.09059	1	1	PNKD
hsa-miR-658	3	249	1.20482	1.06822	0.003	0.00935094	PABPC1L, FAM65B, PNKD
hsa-miR-520a*	2	146	1.36986	1.05443	0.002	0.00768372	FAM65B, PNKD
hsa-miR-298	1	55	1.81818	1.04854	0.001	0.00750909	PABPC1L
hsa-miR-593	3	252	1.19048	1.0462	0.0015	0.00768372	PABPC1L, PNKD, LST1
hsa-miR-125b	3	254	1.1811	1.03167	0.0025	0.00878723	CMTM1, PABPC1L, LST1
hsa-miR-655	1	56	1.78571	1.02821	0.001	0.00750909	PABPC1L
hsa-miR-744	1	56	1.78571	1.02821	0.001	0.00750909	PABPC1L
hsa-miR-33b*	1	56	1.78571	1.02821	0.003	0.00935094	PABPC1L
hsa-miR-491-3p	1	57	1.75439	1.00831	0.0005	0.00750909	SEPT6
hsa-miR-29c*	1	57	1.75439	1.00831	0.001	0.00750909	PABPC1L
hsa-miR-374b*	1	57	1.75439	1.00831	0.002	0.00768372	FAM65B
hsa-miR-548c-3p	1	57	1.75439	1.00831	0.002	0.00768372	FAM65B
hsa-miR-323-3p	1	57	1.75439	1.00831	0.0025	0.00878723	ALG13
hsa-miR-497	4	375	1.06667	0.990816	0.0045	0.0135164	PABPC1L, PNKD, EAF2, PPIA
hsa-miR-887	1	58	1.72414	0.988839	0.0005	0.00750909	LST1
hsa-miR-219-1-3p	1	58	1.72414	0.988839	0.002	0.00768372	FAM65B
hsa-miR-652	2	153	1.30719	0.983503	0.002	0.00768372	FAM65B, PNKD
hsa-miR-220c	1	59	1.69492	0.969768	0.0005	0.00750909	LST1
hsa-miR-923	1	59	1.69492	0.969768	0.002	0.00768372	FAM65B
hsa-miR-525	2	155	1.29032	0.963913	0.002	0.00768372	FAM65B, PNKD
hsa-miR-135b*	1	60	1.66667	0.951083	0.001	0.00750909	PABPC1L
hsa-miR-29b-2*	1	60	1.66667	0.951083	0.003	0.00935094	PABPC1L
hsa-miR-490	2	157	1.27389	0.944607	0.002	0.00768372	FAM65B, PNKD
hsa-miR-637	3	268	1.1194	0.933328	0.003	0.00935094	PABPC1L, FAM65B, PNKD
hsa-miR-922	1	61	1.63934	0.932769	0.0005	0.00750909	SEPT6
hsa-miR-338-5p	1	61	1.63934	0.932769	0.002	0.00768372	FAM65B
hsa-miR-129	1	62	1.6129	0.914813	0.001	0.00750909	PABPC1L
hsa-miR-875-3p	1	62	1.6129	0.914813	0.001	0.00750909	PABPC1L
hsa-miR-586	1	62	1.6129	0.914813	0.002	0.00768372	FAM65B
hsa-miR-560	2	161	1.24224	0.906811	0.0005	0.00750909	SEPT6, PNKD
hsa-miR-379	2	162	1.23457	0.897526	0.001	0.00750909	PABPC1L, PNKD
hsa-miR-509-3p	1	63	1.5873	0.897199	0.002	0.00768372	FAM65B
hsa-miR-17*	1	63	1.5873	0.897199	0.003	0.00935094	PABPC1L
hsa-miR-30e*	1	63	1.5873	0.897199	0.003	0.00935094	PABPC1L
hsa-miR-92a-2*	1	63	1.5873	0.897199	1	1	PNKD
hsa-miR-30d*	1	64	1.5625	0.879916	0.003	0.00935094	PABPC1L
hsa-miR-487a	1	65	1.53846	0.862952	0.001	0.00750909	PABPC1L
hsa-miR-548d-3p	1	65	1.53846	0.862952	0.002	0.00768372	PAOX
hsa-miR-661	3	280	1.07143	0.853296	0.0025	0.00878723	FAM65B, SEPT6, PNKD
hsa-miR-142-5p	1	66	1.51515	0.846294	0.001	0.00750909	PABPC1L
hsa-miR-30a*	1	66	1.51515	0.846294	0.003	0.00935094	PABPC1L
hsa-miR-519b-3p	1	67	1.49254	0.829931	0.002	0.00768372	FAM65B
hsa-miR-518a	1	67	1.49254	0.829931	1	1	PNKD
hsa-miR-588	2	173	1.15607	0.799399	0.002	0.00768372	FAM65B, PNKD
hsa-miR-9*	1	69	1.44928	0.798053	0.001	0.00750909	HNRNPA2B1
hsa-miR-541	1	69	1.44928	0.798053	1	1	PNKD
hsa-miR-342-5p	1	70	1.42857	0.782518	0.0005	0.00750909	LST1
hsa-miR-302c*	1	70	1.42857	0.782518	0.001	0.00750909	ATRN
hsa-miR-525-5p	1	70	1.42857	0.782518	0.002	0.00768372	FAM65B
hsa-miR-654-5p	1	70	1.42857	0.782518	1	1	PNKD
hsa-miR-184	2	175	1.14286	0.782298	0.0015	0.00768372	CMTM1, LST1
hsa-miR-125a-5p	2	178	1.1236	0.757041	0.0015	0.00768372	CMTM1, LST1
hsa-miR-517c	1	72	1.38889	0.75221	0.0005	0.00750909	SEPT6
hsa-miR-330-3p	1	72	1.38889	0.75221	0.001	0.00750909	PABPC1L
hsa-miR-516b	1	72	1.38889	0.75221	0.002	0.00768372	FAM65B
hsa-miR-518d-5p	1	72	1.38889	0.75221	0.002	0.00768372	FAM65B
hsa-miR-182	3	297	1.0101	0.745866	0.004	0.0121026	MGST1, PABPC1L, PNKD
hsa-miR-518d-3p	1	73	1.36986	0.737421	0.001	0.00750909	PABPC1L
hsa-miR-339	2	182	1.0989	0.724075	0.0015	0.00768372	PABPC1L, SEPT6
hsa-miR-520a-5p	1	74	1.35135	0.722865	0.002	0.00768372	FAM65B
hsa-miR-501	1	75	1.33333	0.708534	0.001	0.00750909	PABPC1L
hsa-miR-526a	1	75	1.33333	0.708534	0.002	0.00768372	FAM65B
hsa-miR-519c-3p	1	76	1.31579	0.694421	0.002	0.00768372	FAM65B
hsa-miR-214	4	434	0.921659	0.680781	0.003	0.00935094	FAM65B, SEPT6, PNKD, LST1
hsa-miR-18a*	2	192	1.04167	0.644962	0.002	0.00768372	PNKD, PMF1
hsa-miR-545	1	80	1.25	0.640023	0.002	0.00768372	PMF1
hsa-miR-153	2	193	1.03627	0.637293	0.001	0.00750909	AP1S2, LST1
hsa-miR-107	3	316	0.949367	0.63303	0.0015	0.00768372	PABPC1L, PNKD, LST1
hsa-miR-517a	1	81	1.23457	0.626906	0.0005	0.00750909	SEPT6
hsa-miR-369-5p	1	81	1.23457	0.626906	0.001	0.00750909	PABPC1L
hsa-miR-103	3	318	0.943396	0.621554	0.0015	0.00768372	PABPC1L, PNKD, LST1
hsa-miR-639	2	198	1.0101	0.599573	0.002	0.00768372	PNKD, PMF1
hsa-miR-769-3p	2	198	1.0101	0.599573	0.002	0.00768372	FAM65B, PNKD
hsa-miR-331	2	200	1	0.584766	0.0005	0.00750909	SEPT6, PNKD
hsa-miR-296	2	202	0.990099	0.570113	0.0015	0.00768372	PABPC1L, SEPT6
hsa-miR-584	1	86	1.16279	0.563952	1	1	PNKD
hsa-miR-455	1	87	1.14943	0.551853	1	1	PNKD
hsa-miR-196b	2	207	0.966184	0.534135	0.0035	0.0107074	PABPC1L, ALG13
hsa-miR-768-5p	2	212	0.943396	0.499047	0.002	0.00768372	FAM65B, PNKD
hsa-miR-549	1	92	1.08696	0.493588	0.002	0.00768372	FAM65B
hsa-miR-587	1	92	1.08696	0.493588	0.003	0.00935094	PABPC1L
hsa-miR-202	2	214	0.934579	0.485251	0.002	0.00768372	FAM65B, PNKD
hsa-miR-585	1	94	1.06383	0.471251	0.002	0.00768372	FAM65B
hsa-miR-526c	1	97	1.03093	0.438699	0.002	0.00768372	FAM65B
hsa-miR-550	1	97	1.03093	0.438699	0.003	0.00935094	PABPC1L
hsa-miR-600	1	98	1.02041	0.428091	1	1	PNKD
hsa-miR-613	2	223	0.896861	0.424758	0.0015	0.00768372	BCL2L11, AP1S2
hsa-miR-326	3	355	0.84507	0.421204	0.003	0.00935094	FAM65B, HNRNPA2B1, PNKD
hsa-miR-609	1	99	1.0101	0.417599	0.0005	0.00750909	LST1
hsa-miR-15a	3	357	0.840336	0.41096	0.0035	0.0107074	PABPC1L, EAF2, PPIA
hsa-miR-616	1	100	1	0.407221	0.002	0.00768372	FAM65B
hsa-miR-299-3p	2	227	0.881057	0.398664	0.002	0.00768372	FAM65B, PNKD
hsa-miR-15b	3	363	0.826446	0.380554	0.0045	0.0135164	PABPC1L, EAF2, PPIA
hsa-miR-1	2	230	0.869565	0.379396	0.0015	0.00768372	BCL2L11, AP1S2
hsa-miR-517*	1	107	0.934579	0.337541	0.002	0.00768372	FAM65B
hsa-miR-518b	1	110	0.909091	0.309144	1	1	PNKD
hsa-miR-518f	1	111	0.900901	0.299858	1	1	PNKD
hsa-miR-127-3p	1	112	0.892857	0.290659	0.002	0.00768372	FAM65B
hsa-miR-493-3p	1	113	0.884956	0.281546	0.001	0.00750909	PABPC1L
hsa-miR-518e	1	113	0.884956	0.281546	0.001	0.00750909	PABPC1L
hsa-miR-325	1	113	0.884956	0.281546	1	1	PNKD
hsa-miR-26a	2	248	0.806452	0.26879	0.003	0.00935094	PABPC1L, FAM65B
hsa-miR-134	2	251	0.796813	0.251126	0.003	0.00935094	FAM65B, BCL2L11
hsa-miR-371-5p	2	256	0.78125	0.222136	0.0005	0.00750909	C9orf85, AP1S2
hsa-miR-524	1	120	0.833333	0.219997	1	1	PNKD
hsa-miR-519a	1	121	0.826446	0.211506	0.002	0.00768372	FAM65B
hsa-miR-330	1	123	0.813008	0.194737	0.0005	0.00750909	SEPT6
hsa-miR-26b	2	263	0.760456	0.182453	0.003	0.00935094	PABPC1L, FAM65B
hsa-miR-127	1	125	0.8	0.178242	0.0005	0.00750909	SEPT6
hsa-miR-132	2	264	0.757576	0.176867	0.001	0.00750909	PABPC1L, PNKD
hsa-miR-338-3p	2	269	0.743494	0.149233	0.0005	0.00750909	PABPC1L, AP1S2
hsa-miR-124a	1	130	0.769231	0.13814	1	1	PNKD
hsa-miR-768-3p	1	133	0.75188	0.114812	0.002	0.00768372	FAM65B
hsa-miR-374b	2	282	0.70922	0.0795849	0.0015	0.00768372	PABPC1L, AP1S2
hsa-miR-612	2	282	0.70922	0.0795849	0.002	0.00768372	FAM65B, PNKD
hsa-miR-504	2	283	0.706714	0.0743521	0.001	0.00750909	SEPT6, LST1
hsa-miR-217	2	283	0.706714	0.0743521	0.0015	0.00768372	HNRNPA2B1, AP1S2
hsa-miR-129-5p	2	284	0.704225	0.0691363	0.0025	0.00878723	FAM65B, LST1
hsa-miR-302a	2	286	0.699301	0.0587554	0.002	0.00768372	CMTM1, C8orf38
hsa-let-7g	2	289	0.692042	0.0433086	0.001	0.00750909	PABPC1L, PNKD
hsa-miR-219-5p	1	144	0.694444	0.0334922	0.001	0.00750909	CMTM1
hsa-miR-640	1	145	0.689655	0.0264018	0.001	0.00750909	PABPC1L
hsa-miR-374a	2	293	0.682594	0.0229398	0.0015	0.00768372	PABPC1L, AP1S2
hsa-miR-20a	2	293	0.682594	0.0229398	0.002	0.00768372	CMTM1, C8orf38
hsa-miR-554	1	146	0.684932	0.0193584	0.002	0.00768372	PMF1
hsa-let-7a	2	295	0.677966	0.0128503	0.003	0.00935094	PABPC1L, FAM65B
hsa-miR-614	1	148	0.675676	0.00540928	1	1	PNKD
hsa-miR-9	2	297	0.673401	0.00282278	0.0015	0.00768372	PNKD, ZNF678
hsa-miR-551a	1	150	0.666667	-0.0083607	0.0025	0.00878723	ALG13
hsa-miR-191*	1	150	0.666667	-0.0083607	1	1	PNKD
hsa-miR-645	1	151	0.662252	-0.0151802	0.001	0.00750909	BCL2L11
hsa-miR-20b	2	303	0.660066	-0.0268979	0.002	0.00768372	CMTM1, C8orf38
hsa-miR-615	1	155	0.645161	-0.0420371	1	1	PNKD
hsa-miR-515-3p	1	156	0.641026	-0.0486491	1	1	PNKD
hsa-miR-551b	1	157	0.636943	-0.0552214	0.0025	0.00878723	ALG13
hsa-miR-492	1	157	0.636943	-0.0552214	1	1	PNKD
hsa-miR-572	1	157	0.636943	-0.0552214	1	1	PNKD
hsa-miR-575	1	159	0.628931	-0.0682492	0.001	0.00750909	PABPC1L
hsa-miR-345	1	160	0.625	-0.0747059	1	1	PNKD
hsa-miR-608	2	314	0.636943	-0.080043	0.002	0.00768372	FAM65B, PNKD
hsa-miR-ENSG00000067606:E22.4	0	1	0	-0.0822599	1	1
hsa-miR-ENSG00000142611:E22.1	0	1	0	-0.0822599	1	1
hsa-let-7e	2	315	0.634921	-0.0847921	0.002	0.00768372	FAM65B, PNKD
hsa-miR-449	1	162	0.617284	-0.0875073	1	1	PNKD
hsa-miR-125a	1	163	0.613497	-0.0938531	0.001	0.00750909	PABPC1L
hsa-miR-210	1	163	0.613497	-0.0938531	0.003	0.00935094	PABPC1L
hsa-miR-601	1	163	0.613497	-0.0938531	1	1	PNKD
hsa-miR-611	1	163	0.613497	-0.0938531	1	1	PNKD
hsa-miR-213	0	2	0	-0.11635	1	1
hsa-miR-363*	1	167	0.598802	-0.118882	1	1	PNKD
hsa-miR-490-3p	1	169	0.591716	-0.131191	1	1	PNKD
hsa-miR-500	1	169	0.591716	-0.131191	1	1	PNKD
hsa-miR-339-5p	1	170	0.588235	-0.137296	0.0005	0.00750909	LST1
hsa-miR-769-5p	1	170	0.588235	-0.137296	1	1	PNKD
hsa-miR-18	0	4	0	-0.164592	1	1
hsa-miR-302e	1	176	0.568182	-0.173253	0.001	0.00750909	C8orf38
hsa-miR-625	1	176	0.568182	-0.173253	0.002	0.00768372	FAM65B
hsa-miR-139-5p	1	177	0.564972	-0.179138	0.002	0.00768372	PAOX
hsa-miR-566	1	177	0.564972	-0.179138	1	1	PNKD
hsa-miR-146	0	5	0	-0.184046	1	1
hsa-miR-299	0	5	0	-0.184046	1	1
hsa-miR-619	1	178	0.561798	-0.184993	1	1	PNKD
hsa-miR-195	2	338	0.591716	-0.190548	0.002	0.00768372	PABPC1L, EAF2
hsa-miR-1297	1	179	0.558659	-0.190819	0.002	0.00768372	FAM65B
hsa-miR-657	1	180	0.555556	-0.196616	0.002	0.00768372	FAM65B
hsa-miR-622	1	181	0.552486	-0.202384	0.002	0.00768372	FAM65B
hsa-miR-631	1	182	0.549451	-0.208124	1	1	PNKD
hsa-miR-424	2	343	0.58309	-0.212717	0.0035	0.0107074	PABPC1L, PPIA
hsa-miR-604	1	184	0.543478	-0.21952	0.002	0.00768372	FAM65B
hsa-miR-376c	1	184	0.543478	-0.21952	0.0025	0.00878723	ALG13
hsa-miR-369	0	8	0	-0.232905	1	1
hsa-miR-455-5p	1	187	0.534759	-0.236411	1	1	PNKD
hsa-miR-491	1	188	0.531915	-0.241988	0.001	0.00750909	PABPC1L
hsa-miR-432	1	188	0.531915	-0.241988	1	1	PNKD
hsa-miR-635	1	188	0.531915	-0.241988	1	1	PNKD
hsa-miR-647	1	189	0.529101	-0.24754	1	1	PNKD
hsa-miR-16	2	352	0.568182	-0.251942	0.0015	0.00768372	PABPC1L, SEPT6
hsa-miR-602	1	191	0.52356	-0.258566	0.0005	0.00750909	SEPT6
hsa-miR-193	0	10	0	-0.260472	1	1
hsa-miR-374	0	10	0	-0.260472	1	1
hsa-miR-380-3p	0	10	0	-0.260472	1	1
hsa-miR-342-3p	1	194	0.515464	-0.274918	0.002	0.00768372	PAOX
hsa-miR-449b	2	358	0.558659	-0.27763	0.002	0.00768372	PNKD, PMF1
hsa-miR-576	0	12	0	-0.285416	1	1
hsa-miR-320	1	199	0.502513	-0.301691	0.001	0.00750909	HNRNPA2B1
hsa-miR-518c*	1	200	0.5	-0.306976	1	1	PNKD
hsa-miR-548c	0	14	0	-0.308375	1	1
hsa-miR-384	1	201	0.497512	-0.312239	0.0025	0.00878723	ALG13
hsa-miR-186	2	372	0.537634	-0.336217	0.0015	0.00768372	HNRNPA2B1, LST1
hsa-miR-623	1	206	0.485437	-0.338222	1	1	PNKD
hsa-miR-450	0	17	0	-0.339962	1	1
hsa-miR-628	0	17	0	-0.339962	1	1
hsa-miR-34a	2	373	0.536193	-0.340332	0.003	0.00935094	PABPC1L, PMF1
hsa-miR-219	0	18	0	-0.34987	1	1
hsa-miR-361-5p	1	209	0.478469	-0.353556	0.0005	0.00750909	AP1S2
hsa-miR-363	1	209	0.478469	-0.353556	0.002	0.00768372	FAM65B
hsa-miR-654	1	209	0.478469	-0.353556	1	1	PNKD
hsa-miR-508	0	21	0	-0.378069	1	1
hsa-miR-194	1	216	0.462963	-0.388631	1	1	PNKD
hsa-miR-499	0	23	0	-0.395779	1	1
hsa-miR-590	0	23	0	-0.395779	1	1
hsa-miR-758	1	218	0.458716	-0.398479	0.001	0.00750909	CMTM1
hsa-miR-198	1	219	0.456621	-0.403375	0.002	0.00768372	FAM65B
hsa-miR-32	1	219	0.456621	-0.403375	0.0025	0.00878723	ALG13
hsa-miR-30e-5p	0	24	0	-0.404351	1	1
hsa-miR-556	0	24	0	-0.404351	1	1
hsa-miR-33a	1	220	0.454545	-0.408253	0.002	0.00768372	FAM65B
hsa-miR-296-3p	1	221	0.452489	-0.413112	0.0025	0.00878723	ALG13
hsa-miR-335	1	222	0.45045	-0.417953	0.001	0.00750909	FAM65B
hsa-miR-32*	0	26	0	-0.420986	1	1
hsa-miR-548a	0	26	0	-0.420986	1	1
hsa-miR-146b-5p	1	223	0.44843	-0.422777	0.0015	0.00768372	ZNF678
hsa-miR-454	1	223	0.44843	-0.422777	0.002	0.00768372	FAM65B
hsa-miR-675	1	224	0.446429	-0.427582	0.002	0.00768372	FAM65B
hsa-miR-214*	0	27	0	-0.429069	1	1
hsa-miR-320d	1	228	0.438596	-0.446633	0.001	0.00750909	HNRNPA2B1
hsa-miR-320c	1	229	0.436681	-0.451353	0.001	0.00750909	HNRNPA2B1
hsa-miR-656	0	30	0	-0.452478	1	1
hsa-miR-944	0	31	0	-0.460025	1	1
hsa-miR-565	1	231	0.4329	-0.460743	1	1	PNKD
hsa-miR-503	1	232	0.431034	-0.465414	0.0005	0.00750909	SEPT6
hsa-miR-323	0	32	0	-0.467455	1	1
hsa-miR-520d-3p	1	234	0.42735	-0.474707	0.001	0.00750909	CMTM1
hsa-miR-187*	0	33	0	-0.474773	1	1
hsa-miR-33	0	33	0	-0.474773	1	1
hsa-miR-889	0	33	0	-0.474773	1	1
hsa-miR-20	0	34	0	-0.481984	1	1
hsa-miR-30a-5p	0	34	0	-0.481984	1	1
hsa-miR-551b*	0	34	0	-0.481984	1	1
hsa-miR-96*	0	34	0	-0.481984	1	1
hsa-miR-599	1	236	0.423729	-0.483937	0.001	0.00750909	C8orf38
hsa-miR-653	1	236	0.423729	-0.483937	0.0025	0.00878723	ALG13
hsa-miR-155	1	238	0.420168	-0.493105	0.001	0.00750909	FAM65B
hsa-miR-424*	0	36	0	-0.496104	1	1
hsa-miR-548d	0	36	0	-0.496104	1	1
hsa-miR-568	0	36	0	-0.496104	1	1
hsa-miR-625*	0	36	0	-0.496104	1	1
hsa-miR-218	1	239	0.41841	-0.497666	0.0005	0.00750909	TRIM35
hsa-miR-596	1	239	0.41841	-0.497666	0.002	0.00768372	PMF1
hsa-miR-221	1	240	0.416667	-0.502212	0.003	0.00935094	PABPC1L
hsa-miR-183*	0	37	0	-0.503021	1	1
hsa-miR-124	1	241	0.414938	-0.506743	0.002	0.00768372	PMF1
hsa-miR-550*	0	38	0	-0.509849	1	1
hsa-miR-606	0	38	0	-0.509849	1	1
hsa-miR-940	0	38	0	-0.509849	1	1
hsa-miR-320a	1	243	0.411523	-0.51576	0.001	0.00750909	HNRNPA2B1
hsa-miR-320b	1	243	0.411523	-0.51576	0.001	0.00750909	HNRNPA2B1
hsa-miR-219-2-3p	0	39	0	-0.51659	1	1
hsa-miR-33a*	0	39	0	-0.51659	1	1
hsa-miR-524-5p	0	39	0	-0.51659	1	1
hsa-miR-877*	0	39	0	-0.51659	1	1
hsa-miR-937	0	39	0	-0.51659	1	1
hsa-miR-16-1*	0	40	0	-0.523249	1	1
hsa-miR-26a-2*	0	40	0	-0.523249	1	1
hsa-miR-379*	0	40	0	-0.523249	1	1
hsa-miR-450b-5p	0	40	0	-0.523249	1	1
hsa-miR-532-3p	0	40	0	-0.523249	1	1
hsa-miR-744*	0	40	0	-0.523249	1	1
hsa-miR-29a	1	246	0.406504	-0.529177	0.001	0.00750909	EAF2
hsa-miR-382	1	246	0.406504	-0.529177	0.001	0.00750909	CMTM1
hsa-miR-448	1	246	0.406504	-0.529177	0.001	0.00750909	HNRNPA2B1
hsa-miR-449a	1	246	0.406504	-0.529177	0.002	0.00768372	PMF1
hsa-miR-671	1	246	0.406504	-0.529177	0.002	0.00768372	FAM65B
hsa-miR-146a*	0	41	0	-0.529827	1	1
hsa-miR-186*	0	41	0	-0.529827	1	1
hsa-miR-31*	0	41	0	-0.529827	1	1
hsa-miR-34c-3p	0	41	0	-0.529827	1	1
hsa-miR-361	0	41	0	-0.529827	1	1
hsa-miR-374a*	0	41	0	-0.529827	1	1
hsa-miR-541*	0	41	0	-0.529827	1	1
hsa-miR-324-3p	1	247	0.404858	-0.533621	0.0005	0.00750909	LST1
hsa-miR-206	1	247	0.404858	-0.533621	0.001	0.00750909	BCL2L11
hsa-miR-144*	0	42	0	-0.536329	1	1
hsa-miR-193b*	0	42	0	-0.536329	1	1
hsa-miR-200c*	0	42	0	-0.536329	1	1
hsa-miR-24-1*	0	42	0	-0.536329	1	1
hsa-miR-380	0	42	0	-0.536329	1	1
hsa-miR-500*	0	42	0	-0.536329	1	1
hsa-miR-149	2	424	0.471698	-0.539551	0.0005	0.00750909	SEPT6, PNKD
hsa-miR-136*	0	43	0	-0.542756	1	1
hsa-miR-138-1*	0	43	0	-0.542756	1	1
hsa-miR-138-2*	0	43	0	-0.542756	1	1
hsa-miR-454*	0	43	0	-0.542756	1	1
hsa-miR-129*	0	44	0	-0.549113	1	1
hsa-miR-148a*	0	44	0	-0.549113	1	1
hsa-miR-15b*	0	44	0	-0.549113	1	1
hsa-miR-24-2*	0	44	0	-0.549113	1	1
hsa-miR-26a-1*	0	44	0	-0.549113	1	1
hsa-miR-335*	0	44	0	-0.549113	1	1
hsa-miR-411*	0	44	0	-0.549113	1	1
hsa-miR-493*	0	44	0	-0.549113	1	1
hsa-miR-545*	0	44	0	-0.549113	1	1
hsa-miR-577	0	44	0	-0.549113	1	1
hsa-miR-582	0	44	0	-0.549113	1	1
hsa-miR-629*	0	44	0	-0.549113	1	1
hsa-miR-665	0	44	0	-0.549113	1	1
hsa-miR-708*	0	44	0	-0.549113	1	1
hsa-miR-10a*	0	45	0	-0.5554	1	1
hsa-miR-122*	0	45	0	-0.5554	1	1
hsa-miR-126*	0	45	0	-0.5554	1	1
hsa-miR-148b*	0	45	0	-0.5554	1	1
hsa-miR-149*	0	45	0	-0.5554	1	1
hsa-miR-25*	0	45	0	-0.5554	1	1
hsa-miR-377*	0	45	0	-0.5554	1	1
hsa-miR-891a	0	45	0	-0.5554	1	1
hsa-miR-29c	1	252	0.396825	-0.555633	0.001	0.00750909	EAF2
hsa-miR-34c-5p	1	252	0.396825	-0.555633	0.002	0.00768372	PMF1
hsa-miR-19a	1	252	0.396825	-0.555633	0.0025	0.00878723	ALG13
hsa-miR-100*	0	46	0	-0.56162	1	1
hsa-miR-105*	0	46	0	-0.56162	1	1
hsa-miR-145*	0	46	0	-0.56162	1	1
hsa-miR-340*	0	46	0	-0.56162	1	1
hsa-miR-520d*	0	46	0	-0.56162	1	1
hsa-miR-576-5p	0	46	0	-0.56162	1	1
hsa-miR-885-5p	0	46	0	-0.56162	1	1
hsa-miR-10b	1	254	0.393701	-0.564343	0.0005	0.00750909	LST1
hsa-miR-873	1	254	0.393701	-0.564343	0.0005	0.00750909	AP1S2
hsa-miR-330-5p	1	254	0.393701	-0.564343	0.001	0.00750909	HNRNPA2B1
hsa-miR-130a	1	254	0.393701	-0.564343	0.002	0.00768372	FAM65B
hsa-miR-130b*	0	47	0	-0.567776	1	1
hsa-miR-16-2*	0	47	0	-0.567776	1	1
hsa-miR-195*	0	47	0	-0.567776	1	1
hsa-miR-7-2*	0	47	0	-0.567776	1	1
hsa-miR-872	0	47	0	-0.567776	1	1
hsa-miR-888*	0	47	0	-0.567776	1	1
hsa-miR-891b	0	47	0	-0.567776	1	1
hsa-miR-941	0	47	0	-0.567776	1	1
hsa-miR-98	1	255	0.392157	-0.568678	0.001	0.00750909	PABPC1L
hsa-miR-25	1	256	0.390625	-0.573	0.002	0.00768372	FAM65B
hsa-miR-132*	0	48	0	-0.573869	1	1
hsa-miR-302d*	0	48	0	-0.573869	1	1
hsa-miR-368	0	48	0	-0.573869	1	1
hsa-miR-559	0	48	0	-0.573869	1	1
hsa-miR-569	0	48	0	-0.573869	1	1
hsa-miR-890	0	48	0	-0.573869	1	1
hsa-miR-92b*	0	48	0	-0.573869	1	1
hsa-miR-106a*	0	49	0	-0.579902	1	1
hsa-miR-192*	0	49	0	-0.579902	1	1
hsa-miR-337-3p	0	49	0	-0.579902	1	1
hsa-miR-367*	0	49	0	-0.579902	1	1
hsa-miR-493-5p	0	49	0	-0.579902	1	1
hsa-miR-509	0	49	0	-0.579902	1	1
hsa-miR-589*	0	49	0	-0.579902	1	1
hsa-miR-924	0	49	0	-0.579902	1	1
hsa-miR-146b	0	50	0	-0.585877	1	1
hsa-miR-181a-2*	0	50	0	-0.585877	1	1
hsa-miR-20a*	0	50	0	-0.585877	1	1
hsa-miR-221*	0	50	0	-0.585877	1	1
hsa-miR-23b*	0	50	0	-0.585877	1	1
hsa-miR-497*	0	50	0	-0.585877	1	1
hsa-miR-508-5p	0	50	0	-0.585877	1	1
hsa-miR-524*	0	50	0	-0.585877	1	1
hsa-miR-548b	0	50	0	-0.585877	1	1
hsa-miR-580	0	50	0	-0.585877	1	1
hsa-miR-582-5p	0	50	0	-0.585877	1	1
hsa-miR-628-3p	0	50	0	-0.585877	1	1
hsa-miR-633	0	50	0	-0.585877	1	1
hsa-miR-871	0	50	0	-0.585877	1	1
hsa-miR-938	0	50	0	-0.585877	1	1
hsa-miR-17	1	260	0.384615	-0.59016	0.001	0.00750909	CMTM1
hsa-miR-96	1	260	0.384615	-0.59016	1	1	PNKD
hsa-miR-139	0	51	0	-0.591794	1	1
hsa-miR-146b-3p	0	51	0	-0.591794	1	1
hsa-miR-15a*	0	51	0	-0.591794	1	1
hsa-miR-607	0	51	0	-0.591794	1	1
hsa-miR-7-1*	0	51	0	-0.591794	1	1
hsa-miR-93*	0	51	0	-0.591794	1	1
hsa-miR-99a*	0	51	0	-0.591794	1	1
hsa-miR-101*	0	52	0	-0.597656	1	1
hsa-miR-154*	0	52	0	-0.597656	1	1
hsa-miR-155*	0	52	0	-0.597656	1	1
hsa-miR-188-3p	0	52	0	-0.597656	1	1
hsa-miR-27b*	0	52	0	-0.597656	1	1
hsa-miR-28-3p	0	52	0	-0.597656	1	1
hsa-miR-431*	0	52	0	-0.597656	1	1
hsa-miR-561	0	52	0	-0.597656	1	1
hsa-miR-33b	1	262	0.381679	-0.598665	0.002	0.00768372	FAM65B
hsa-miR-200b	1	263	0.380228	-0.602899	0.001	0.00750909	PABPC1L
hsa-miR-141*	0	53	0	-0.603465	1	1
hsa-miR-181c*	0	53	0	-0.603465	1	1
hsa-miR-19a*	0	53	0	-0.603465	1	1
hsa-miR-23a*	0	53	0	-0.603465	1	1
hsa-miR-483-3p	0	53	0	-0.603465	1	1
hsa-miR-501-3p	0	53	0	-0.603465	1	1
hsa-miR-502-3p	0	53	0	-0.603465	1	1
hsa-miR-654-3p	0	53	0	-0.603465	1	1
hsa-miR-760	0	53	0	-0.603465	1	1
hsa-miR-888	0	53	0	-0.603465	1	1
hsa-let-7f	1	264	0.378788	-0.60712	0.001	0.00750909	PABPC1L
hsa-miR-34a*	0	54	0	-0.609222	1	1
hsa-miR-369-3p	0	54	0	-0.609222	1	1
hsa-miR-921	0	54	0	-0.609222	1	1
hsa-miR-31	1	265	0.377358	-0.61133	0.0005	0.00750909	IP6K2
hsa-miR-30e	1	265	0.377358	-0.61133	0.001	0.00750909	HNRNPA2B1
hsa-miR-650	1	265	0.377358	-0.61133	1	1	PNKD
hsa-miR-188-5p	0	55	0	-0.614929	1	1
hsa-miR-19b-1*	0	55	0	-0.614929	1	1
hsa-miR-200b*	0	55	0	-0.614929	1	1
hsa-miR-208a	0	55	0	-0.614929	1	1
hsa-miR-21*	0	55	0	-0.614929	1	1
hsa-miR-26b*	0	55	0	-0.614929	1	1
hsa-miR-508-3p	0	55	0	-0.614929	1	1
hsa-miR-886-3p	0	55	0	-0.614929	1	1
hsa-miR-300	1	266	0.37594	-0.615528	0.0005	0.00750909	AP1S2
hsa-miR-146a	1	267	0.374532	-0.619713	0.0015	0.00768372	ZNF678
hsa-miR-127-5p	0	56	0	-0.620586	1	1
hsa-miR-147b	0	56	0	-0.620586	1	1
hsa-miR-34b*	0	56	0	-0.620586	1	1
hsa-miR-548b-5p	0	56	0	-0.620586	1	1
hsa-miR-553	0	56	0	-0.620586	1	1
hsa-miR-556-3p	0	56	0	-0.620586	1	1
hsa-miR-935	0	56	0	-0.620586	1	1
hsa-miR-99b*	0	56	0	-0.620586	1	1
hsa-miR-30c	1	268	0.373134	-0.623887	0.001	0.00750909	HNRNPA2B1
hsa-miR-130b	1	268	0.373134	-0.623887	0.002	0.00768372	FAM65B
hsa-miR-125b-2*	0	57	0	-0.626195	1	1
hsa-miR-129-3p	0	57	0	-0.626195	1	1
hsa-miR-135a*	0	57	0	-0.626195	1	1
hsa-miR-199a-3p	0	57	0	-0.626195	1	1
hsa-miR-19b-2*	0	57	0	-0.626195	1	1
hsa-miR-202*	0	57	0	-0.626195	1	1
hsa-miR-30b*	0	57	0	-0.626195	1	1
hsa-miR-488*	0	57	0	-0.626195	1	1
hsa-miR-519b	0	57	0	-0.626195	1	1
hsa-miR-548c-5p	0	57	0	-0.626195	1	1
hsa-miR-548d-5p	0	57	0	-0.626195	1	1
hsa-miR-885-3p	0	57	0	-0.626195	1	1
hsa-miR-200a	1	269	0.371747	-0.62805	0.001	0.00750909	PABPC1L
hsa-let-7f-1*	0	58	0	-0.631758	1	1
hsa-miR-124*	0	58	0	-0.631758	1	1
hsa-miR-151	0	58	0	-0.631758	1	1
hsa-miR-218-1*	0	58	0	-0.631758	1	1
hsa-miR-220b	0	58	0	-0.631758	1	1
hsa-miR-361-3p	0	58	0	-0.631758	1	1
hsa-miR-425*	0	58	0	-0.631758	1	1
hsa-miR-499-3p	0	58	0	-0.631758	1	1
hsa-miR-509-3-5p	0	58	0	-0.631758	1	1
hsa-miR-519c	0	58	0	-0.631758	1	1
hsa-miR-527	0	58	0	-0.631758	1	1
hsa-miR-548a-3p	0	58	0	-0.631758	1	1
hsa-miR-556-5p	0	58	0	-0.631758	1	1
hsa-miR-615-5p	0	58	0	-0.631758	1	1
hsa-miR-10a	1	271	0.369004	-0.63634	0.0005	0.00750909	LST1
hsa-miR-212	1	271	0.369004	-0.63634	1	1	PNKD
hsa-miR-125b-1*	0	59	0	-0.637276	1	1
hsa-miR-140	0	59	0	-0.637276	1	1
hsa-miR-218-2*	0	59	0	-0.637276	1	1
hsa-miR-30c-1*	0	59	0	-0.637276	1	1
hsa-miR-323-5p	0	59	0	-0.637276	1	1
hsa-miR-362-5p	0	59	0	-0.637276	1	1
hsa-miR-516a-3p	0	59	0	-0.637276	1	1
hsa-miR-624*	0	59	0	-0.637276	1	1
hsa-miR-651	0	59	0	-0.637276	1	1
hsa-miR-877	0	59	0	-0.637276	1	1
hsa-miR-943	0	59	0	-0.637276	1	1
hsa-miR-130a*	0	60	0	-0.642749	1	1
hsa-miR-378*	0	60	0	-0.642749	1	1
hsa-miR-509-5p	0	60	0	-0.642749	1	1
hsa-miR-518a-5p	0	60	0	-0.642749	1	1
hsa-miR-886-5p	0	60	0	-0.642749	1	1
hsa-let-7e*	0	61	0	-0.64818	1	1
hsa-miR-208	0	61	0	-0.64818	1	1
hsa-miR-22*	0	61	0	-0.64818	1	1
hsa-miR-425-5p	0	61	0	-0.64818	1	1
hsa-miR-483-5p	0	61	0	-0.64818	1	1
hsa-miR-502-5p	0	61	0	-0.64818	1	1
hsa-miR-513-3p	0	61	0	-0.64818	1	1
hsa-miR-516a-5p	0	61	0	-0.64818	1	1
hsa-miR-548a-5p	0	61	0	-0.64818	1	1
hsa-miR-671-3p	0	61	0	-0.64818	1	1
hsa-miR-505	1	275	0.363636	-0.652784	0.001	0.00750909	HNRNPA2B1
hsa-miR-106b*	0	62	0	-0.653568	1	1
hsa-miR-30e-3p	0	62	0	-0.653568	1	1
hsa-miR-371-3p	0	62	0	-0.653568	1	1
hsa-miR-501-5p	0	62	0	-0.653568	1	1
hsa-miR-532-5p	0	62	0	-0.653568	1	1
hsa-miR-574-5p	0	62	0	-0.653568	1	1
hsa-miR-200c	1	276	0.362319	-0.656867	0.001	0.00750909	PABPC1L
hsa-miR-302b	1	276	0.362319	-0.656867	0.001	0.00750909	CMTM1
hsa-miR-302d	1	276	0.362319	-0.656867	0.001	0.00750909	CMTM1
hsa-miR-429	1	276	0.362319	-0.656867	0.001	0.00750909	PABPC1L
hsa-miR-301	0	63	0	-0.658916	1	1
hsa-miR-339-3p	0	63	0	-0.658916	1	1
hsa-miR-643	0	63	0	-0.658916	1	1
hsa-miR-876-3p	0	63	0	-0.658916	1	1
hsa-miR-936	0	63	0	-0.658916	1	1
hsa-miR-892a	0	64	0	-0.664224	1	1
hsa-miR-942	0	64	0	-0.664224	1	1
hsa-miR-141	1	278	0.359712	-0.665001	0.001	0.00750909	PABPC1L
hsa-miR-143	1	278	0.359712	-0.665001	0.001	0.00750909	CMTM1
hsa-miR-431	1	279	0.358423	-0.669052	0.0015	0.00768372	KIAA0146
hsa-let-7c*	0	65	0	-0.669493	1	1
hsa-let-7i*	0	65	0	-0.669493	1	1
hsa-miR-151-5p	0	65	0	-0.669493	1	1
hsa-miR-200a*	0	65	0	-0.669493	1	1
hsa-miR-29a*	0	65	0	-0.669493	1	1
hsa-miR-493	0	65	0	-0.669493	1	1
hsa-miR-525-3p	0	65	0	-0.669493	1	1
hsa-miR-628-5p	0	65	0	-0.669493	1	1
hsa-miR-92a-1*	0	65	0	-0.669493	1	1
hsa-let-7a*	0	66	0	-0.674724	1	1
hsa-miR-10b*	0	66	0	-0.674724	1	1
hsa-miR-29b-1*	0	66	0	-0.674724	1	1
hsa-miR-524-3p	0	66	0	-0.674724	1	1
hsa-miR-934	0	66	0	-0.674724	1	1
hsa-let-7d*	0	67	0	-0.679917	1	1
hsa-miR-143*	0	67	0	-0.679917	1	1
hsa-miR-302a*	0	67	0	-0.679917	1	1
hsa-miR-302b*	0	67	0	-0.679917	1	1
hsa-miR-574-3p	0	67	0	-0.679917	1	1
hsa-miR-671-5p	0	67	0	-0.679917	1	1
hsa-miR-939	0	67	0	-0.679917	1	1
hsa-let-7b*	0	68	0	-0.685074	1	1
hsa-miR-423-3p	0	68	0	-0.685074	1	1
hsa-miR-563	0	68	0	-0.685074	1	1
hsa-miR-376a*	0	69	0	-0.690196	1	1
hsa-miR-409-3p	0	69	0	-0.690196	1	1
hsa-miR-454-3p	0	69	0	-0.690196	1	1
hsa-miR-92	0	69	0	-0.690196	1	1
hsa-miR-296-5p	0	70	0	-0.695283	1	1
hsa-miR-30c-2*	0	71	0	-0.700337	1	1
hsa-miR-513-5p	0	71	0	-0.700337	1	1
hsa-miR-518a-3p	0	71	0	-0.700337	1	1
hsa-miR-548b-3p	0	71	0	-0.700337	1	1
hsa-miR-567	0	71	0	-0.700337	1	1
hsa-miR-579	0	71	0	-0.700337	1	1
hsa-miR-618	0	71	0	-0.700337	1	1
hsa-miR-620	0	71	0	-0.700337	1	1
hsa-miR-920	0	71	0	-0.700337	1	1
hsa-miR-183	1	287	0.348432	-0.70108	0.002	0.00768372	FAM65B
hsa-miR-485-3p	0	72	0	-0.705357	1	1
hsa-miR-520c	0	72	0	-0.705357	1	1
hsa-miR-151-3p	0	73	0	-0.710344	1	1
hsa-miR-193b	1	290	0.344828	-0.712924	1	1	PNKD
hsa-miR-520a	0	74	0	-0.7153	1	1
hsa-let-7f-2*	0	75	0	-0.720224	1	1
hsa-miR-126	0	75	0	-0.720224	1	1
hsa-miR-802	0	75	0	-0.720224	1	1
hsa-miR-543	1	292	0.342466	-0.720771	0.001	0.00750909	HNRNPA2B1
hsa-miR-302c	1	293	0.341297	-0.724679	0.001	0.00750909	CMTM1
hsa-let-7d	1	293	0.341297	-0.724679	0.002	0.00768372	FAM65B
hsa-miR-522	0	76	0	-0.725118	1	1
hsa-miR-381	1	294	0.340136	-0.728579	0.0005	0.00750909	AP1S2
hsa-miR-423-5p	0	77	0	-0.729982	1	1
hsa-miR-425-3p	0	77	0	-0.729982	1	1
hsa-miR-455-3p	0	77	0	-0.729982	1	1
hsa-miR-106b	1	295	0.338983	-0.732469	0.001	0.00750909	C8orf38
hsa-miR-299-5p	0	78	0	-0.734817	1	1
hsa-miR-205	1	296	0.337838	-0.736349	0.001	0.00750909	PABPC1L
hsa-miR-148b	1	296	0.337838	-0.736349	0.003	0.00935094	PABPC1L
hsa-miR-337-5p	0	79	0	-0.739623	1	1
hsa-miR-507	0	79	0	-0.739623	1	1
hsa-miR-506	1	297	0.3367	-0.74022	0.002	0.00768372	PMF1
hsa-miR-328	1	297	0.3367	-0.74022	1	1	PNKD
hsa-let-7g*	0	80	0	-0.7444	1	1
hsa-miR-486-3p	0	80	0	-0.7444	1	1
hsa-miR-521	0	80	0	-0.7444	1	1
hsa-miR-574	0	80	0	-0.7444	1	1
hsa-miR-610	0	80	0	-0.7444	1	1
hsa-miR-7	1	299	0.334448	-0.747934	0.001	0.00750909	PABPC1L
hsa-miR-517b	0	81	0	-0.749151	1	1
hsa-miR-570	0	81	0	-0.749151	1	1
hsa-miR-649	0	81	0	-0.749151	1	1
hsa-miR-105	0	82	0	-0.753874	1	1
hsa-miR-454-5p	0	82	0	-0.753874	1	1
hsa-miR-95	0	82	0	-0.753874	1	1
hsa-miR-532	0	83	0	-0.75857	1	1
hsa-miR-630	0	83	0	-0.75857	1	1
hsa-miR-148a	1	302	0.331126	-0.759438	0.003	0.00935094	PABPC1L
hsa-miR-181a*	0	84	0	-0.76324	1	1
hsa-miR-562	0	84	0	-0.76324	1	1
hsa-miR-199a*	0	86	0	-0.772505	1	1
hsa-miR-598	0	86	0	-0.772505	1	1
hsa-miR-539	1	306	0.326797	-0.774651	0.001	0.00750909	EAF2
hsa-let-7i	1	307	0.325733	-0.778432	0.001	0.00750909	PABPC1L
hsa-miR-106a	1	307	0.325733	-0.778432	0.001	0.00750909	CMTM1
hsa-miR-211	1	307	0.325733	-0.778432	0.003	0.00935094	MGST1
hsa-miR-208b	0	88	0	-0.78167	1	1
hsa-miR-487b	0	88	0	-0.78167	1	1
hsa-miR-514	0	88	0	-0.78167	1	1
hsa-miR-181a	1	309	0.323625	-0.78597	0.0005	0.00750909	ALG13
hsa-miR-204	1	309	0.323625	-0.78597	0.003	0.00935094	MGST1
hsa-miR-30a-3p	0	89	0	-0.786217	1	1
hsa-miR-373*	0	90	0	-0.79074	1	1
hsa-miR-450a	0	90	0	-0.79074	1	1
hsa-miR-99a	0	90	0	-0.79074	1	1
hsa-miR-544	1	311	0.321543	-0.793473	0.001	0.00750909	FAM65B
hsa-miR-592	0	91	0	-0.79524	1	1
hsa-miR-641	0	91	0	-0.79524	1	1
hsa-miR-494	1	312	0.320513	-0.797212	0.001	0.00750909	CMTM1
hsa-miR-93	1	312	0.320513	-0.797212	0.001	0.00750909	C8orf38
hsa-miR-451	0	92	0	-0.799718	1	1
hsa-miR-518c	0	92	0	-0.799718	1	1
hsa-miR-603	0	92	0	-0.799718	1	1
hsa-miR-23a	1	314	0.318471	-0.804665	0.0025	0.00878723	ALG13
hsa-miR-182*	0	94	0	-0.808606	1	1
hsa-miR-362	0	94	0	-0.808606	1	1
hsa-let-7c	1	316	0.316456	-0.812086	0.001	0.00750909	PABPC1L
hsa-miR-152	1	316	0.316456	-0.812086	0.003	0.00935094	PABPC1L
hsa-miR-615-3p	0	95	0	-0.813018	1	1
hsa-miR-100	0	96	0	-0.817409	1	1
hsa-miR-520h	0	97	0	-0.821779	1	1
hsa-miR-23b	1	319	0.31348	-0.823157	0.0025	0.00878723	ALG13
hsa-miR-581	0	98	0	-0.826128	1	1
hsa-let-7b	1	320	0.3125	-0.826831	0.001	0.00750909	PABPC1L
hsa-miR-523	0	99	0	-0.830457	1	1
hsa-miR-99b	0	100	0	-0.834767	1	1
hsa-miR-520d	0	101	0	-0.839056	1	1
hsa-miR-520g	0	101	0	-0.839056	1	1
hsa-miR-526b*	0	102	0	-0.843327	1	1
hsa-miR-555	0	102	0	-0.843327	1	1
hsa-miR-421	1	326	0.306748	-0.848715	1	1	PNKD
hsa-miR-199b	0	105	0	-0.856026	1	1
hsa-miR-486	0	105	0	-0.856026	1	1
hsa-miR-578	0	105	0	-0.856026	1	1
hsa-miR-626	0	105	0	-0.856026	1	1
hsa-miR-627	0	105	0	-0.856026	1	1
hsa-miR-660	0	105	0	-0.856026	1	1
hsa-miR-145	1	329	0.303951	-0.859555	0.001	0.00750909	FAM65B
hsa-miR-188	0	106	0	-0.860222	1	1
hsa-miR-189	0	108	0	-0.868561	1	1
hsa-miR-489	0	108	0	-0.868561	1	1
hsa-miR-573	0	108	0	-0.868561	1	1
hsa-miR-378	1	332	0.301205	-0.870329	0.002	0.00768372	FAM65B
hsa-miR-525*	0	109	0	-0.872705	1	1
hsa-miR-138	1	335	0.298507	-0.881037	0.001	0.00750909	CMTM1
hsa-miR-28	0	113	0	-0.88911	1	1
hsa-miR-122a	0	115	0	-0.897215	1	1
hsa-miR-519e*	0	115	0	-0.897215	1	1
hsa-miR-199a	0	117	0	-0.905257	1	1
hsa-miR-342	0	117	0	-0.905257	1	1
hsa-miR-409-5p	0	119	0	-0.913238	1	1
hsa-miR-17-3p	0	120	0	-0.917206	1	1
hsa-miR-624	0	121	0	-0.921159	1	1
hsa-miR-203	1	348	0.287356	-0.926724	0.0025	0.00878723	ALG13
hsa-miR-621	0	124	0	-0.932933	1	1
hsa-miR-515-5p	0	125	0	-0.936829	1	1
hsa-miR-595	0	125	0	-0.936829	1	1
hsa-miR-17-5p	0	127	0	-0.944581	1	1
hsa-miR-338	0	127	0	-0.944581	1	1
hsa-miR-371	0	127	0	-0.944581	1	1
hsa-miR-220	0	128	0	-0.948436	1	1
hsa-miR-516-3p	0	128	0	-0.948436	1	1
hsa-miR-193a	0	129	0	-0.952278	1	1
hsa-miR-597	0	129	0	-0.952278	1	1
hsa-miR-605	0	129	0	-0.952278	1	1
hsa-miR-583	0	131	0	-0.959923	1	1
hsa-miR-423	0	132	0	-0.963727	1	1
hsa-miR-520f	0	132	0	-0.963727	1	1
hsa-miR-519e	0	133	0	-0.967517	1	1
hsa-miR-147	0	134	0	-0.971295	1	1
hsa-miR-557	0	134	0	-0.971295	1	1
hsa-miR-644	0	134	0	-0.971295	1	1
hsa-miR-191	0	135	0	-0.975061	1	1
hsa-miR-526b	0	136	0	-0.978815	1	1
hsa-miR-128b	0	139	0	-0.990004	1	1
hsa-miR-215	0	139	0	-0.990004	1	1
hsa-miR-801	0	139	0	-0.990004	1	1
hsa-miR-24	1	371	0.269542	-1.00493	0.001	0.00750909	PABPC1L
hsa-miR-370	1	371	0.269542	-1.00493	1	1	PNKD
hsa-miR-453	0	144	0	-1.00842	1	1
hsa-miR-589	0	144	0	-1.00842	1	1
hsa-miR-767-3p	0	145	0	-1.01207	1	1
hsa-miR-767-5p	0	146	0	-1.01571	1	1
hsa-miR-498	0	147	0	-1.01934	1	1
hsa-miR-1271	0	149	0	-1.02656	1	1
hsa-miR-542-5p	0	149	0	-1.02656	1	1
hsa-miR-617	0	149	0	-1.02656	1	1
hsa-miR-502	0	150	0	-1.03016	1	1
hsa-miR-452*	0	151	0	-1.03374	1	1
hsa-miR-668	0	152	0	-1.03732	1	1
hsa-miR-558	0	153	0	-1.04089	1	1
hsa-miR-513	0	154	0	-1.04444	1	1
hsa-miR-486-5p	0	155	0	-1.04799	1	1
hsa-miR-192	0	156	0	-1.05152	1	1
hsa-miR-193a-3p	0	157	0	-1.05505	1	1
hsa-miR-659	0	159	0	-1.06207	1	1
hsa-miR-412	0	161	0	-1.06906	1	1
hsa-miR-142-3p	0	163	0	-1.07601	1	1
hsa-miR-552	0	163	0	-1.07601	1	1
hsa-miR-875-5p	0	163	0	-1.07601	1	1
hsa-miR-483	0	164	0	-1.07947	1	1
hsa-miR-512-3p	0	165	0	-1.08292	1	1
hsa-miR-634	0	165	0	-1.08292	1	1
hsa-miR-662	0	165	0	-1.08292	1	1
hsa-miR-642	0	167	0	-1.0898	1	1
hsa-miR-128a	0	168	0	-1.09323	1	1
hsa-miR-21	0	168	0	-1.09323	1	1
hsa-miR-632	0	171	0	-1.10345	1	1
hsa-miR-122	0	174	0	-1.11361	1	1
hsa-miR-154	0	175	0	-1.11697	1	1
hsa-miR-411	0	175	0	-1.11697	1	1
hsa-miR-34c	0	178	0	-1.12703	1	1
hsa-miR-770-5p	0	179	0	-1.13036	1	1
hsa-miR-874	0	179	0	-1.13036	1	1
hsa-miR-140-5p	0	180	0	-1.13369	1	1
hsa-miR-337	0	180	0	-1.13369	1	1
hsa-miR-362-3p	0	181	0	-1.13701	1	1
hsa-miR-190b	0	183	0	-1.14363	1	1
hsa-miR-499-5p	0	184	0	-1.14693	1	1
hsa-miR-496	0	186	0	-1.1535	1	1
hsa-miR-636	0	187	0	-1.15677	1	1
hsa-miR-365	0	190	0	-1.16656	1	1
hsa-miR-92a	0	190	0	-1.16656	1	1
hsa-miR-187	0	192	0	-1.17304	1	1
hsa-miR-510	0	193	0	-1.17628	1	1
hsa-miR-190	0	194	0	-1.1795	1	1
hsa-miR-34b	0	194	0	-1.1795	1	1
hsa-miR-638	0	195	0	-1.18272	1	1
hsa-miR-646	0	196	0	-1.18593	1	1
hsa-miR-512-5p	0	198	0	-1.19234	1	1
hsa-miR-137	0	200	0	-1.19872	1	1
hsa-miR-196a	0	202	0	-1.20507	1	1
hsa-miR-766	0	202	0	-1.20507	1	1
hsa-miR-590-5p	0	204	0	-1.2114	1	1
hsa-miR-590-3p	1	441	0.226757	-1.22623	0.001	0.00750909	HNRNPA2B1
hsa-miR-491-5p	0	209	0	-1.22711	1	1
hsa-miR-484	0	210	0	-1.23023	1	1
hsa-miR-708	0	214	0	-1.24267	1	1
hsa-miR-28-5p	0	217	0	-1.25193	1	1
hsa-miR-376a	0	217	0	-1.25193	1	1
hsa-miR-101	0	218	0	-1.25501	1	1
hsa-miR-425	0	218	0	-1.25501	1	1
hsa-miR-376b	0	219	0	-1.25808	1	1
hsa-miR-876-5p	0	221	0	-1.26421	1	1
hsa-miR-222	0	222	0	-1.26726	1	1
hsa-miR-301a	0	222	0	-1.26726	1	1
hsa-miR-629	0	222	0	-1.26726	1	1
hsa-miR-223	0	223	0	-1.27031	1	1
hsa-miR-367	0	223	0	-1.27031	1	1
hsa-miR-542-3p	0	226	0	-1.27943	1	1
hsa-miR-329	0	228	0	-1.28548	1	1
hsa-miR-301b	0	229	0	-1.2885	1	1
hsa-miR-216b	0	230	0	-1.29151	1	1
hsa-miR-520a-3p	0	230	0	-1.29151	1	1
hsa-miR-433	0	231	0	-1.29452	1	1
hsa-miR-410	0	234	0	-1.30351	1	1
hsa-miR-92b	0	234	0	-1.30351	1	1
hsa-miR-199b-5p	0	238	0	-1.31543	1	1
hsa-miR-520c-3p	0	238	0	-1.31543	1	1
hsa-miR-199a-5p	0	239	0	-1.31839	1	1
hsa-miR-144	0	241	0	-1.32432	1	1
hsa-miR-216a	0	246	0	-1.33904	1	1
hsa-miR-128	0	247	0	-1.34197	1	1
hsa-miR-19b	0	247	0	-1.34197	1	1
hsa-miR-765	0	247	0	-1.34197	1	1
hsa-miR-135b	0	252	0	-1.35655	1	1
hsa-miR-30d	0	253	0	-1.35945	1	1
hsa-miR-383	0	253	0	-1.35945	1	1
hsa-miR-663	0	256	0	-1.36814	1	1
hsa-miR-30a	0	258	0	-1.3739	1	1
hsa-miR-520b	0	259	0	-1.37678	1	1
hsa-miR-520e	0	260	0	-1.37966	1	1
hsa-miR-135a	0	262	0	-1.38539	1	1
hsa-miR-30b	0	262	0	-1.38539	1	1
hsa-miR-377	0	263	0	-1.38825	1	1
hsa-miR-133b	0	266	0	-1.39681	1	1
hsa-miR-18b	0	266	0	-1.39681	1	1
hsa-miR-29b	0	266	0	-1.39681	1	1
hsa-miR-519d	0	272	0	-1.41382	1	1
hsa-miR-22	0	274	0	-1.41946	1	1
hsa-miR-224	0	274	0	-1.41946	1	1
hsa-miR-324-5p	0	276	0	-1.42508	1	1
hsa-miR-133a	0	278	0	-1.43069	1	1
hsa-miR-18a	0	282	0	-1.44187	1	1
hsa-miR-372	0	283	0	-1.44465	1	1
hsa-miR-181c	0	287	0	-1.45575	1	1
hsa-miR-346	0	288	0	-1.45852	1	1
hsa-miR-373	0	291	0	-1.4668	1	1
hsa-miR-136	0	300	0	-1.49145	1	1
hsa-miR-488	0	302	0	-1.49689	1	1
hsa-miR-197	0	307	0	-1.51045	1	1
hsa-miR-150	0	309	0	-1.51584	1	1
hsa-miR-125a-3p	0	310	0	-1.51854	1	1
hsa-miR-181b	0	330	0	-1.57182	1	1
hsa-miR-27a	0	334	0	-1.58234	1	1
hsa-miR-181d	0	344	0	-1.60846	1	1
hsa-miR-495	0	347	0	-1.61624	1	1
hsa-miR-27b	0	351	0	-1.62659	1	1
hsa-miR-340	0	410	0	-1.77513	1	1
hsa-miR-485-5p	0	420	0	-1.79963	1	1
