# Supplementary material for: Small RNA sequencing-microarray analyses in Parkinson leukocytes reveal deep brain stimulation-induced splicing changes that classify brain region transcriptomes
Source: Front Mol Neurosci. 2013 May 13;6:10. doi: 10.3389/fnmol.2013.00010 (PMC3652308; doi:10.3389/fnmol.2013.00010)
Supplement: Supplementary file 16 [file DataSheet15.XLSX]

## Sheet: new_supp_table
type		control	control	control	PD	PD	PD	PD	PD	control	control	control	control	control	control	PD	PD	PD	PD	PD	PD	PD	PD	PD	control	control	control	control	control	control	control	control	PD	PD	PD	PD	PD	PD	PD	PD	PD	PD	PD	PD	PD	PD	PD	control
brain region		superior_frontal_gyrus	superior_frontal_gyrus	superior_frontal_gyrus	superior_frontal_gyrus	superior_frontal_gyrus	superior_frontal_gyrus	superior_frontal_gyrus	superior_frontal_gyrus	lateral_substantia_nigra	lateral_substantia_nigra	lateral_substantia_nigra	lateral_substantia_nigra	lateral_substantia_nigra	lateral_substantia_nigra	lateral_substantia_nigra	_lateral_substantia_nigra	lateral_substantia_nigra	lateral_substantia_nigra	lateral_substantia_nigra	lateral_substantia_nigra	lateral_substantia_nigra	lateral_substantia_nigra	lateral_substantia_nigra	lateral_substantia_nigra	medial_substantia_nigra	medial_substantia_nigra	medial_substantia_nigra	medial_substantia_nigra	medial_substantia_nigra	medial_substantia_nigra	medial_substantia_nigra	medial_substantia_nigra	medial_substantia_nigra	medial_substantia_nigra	medial_substantia_nigra	medial_substantia_nigra	medial_substantia_nigra	medial_substantia_nigra	medial_substantia_nigra	medial_substantia_nigra	medial_substantia_nigra	medial_substantia_nigra	medial_substantia_nigra	medial_substantia_nigra	medial_substantia_nigra	medial_substantia_nigra	medial_substantia_nigra
index	probeset_id	GSM208622_superior_frontal_gyrus_control_case_2	GSM208623_superior_frontal_gyrus_control_case_3	GSM208624_superior_frontal_gyrus_control_case_9	GSM208625_superior_frontal_gyrus_parkinsons_disease_case_1	GSM208626_superior_frontal_gyrus_parkinsons_disease_case_4	GSM208627_superior_frontal_gyrus_parkinsons_disease_case_29	GSM208628_superior_frontal_gyrus_parkinsons_disease_case_34	GSM208629_superior_frontal_gyrus_parkinsons_disease_case_36	GSM208630_lateral_substantia_nigra_control_case_10	GSM208631_lateral_substantia_nigra_control_case_2	GSM208632_lateral_substantia_nigra_control_case_4	GSM208633_lateral_substantia_nigra_control_case_8	GSM208634_lateral_substantia_nigra_control_case_9	GSM208635_lateral_substantia_nigra_control_case_MS155	GSM208636_lateral_substantia_nigra_parkinsons_disease_case_1	GSM208637_lateral_substantia_nigra_parkinsons_disease_case_2	GSM208638_lateral_substantia_nigra_parkinsons_disease_case_4	GSM208639_lateral_substantia_nigra_parkinsons_disease_case_7	GSM208640_lateral_substantia_nigra_parkinsons_disease_case_9	GSM208641_lateral_substantia_nigra_parkinsons_disease_case_10	GSM208642_lateral_substantia_nigra_parkinsons_disease_case_16	GSM208643_lateral_substantia_nigra_parkinsons_disease_case_28	GSM208644_lateral_substantia_nigra_parkinsons_disease_case_29	GSM208645_lateral_substantia_nigra_control_case_PDC1	GSM208646_medial_substantia_nigra_control_case_10	GSM208647_medial_substantia_nigra_control_case_2	GSM208648_medial_substantia_nigra_control_case_3	GSM208649_medial_substantia_nigra_control_case_4	GSM208650_medial_substantia_nigra_control_case_8	GSM208651_medial_substantia_nigra_control_case_9	GSM208652_medial_substantia_nigra_disease_control_case_MS155	GSM208653_medial_substantia_nigra_parkinsons_disease_case_1	GSM208654_medial_substantia_nigra_parkinsons_disease_case_2	GSM208655_medial_substantia_nigra_parkinsons_disease_case_4	GSM208656_medial_substantia_nigra_parkinsons_disease_case_7	GSM208657_medial_substantia_nigra_parkinsons_disease_case_9	GSM208658_medial_substantia_nigra_parkinsons_disease_case_10	GSM208659_medial_substantia_nigra_parkinsons_disease_case_16	GSM208660_medial_substantia_nigra_parkinsons_disease_case_20	GSM208661_medial_substantia_nigra_parkinsons_disease_case_21	GSM208662_medial_substantia_nigra_parkinsons_disease_case_22	GSM208663_medial_substantia_nigra_parkinsons_disease_case_28	GSM208664_medial_substantia_nigra_parkinsons_disease_case_29	GSM208665_medial_substantia_nigra_parkinsons_disease_case_32	GSM208666_medial_substantia_nigra_parkinsons_disease_case_34	GSM208667_medial_substantia_nigra_parkinsons_disease_case_36	GSM208668_medial_substantia_nigra_control_case_PDC1_A_chip	representative_public_id
3088	203561_at	73.8734	15.9335	29.1483	33.1853	52.048	157.039	90.7121	133.534	53.4285	122.126	112.678	573.626	68.7829	220.33	78.6769	188.801	72.9454	233.559	180.826	71.9865	36.0049	93.6757	179.623	67.4597	55.1509	134.333	81.6169	111.817	275.433	72.6911	111.984	103.096	290.409	66.6284	309.894	330.279	64.0481	58.5583	154.359	112.951	89.6014	153.915	173.615	131.105	108.387	338.225	57.8965	NM_021642
3966	204439_at	48.9713	16.838	52.3467	39.6687	8.73573	65.2742	33.6688	28.6604	62.7423	182.35	115.509	172.042	177.988	86.0663	105.369	177.929	37.6109	73.9663	572.504	44.2135	27.1049	106.401	96.6827	78.9591	103.771	325.247	124.924	124.25	88.0406	91.6775	63.902	108.913	100.007	56.6985	91.643	817.14	36.0632	78.0401	45.6861	95.0298	58.9537	52.0237	112.139	118.612	98.4738	68.7144	69.2848	NM_006820
89	200068_s_at	1169.15	961.79	1250.86	888.448	1023.53	1314.38	993.552	1141.26	1695.32	1314	1237.41	1402.97	1389.38	1486.17	951.892	1139.27	1137.14	1114.55	1028.54	1250	606.658	1314.24	1278.69	1351.44	1605.91	1389	1416.18	955.214	1740.33	1516.1	1592.86	1180.48	1156.05	1396.55	1477.15	1425.35	1292.03	743.363	1031.91	851.154	1669.17	1052.82	1305.36	1513.12	1555.09	1349.23	1780.99	M94859
3088	203561_at	73.8734	15.9335	29.1483	33.1853	52.048	157.039	90.7121	133.534	53.4285	122.126	112.678	573.626	68.7829	220.33	78.6769	188.801	72.9454	233.559	180.826	71.9865	36.0049	93.6757	179.623	67.4597	55.1509	134.333	81.6169	111.817	275.433	72.6911	111.984	103.096	290.409	66.6284	309.894	330.279	64.0481	58.5583	154.359	112.951	89.6014	153.915	173.615	131.105	108.387	338.225	57.8965	NM_021642
3546	204019_s_at	195.233	122.599	114.611	119.101	134.131	141.989	155.857	168.162	197.554	188.066	196.845	338.002	168.7	308.499	139.397	198.024	176.678	209.277	126.323	163.018	132.397	175.045	167.983	198.729	174.119	207.776	214.466	144.365	229.761	150.445	199.58	213.347	212.704	197.234	233.921	188.594	198.455	100.52	197.124	143.841	186.244	161.748	154.433	167.056	205.636	254.819	181.369	NM_015677
8347	208852_s_at	472.624	280.202	343.776	224.748	240.453	375.071	258.57	386.166	565.422	291.232	194.682	281.096	516.252	384.32	164.105	246.043	427.894	330.761	243.81	273.189	256.121	371.447	429.951	322.789	656.093	364.799	214.505	182.132	672.31	433.829	238.949	324.891	293.414	491.082	531.186	417.639	434.748	219.379	176.535	127.418	569.201	335.571	326.5	430.165	525.486	491.866	659.075	AI761759
8348	208853_s_at	192.242	131.625	174.518	98.7076	104.88	209.64	112.277	187.242	194.178	100.073	86.0325	126.698	184.854	175.059	71.0286	130.032	157.964	139.795	109.767	101.427	67.0395	139.73	217.76	123.497	261.721	119.717	83.7917	92.7093	313.145	216.93	89.7414	123.557	109.274	195.938	206.997	194.732	159.011	95.7845	72.033	65.7895	222.563	115.566	130.225	159.799	182.851	189.914	284.988	L18887
3088	203561_at	73.8734	15.9335	29.1483	33.1853	52.048	157.039	90.7121	133.534	53.4285	122.126	112.678	573.626	68.7829	220.33	78.6769	188.801	72.9454	233.559	180.826	71.9865	36.0049	93.6757	179.623	67.4597	55.1509	134.333	81.6169	111.817	275.433	72.6911	111.984	103.096	290.409	66.6284	309.894	330.279	64.0481	58.5583	154.359	112.951	89.6014	153.915	173.615	131.105	108.387	338.225	57.8965	NM_021642
4819	205292_s_at	482.309	317.784	351.827	340.2	256.598	687.173	485.874	451.39	478.5	428.45	485.424	775.087	424.177	675.965	317.75	731.609	470.791	580.883	435.673	352.15	563.205	613.843	609.028	522.515	622.417	403.81	491.711	369.55	714.071	376.703	417.377	785.577	700.12	693.073	965.782	859.617	566.144	459.076	651.869	362.568	656.67	418.02	649.872	769.563	867.442	966.802	572.924	NM_002137
5697	206171_at	85.454	19.3256	60.2787	43.7468	82.9216	133.29	115.88	68.3774	76.8493	146.055	111.117	147.233	83.6269	150.992	119.407	156.409	111.426	125.158	215.166	96.8352	67.973	105.829	151.52	113.39	78.5162	163.106	96.362	128.218	144.184	95.0538	118.916	122.059	214.286	125.101	163.418	264.421	125.815	72.2636	118.437	179.677	122.248	136.159	175.358	128.36	135.592	164.197	76.7359	NM_000677
6611	207085_x_at	12.5695	9.69089	12.0851	8.55139	12.0762	17.1621	13.9041	13.8219	10.0598	13.6561	13.0981	14.4005	12.408	24.9575	11.593	29.5446	14.1637	6.92454	22.021	16.2603	3.70901	12.0867	6.57733	20.6245	10.7349	15.1445	13.0714	13.9116	30.5828	11.2756	12.9179	15.3879	30.4976	16.6304	15.66	28.224	13.2271	9.38524	9.53996	15.9826	16.5346	13.1068	13.0479	15.0032	13.1816	22.7703	13.1139	NM_006140
9819	210340_s_at	8.27544	7.84329	5.21196	12.2758	14.9082	13.5318	19.6063	10.135	9.49963	10.3607	13.7974	15.0717	10.4801	20.3303	17.4336	16.3171	10.5971	10.8783	22.7078	12.6748	4.66074	12.4029	15.1475	16.5685	8.95693	15.0229	13.317	13.5101	13.6906	13.1984	13.45	13.4473	19.7771	16.146	10.727	23.2958	13.4611	10.7234	9.85697	11.0907	10.6806	10.8983	9.19031	13.9057	15.7835	18.0663	10.9295	BC002635
10715	211286_x_at	12.6518	13.9919	17.87	22.5247	17.478	20.8622	15.9985	15.4326	16.7312	14.697	13.3773	15.6403	15.5308	16.4031	20.2038	12.5723	14.4197	14.5199	13.6861	17.3078	18.0259	14.0243	15.4707	21.5754	12.4123	14.013	15.4114	11.8701	14.1032	16.742	11.4664	15.329	15.7234	15.8542	18.6398	22.5332	13.3995	14.8025	15.5108	18.7369	17.0353	15.4138	13.6191	16.6846	16.9918	14.8318	16.5989	L29349
10716	211287_x_at	24.536	18.2943	22.6496	13.3434	23.1513	21.92	20.264	21.8736	19.5036	27.3935	17.8905	22.1553	24.7796	35.204	18.2258	41.2482	30.0881	28.0896	39.9848	23.7306	10.02	19.7688	14.6195	33.4092	20.2771	31.7236	23.4255	15.7487	46.7852	25.6706	19.2229	22.4117	37.9857	25.0847	31.0803	48.327	25.0837	14.8724	19.1057	18.8482	21.026	26.0878	25.461	25.7978	26.8948	43.3028	20.4905	M64445
3088	203561_at	73.8734	15.9335	29.1483	33.1853	52.048	157.039	90.7121	133.534	53.4285	122.126	112.678	573.626	68.7829	220.33	78.6769	188.801	72.9454	233.559	180.826	71.9865	36.0049	93.6757	179.623	67.4597	55.1509	134.333	81.6169	111.817	275.433	72.6911	111.984	103.096	290.409	66.6284	309.894	330.279	64.0481	58.5583	154.359	112.951	89.6014	153.915	173.615	131.105	108.387	338.225	57.8965	NM_021642
3088	203561_at	73.8734	15.9335	29.1483	33.1853	52.048	157.039	90.7121	133.534	53.4285	122.126	112.678	573.626	68.7829	220.33	78.6769	188.801	72.9454	233.559	180.826	71.9865	36.0049	93.6757	179.623	67.4597	55.1509	134.333	81.6169	111.817	275.433	72.6911	111.984	103.096	290.409	66.6284	309.894	330.279	64.0481	58.5583	154.359	112.951	89.6014	153.915	173.615	131.105	108.387	338.225	57.8965	NM_021642
7151	207630_s_at	81.7866	99.1284	85.7307	126.535	90.206	121.427	141.751	100.254	82.293	68.004	81.2354	87.7042	117.988	115.59	89.3371	124.531	72.1955	128.147	98.2187	78.3521	101.147	104.437	114.9	84.9918	83.5921	77.5133	85.6335	85.691	110.676	121.198	88.4942	116.816	109.102	97.4723	130.165	93.2472	100.609	103.825	110.897	73.2981	99.846	88.0764	109.317	127.51	115.655	133.862	86.5582	NM_001881
9453	209967_s_at	69.8196	60.0591	72.4911	87.8581	71.9821	75.8186	86.5753	81.3071	87.7071	79.8916	81.569	134.288	113.109	97.2801	55.7661	80.569	74.4592	143.384	46.2922	51.0767	80.4176	96.5866	75.6577	73.7045	70.7176	78.2003	74.4776	61.021	104.816	113.411	73.9157	96.3656	88.1168	81.5614	117.83	67.4457	52.7631	64.8651	116.057	50.5849	96.6929	100.972	75.3194	163.03	125.039	125.404	76.2608	D14826
9655	210171_s_at	10.1775	9.94069	11.0845	3.01685	4.66566	5.27176	7.57801	7.07813	8.22185	10.7029	8.23697	4.7614	13.0977	7.05308	5.48709	10.9878	6.82475	6.41204	10.4102	4.79652	5.93913	7.7573	6.3731	8.38742	6.40591	4.21636	4.59279	11.1516	8.12821	5.47537	14.4181	9.12257	2.18931	7.65219	5.47851	9.53986	8.09542	7.50102	8.02767	5.97894	8.24389	8.90776	10.9689	4.27072	4.247	9.82888	11.5942	S68134
13887	214508_x_at	64.1716	56.069	60.9635	75.2771	61.1091	70.6616	73.2015	59.3289	69.5406	72.1004	67.7993	81.8641	79.8466	80.5611	43.8591	86.9707	67.7719	104.919	53.8641	53.781	78.6796	82.9086	83.4082	77.0319	69.1552	72.4187	65.572	52.214	82.7198	81.4452	67.2231	78.1021	75.5591	72.7102	90.8844	57.5459	54.248	65.016	85.2301	46.3761	84.7439	91.2933	73.695	121.63	94.4006	96.3762	68.9208	U44836
67	200046_at	514.362	209.86	256.871	188.479	306.44	382.252	329.445	424.933	347.826	355.492	314.477	300.368	404.903	496.341	318.437	442.913	406.091	452.701	323.923	282.163	457.922	689.38	524.297	438.384	404.142	449.754	264.145	299.291	530.811	322.755	277.606	271.991	527.4	481.979	508.852	446.169	397.335	682.571	220.966	299.353	440.068	527.556	380.243	361.808	546.686	631.323	381.934	NM_001344
3088	203561_at	73.8734	15.9335	29.1483	33.1853	52.048	157.039	90.7121	133.534	53.4285	122.126	112.678	573.626	68.7829	220.33	78.6769	188.801	72.9454	233.559	180.826	71.9865	36.0049	93.6757	179.623	67.4597	55.1509	134.333	81.6169	111.817	275.433	72.6911	111.984	103.096	290.409	66.6284	309.894	330.279	64.0481	58.5583	154.359	112.951	89.6014	153.915	173.615	131.105	108.387	338.225	57.8965	NM_021642
6701	207176_s_at	91.9925	96.3622	78.0628	72.3452	89.6901	85.2026	97.0302	98.3806	69.6043	79.1572	74.1418	70.3124	97.3941	40.0538	84.0896	84.121	72.0847	74.5201	88.3041	89.5075	82.1722	87.1954	92.1684	78.3624	88.2384	76.8709	79.3443	102.1	92.3826	85.1839	85.8647	76.7263	74.4138	69.2981	82.4784	69.794	81.6594	91.0925	81.8753	85.1075	85.8772	96.5338	100.463	76.4461	75.7297	72.6392	91.8301	NM_005191
67	200046_at	514.362	209.86	256.871	188.479	306.44	382.252	329.445	424.933	347.826	355.492	314.477	300.368	404.903	496.341	318.437	442.913	406.091	452.701	323.923	282.163	457.922	689.38	524.297	438.384	404.142	449.754	264.145	299.291	530.811	322.755	277.606	271.991	527.4	481.979	508.852	446.169	397.335	682.571	220.966	299.353	440.068	527.556	380.243	361.808	546.686	631.323	381.934	NM_001344
3920	204393_s_at	11.1775	10.7969	11.0421	12.3429	9.98637	9.41766	7.61537	12.4525	13.2678	9.04821	13.4078	26.2001	16.6085	10.8718	12.8689	19.0205	7.18714	13.2642	21.4385	14.7712	16.2527	15.6654	21.0963	15.1731	15.3599	14.9796	13.2377	20.8119	23.2585	14.7685	12.0769	10.004	6.77394	8.93315	16.865	17.4547	15.5177	12.8133	15.3048	16.0669	15.598	15.2162	23.2832	19.6176	16.1583	13.9583	12.7698	NM_001099
4018	204491_at	111.081	96.3859	117.969	107.626	153.796	47.0217	116.332	124.728	128.113	89.2793	112.014	96.0319	128.393	100.082	60.0524	73.0771	75.3662	69.7917	71.2068	75.7814	37.1801	71.8265	95.4952	99.0907	106.906	112.909	109.458	77.3973	100.41	122.121	122.893	80.8776	50.2597	74.6223	70.9871	70.6248	83.0358	45.5057	71.8586	58.8284	111.273	55.9332	76.3634	103.336	86.4059	107.376	123.874	R40917
4058	204531_s_at	26.8063	45.7204	35.9613	40.6551	26.7264	44.2678	37.5221	28.0971	31.7319	38.6501	53.8853	33.6384	34.9362	25.9689	38.0444	35.5459	39.9576	32.8117	42.051	41.5257	31.8523	29.3402	41.8915	42.0277	37.959	37.0023	40.4784	41.9039	32.7108	36.5974	47.522	35.0952	44.4263	41.6509	46.9435	47.1045	48.9166	44.0688	36.1186	37.6889	41.1771	29.8231	44.8142	34.1178	33.5133	34.9382	39.8129	NM_007295
10296	210836_x_at	21.1768	21.5323	23.214	12.6319	21.5915	21.3821	21.39	17.4621	21.7933	22.068	23.7973	15.8166	21.022	15.0466	25.819	18.0998	11.7049	12.1424	27.5464	17.2782	14.0313	15.1576	20.2448	18.4423	25.9875	23.0132	29.0963	21.2305	19.9747	20.6391	26.1723	23.864	15.1033	18.7016	18.2659	16.4001	20.1193	18.0062	19.8985	24.287	14.2553	18.1622	22.1383	23.6866	19.7922	21.3296	21.5735	AF012073
10297	210837_s_at	16.3519	18.3119	14.1975	9.29008	13.8937	17.2244	17.4943	14.2754	14.2063	19.5553	12.4862	13.4652	11.8851	9.49288	14.8047	17.3854	13.0075	14.5822	17.0811	13.6572	19.7795	14.8612	20.718	16.7437	16.7837	14.2356	17.0972	16.1309	14.9217	16.469	25.8632	20.9077	10.7569	18.6303	13.656	14.9089	17.0732	16.2856	12.6579	18.8874	12.6974	12.4454	15.8167	16.7218	12.2304	20.767	18.8244	AF012074
11236	211840_s_at	68.093	96.3955	92.7947	118.992	74.5588	104.009	93.7243	68.3001	65.6889	98.9134	72.7809	65.2819	68.8328	60.6819	107.176	85.4932	59.5068	64.0245	127.674	83.9533	68.3955	69.816	57.7066	103.128	84.335	77.2837	100.861	111.594	73.4595	76.8522	107.681	87.0647	84.1329	67.2109	79.0741	80.3529	87.7979	70.0651	59.9806	93.5983	72.4189	55.9455	92.932	85.6056	70.2297	69.4243	78.0275	U50157
11245	211851_x_at	23.9671	18.0308	28.3546	24.5633	25.7563	27.4195	19.9066	22.0286	19.0168	29.4068	26.8741	22.8706	20.1975	31.0798	30.9102	28.1696	17.4337	32.4203	33.4741	25.1286	20.3542	20.4167	25.7438	21.5647	24.5751	26.3777	25.0599	28.2868	23.8312	23.1384	26.5847	23.5416	23.4656	22.763	32.9988	25.3342	24.1691	32.6926	27.2752	30.6302	27.7219	25.4927	26.8227	26.2696	28.6764	28.7866	25.1877	AF005068
1648	202120_x_at	559.571	432.765	416.172	227.7	479.833	190.712	161.918	441.97	452.843	396.733	244.703	274.441	400.377	389.228	228.438	261.643	390.668	327.506	198.018	227.205	206.898	313.616	280.865	306.25	317.526	384.598	247.161	185.323	350.423	344.494	233.49	200.671	332.785	333.265	285.833	264.278	266.284	256.395	313.364	216.329	370.053	347.874	259.75	204.872	308.793	323.761	470.579	NM_004069
1733	202205_at	30.2926	36.2208	35.2516	52.8683	31.9256	58.2351	50.6298	33.883	35.7832	35.6328	43.1028	67.3953	57.3713	39.1615	28.5962	43.8347	34.8144	51.149	49.3582	35.8602	36.7558	58.1502	64.8641	42.0303	50.3464	36.4245	31.8635	39.0598	139.111	70.4556	38.6879	36.9271	26.6573	42.6807	63.2714	55.2246	39.7989	39.6819	34.1548	40.5053	59.4611	60.4874	71.9208	55.2436	58.7975	69.4574	42.9093	NM_003370
7583	208074_s_at	340.877	256.017	241.638	97.1395	295.898	106.591	83.4355	249.424	334.917	207.178	150.04	169.052	297.158	274.804	129.933	136.694	233.117	212.466	107.472	166.608	118.598	195.13	166.175	215.446	264.193	247.262	137.502	112.978	266.938	226.519	151.116	106.601	227.797	237.168	175.777	178.841	191.796	168.959	163.529	142.171	269.58	238.832	177.383	126.994	204.286	221.077	332.81	NM_021575
10491	211047_x_at	877.98	742.88	864.518	393.039	838.626	381.238	292.928	761.913	799.855	717.844	406.624	427.97	653.924	716.317	396.939	451.116	635.044	558.16	336.334	457.069	323.41	477.218	456.095	478.839	542.854	657.738	410.853	308.051	584.767	596.943	390.523	359.024	587.792	493.641	445.719	435.272	431.124	438.538	462.514	392.048	672.249	522.199	459.404	374.108	508.558	549.315	802.44	BC006337
20949	221587_s_at	68.6039	56.8188	51.8802	53.8564	74.4754	59.8091	74.794	66.6415	71.5015	76.2552	71.1328	149.562	85.1473	112.758	101.866	106.974	101.882	140.197	78.6442	67.0061	84.2608	103.749	112.354	80.7974	73.8921	89.9599	77.4452	87.1706	102.217	79.1906	74.2609	80.3225	154.352	110.396	118.076	135.515	96.093	111.202	111.035	81.6042	90.6388	132.707	89.0122	80.9183	112.72	97.9745	63.3449	BC000890
67	200046_at	514.362	209.86	256.871	188.479	306.44	382.252	329.445	424.933	347.826	355.492	314.477	300.368	404.903	496.341	318.437	442.913	406.091	452.701	323.923	282.163	457.922	689.38	524.297	438.384	404.142	449.754	264.145	299.291	530.811	322.755	277.606	271.991	527.4	481.979	508.852	446.169	397.335	682.571	220.966	299.353	440.068	527.556	380.243	361.808	546.686	631.323	381.934	NM_001344
5211	205684_s_at	41.2899	46.6421	46.4778	72.7613	42.1281	49.8885	55.3615	37.4825	50.8893	48.1178	60.9201	49.7586	52.589	46.7581	54.9	43.0789	41.4826	37.6652	50.2983	57.345	47.3854	55.0504	49.6707	59.5161	52.0984	42.7185	49.6552	59.2352	50.164	49.8152	54.2984	46.5719	58.3713	52.3026	43.041	48.053	55.1174	48.2142	35.0258	57.0751	46.7404	46.6058	56.5639	62.047	51.4169	45.2543	48.8793	NM_017925
17314	217949_s_at	272.975	160.778	222.196	99.5953	202.988	203.656	141.202	199.498	177.178	222.893	189.355	265.485	226.624	307.363	231.029	234.871	387.557	296.909	176.536	292.881	206.602	252.444	234.453	211.579	206.391	250.189	142.864	195.267	250.648	253.567	160.705	219.94	411.745	248.936	234.675	192.633	212.406	251.527	217.36	220.139	202.284	352.354	227.016	216.004	247.801	214.375	243.792	NM_024006
18092	218728_s_at	33.0693	14.1032	22.7643	14.4298	31.3809	35.0275	19.2493	33.1523	36.5913	38.8404	41.81	67.6707	36.8665	74.205	34.0131	68.1042	40.4923	84.1916	24.3465	35.9733	74.0945	58.027	49.1624	34.2991	32.5367	53.2119	28.6773	34.4269	52.2014	24.8849	23.325	32.1999	50.1614	33.6723	55.8975	30.6797	33.075	64.6663	43.0329	17.5733	46.2978	63.6301	36.2042	35.6604	42.294	73.437	36.0109	NM_014184
2869	203342_at	83.7062	70.31	79.8372	39.7852	68.0234	75.1347	59.787	84.0698	94.8007	78.0856	69.1873	109.509	92.6364	107.631	75.1783	56.0496	110.559	84.804	64.5863	80.5153	53.9968	89.6598	74.3221	76.2314	68.6587	79.0538	57.7236	69.0843	88.6424	89.3639	60.1006	71.4968	92.052	80.6816	86.2308	75.3458	83.409	97.9547	89.2483	69.199	81.3027	90.0527	69.7186	72.4697	77.8369	85.0676	65.8835	NM_005834
4819	205292_s_at	482.309	317.784	351.827	340.2	256.598	687.173	485.874	451.39	478.5	428.45	485.424	775.087	424.177	675.965	317.75	731.609	470.791	580.883	435.673	352.15	563.205	613.843	609.028	522.515	622.417	403.81	491.711	369.55	714.071	376.703	417.377	785.577	700.12	693.073	965.782	859.617	566.144	459.076	651.869	362.568	656.67	418.02	649.872	769.563	867.442	966.802	572.924	NM_002137
7563	208054_at	12.0584	13.5057	9.60704	16.1565	16.6929	14.4527	12.9248	13.5231	7.90166	10.6109	17.1437	5.99622	11.4592	5.11551	11.6154	7.31266	6.11092	13.9804	18.8417	9.44419	15.6742	9.17873	12.9836	12.4461	9.61192	9.95299	12.8067	14.8212	10.5519	9.54379	18.693	11.894	10.5489	8.77117	11.3068	11.3824	10.2022	13.6733	10.4511	11.1598	9.00988	10.8847	9.90264	13.9662	11.1723	8.95546	9.22467	NM_015601
7564	208055_s_at	11.3232	15.3101	13.6501	20.9686	14.2906	16.6455	14.2482	10.1682	14.2913	9.60632	5.06643	9.90581	8.44597	6.0694	7.15833	8.73152	11.5433	10.9996	5.07341	8.27776	8.35727	6.90156	11.9248	12.4872	13.3599	7.60127	10.6074	7.50363	7.34248	11.8439	9.77505	9.55593	9.38919	11.8075	12.8855	8.35963	8.99956	8.65401	5.88198	8.2787	12.7079	8.76127	8.45659	11.8264	9.6849	7.8029	13.9581	NM_015601
7900	208399_s_at	60.9102	55.9976	45.3273	48.2378	49.0673	57.2264	50.9347	56.03	54.9814	58.8527	61.7047	43.7652	42.4505	61.4627	66.0244	49.6688	42.8636	48.9009	53.0335	40.8522	56.288	30.2956	28.7154	77.4652	54.0814	52.8984	70.4937	58.7957	44.2584	52.4191	47.6321	50.6097	49.0974	51.5341	30.0898	50.151	46.8391	33.4976	32.5619	59.0058	44.0993	37.6536	30.739	45.8606	41.8301	31.4622	53.5177	NM_000114
16521	217154_s_at	40.644	47.5516	44.5548	51.0053	34.1777	35.8515	42.0413	33.3315	47.1883	45.9326	45.3329	40.0455	46.8535	26.4306	44.4913	35.5718	39.4533	50.2682	36.1237	50.4202	39.6686	46.4983	36.8482	40.524	53.0414	49.2531	45.9943	56.6061	47.14	58.938	42.359	45.7283	37.3146	42.3083	37.2287	52.1594	53.7871	60.9056	49.9178	44.2546	41.3374	52.1134	46.9558	46.9826	45.9716	39.0115	43.9313	AL035250
811	201283_s_at	10.2313	10.1138	11.0641	16.0757	4.42283	13.468	9.97866	9.73999	10.9636	9.92405	6.51039	5.31482	15.0274	9.34336	4.16981	13.7636	7.31402	10.0571	7.86312	8.71753	4.30126	6.04031	7.40519	12.874	11.1666	7.04293	8.88507	9.84891	11.3354	12.8366	7.17867	8.59174	5.91367	7.31389	13.3079	12.4282	11.0925	6.47254	4.40027	9.91557	11.5593	9.51842	11.2714	12.066	12.1693	9.58569	12.8571	J03068
1607	202079_s_at	142.65	123.437	129.253	100.001	77.3517	80.5712	116.558	140.764	194.422	107.282	97.4026	106.531	174.374	109.199	71.3321	86.6823	95.2017	92.3109	85.3649	93.7376	86.9485	101.275	93.5271	136.43	147.672	109.358	103.951	83.0435	159.264	146.495	102.304	95.5418	89.4502	92.6193	127.237	81.382	90.9901	88.2974	81.2455	101.941	179.3	98.4112	129.173	114.083	126.549	100.851	132.472	AI633774
1608	202080_s_at	173.784	86.5136	170.864	70.1146	166.967	66.0767	86.6523	163.568	238.81	155.921	113.434	156.615	173.806	160.833	43.7054	76.9837	83.1653	124.841	39.147	132.907	83.2879	86.6168	79.3324	130.372	114.311	157.486	105.352	73.1424	148.579	132.504	122.083	99.0182	119.855	106.486	142.929	71.5415	96.6935	62.5865	93.0514	71.8894	155.333	97.1242	87.9142	107.191	132.107	103.605	194.675	NM_014965
5642	206116_s_at	72.7211	53.6951	51.3824	33.0915	73.2518	59.9081	36.0362	57.9354	57.8241	58.985	77.7754	52.3154	51.4714	145.689	45.9161	82.3756	73.547	109.121	41.9154	82.4304	67.3409	57.6684	57.6342	51.4291	61.0619	56.2946	51.1913	76.0246	70.9157	62.5527	47.2279	59.6381	108.331	70.9865	83.0797	80.9328	73.2375	87.6911	40.672	47.9584	91.8466	63.4123	44.9346	65.4036	77.5808	68.6127	67.5924	NM_000366
5643	206117_at	50.7989	34.9593	35.2394	35.622	32.9035	45.0491	56.9625	29.0965	66.4588	83.4211	96.152	49.8766	61.538	67.002	73.9488	73.0961	61.846	99.2488	66.069	80.9536	111.456	89.1182	62.8199	75.6834	63.8418	78.8445	71.8614	95.3952	45.0732	63.3597	62.3515	59.9768	81.091	58.3724	78.9317	57.3439	80.1722	105.92	84.9262	76.035	89.2051	109.28	56.0616	97.4903	107.758	72.8165	67.849	NM_000366
7314	207793_s_at	3.10151	7.25866	2.93684	5.68946	6.49874	0.675677	6.54104	3.36925	1.44548	0.106433	4.33758	2.63909	4.31216	3.2017	0.00502642	4.97028	0.0471895	0.0110158	1.00934	1.63394	8.39579	4.38221	4.65015	1.79514	3.29441	1.26936	3.29077	4.06357	2.62202	3.11207	5.24171	4.28429	0.00479647	1.32794	4.66432	0.705737	2.76943	0.008308	6.1565	5.08624	4.70801	4.23861	3.82589	2.38923	1.94009	0.0123805	4.45684	NM_004437
10433	210986_s_at	157.775	149.095	142.489	124.468	221.794	144.25	140.993	157.531	143.378	122.442	247.51	245.482	122.71	588.145	136.017	288.088	206.312	206.34	160.56	215.153	234.614	118.433	132.741	152.232	154.834	145.68	220.723	294.844	178.875	108.1	216.745	146.235	392.434	211.9	167.803	248.82	197.559	207.256	164.82	185.454	196.517	134.623	144.249	138.784	207.139	203.258	177.546	Z24727
10434	210987_x_at	223.441	194.895	191.945	119.006	228.343	176.01	121.855	171.34	178.094	141.619	209.19	218.165	151.282	412.664	102.504	196.406	215.642	162.894	183.493	183.257	196.354	140.308	181.989	177.973	217.88	149.342	186.6	254.27	256.016	170.312	178.572	127.173	345.318	219.655	176.025	212.753	179.077	215.655	104.801	199.664	253.887	170.13	181.364	184.34	222.257	185.668	202.263	M19267
13909	214530_x_at	19.5794	20.7512	15.4057	13.9178	13.626	12.4599	19.1177	13.9811	18.7343	21.26	27.0526	13.494	15.8065	18.5289	17.9431	11.0126	17.6178	19.4015	18.5411	16.2481	11.5387	18.3023	23.7227	24.3719	22.0607	19.7103	23.237	15.4741	17.1987	16.8922	17.4034	10.8022	15.2924	23.4967	17.1978	15.8837	24.2234	16.1642	16.5255	16.9521	20.1265	15.5752	17.6284	24.7512	15.6949	16.8161	25.5837	AF156225
14299	214924_s_at	68.5269	49.9087	59.3254	95.5692	73.1101	76.8327	101.43	53.0383	79.626	109.585	139.537	125.911	99.173	183.846	148.925	150.148	88.0535	133.249	93.931	136.974	122.485	120.765	82.4819	108.276	70.3067	130.3	106.243	141.149	77.1389	86.2164	94.6179	128.443	68.7351	87.2184	160.049	97.0605	120.993	123.429	109.094	170.463	113.512	141.702	122.469	139.617	114.362	107.268	66.6432	AK000754
18284	218920_at	91.4306	127.672	117.525	160.111	94.6179	138.337	130.263	85.2422	101.531	117.718	151.587	106.642	102.531	133.89	124.19	101.712	103.178	99.3898	108.931	120.178	91.0169	108.136	132.453	118.569	126.39	101.423	114.728	169.725	106.104	113.895	139.835	129.639	141.308	116.036	125.603	99.368	105.767	140.213	106.425	162.47	118.513	103.642	149.862	142.412	137.79	130.687	124.675	NM_019057
9848	210370_s_at	34.3914	35.5216	39.4513	43.8151	48.2614	51.0707	57.8018	33.5741	20.4659	32.2957	36.959	41.3931	35.5354	47.8153	42.7671	34.0465	26.9611	35.3662	38.5498	30.815	34.1639	32.3314	46.9239	39.7256	44.7849	33.0915	40.2133	51.261	35.4137	39.7084	49.1625	40.5501	35.6403	26.4499	38.1874	46.9017	33.4832	45.3823	35.6335	55.4506	35.1884	50.6799	55.5708	37.3464	36.209	46.1224	32.529	AF244129
10405	210958_s_at	73.1762	65.5027	84.1225	78.7274	83.4345	35.1875	55.07	77.3886	46.3611	41.4084	57.3939	61.2577	49.9808	97.9714	71.6889	72.192	63.0605	73.2419	48.2632	66.5861	80.4954	72.5562	57.7699	48.1058	55.4706	47.7373	44.0849	63.2724	44.3775	69.4	44.2733	67.8844	75.8341	54.733	72.4738	59.0137	63.1036	71.9495	51.9427	83.265	61.1205	88.0436	52.2514	62.2977	65.7091	52.2359	37.4052	BC003646
15339	215967_s_at	33.643	43.9	34.3081	49.5093	28.5597	46.9186	52.6514	33.3867	30.5018	45.232	47.5464	34.7002	35.0104	26.6426	50.1937	44.1709	20.2084	37.9909	45.6268	35.2278	27.9713	32.1267	42.1888	36.2663	34.9896	29.9051	41.2463	63.5762	35.4172	35.4254	50.9619	31.6264	32.9909	34.998	36.7518	35.6845	34.4222	39.731	40.7801	56.5321	30.2073	31.7189	41.6341	39.0985	31.9836	31.0138	36.7091	AL582804
18284	218920_at	91.4306	127.672	117.525	160.111	94.6179	138.337	130.263	85.2422	101.531	117.718	151.587	106.642	102.531	133.89	124.19	101.712	103.178	99.3898	108.931	120.178	91.0169	108.136	132.453	118.569	126.39	101.423	114.728	169.725	106.104	113.895	139.835	129.639	141.308	116.036	125.603	99.368	105.767	140.213	106.425	162.47	118.513	103.642	149.862	142.412	137.79	130.687	124.675	NM_019057
21707	222348_at	2.8233	4.32396	6.14522	8.72251	6.16361	6.31496	7.9723	4.59573	4.89251	4.98858	8.78114	2.46204	7.49576	8.98977	5.95485	11.4369	5.13615	11.9253	12.6148	8.02763	6.65902	4.89027	4.4094	6.26152	4.00141	7.98273	7.91414	11.0409	5.0628	4.82102	11.5888	10.3801	6.14489	5.61442	3.68858	7.67955	5.70393	6.25202	2.01481	8.25969	5.68579	5.65682	5.22344	6.09403	4.29064	4.84663	6.11663	AW971134
21946	40016_g_at	315.544	317.781	362.236	383.45	376.402	148.613	422.195	377.994	189.101	172.89	302.794	285.942	271.858	474.207	334.875	263.83	218.216	302.592	188.04	300.972	348.341	348.801	248.832	227.494	217.455	207.181	198.862	315.707	227.272	297.541	253.42	260.993	340.894	247.013	302.507	219.236	297.4	351.182	274.111	382.42	280.909	392.454	273.107	318.79	340.599	225.594	168.268	AB002301
9589	210105_s_at	562.135	446.707	538.343	584.777	686.645	635.487	824.502	657.456	604.271	561.754	709.504	794.565	663.978	860.565	540.536	683.951	531.931	801.682	356.901	535.122	672.431	698.824	598.849	534.731	552.866	618.282	543.834	635.099	731.046	626.956	551.137	687.339	657.649	693.453	939.598	735.107	743.476	1024.5	689.986	540.814	994.021	800.932	677.896	943.77	974.367	754.168	513.172	M14333
11871	212486_s_at	94.432	54.3381	82.1862	49.2704	91.9182	87.7134	106.803	90.9684	104.879	129.333	176.785	216.355	127.486	181.148	69.9306	195.371	123.53	159.907	79.3751	208.658	244.005	127.766	107.519	124.718	95.2229	153.061	97.4157	143.692	168.373	123.986	147.857	142.062	164.771	153.541	184.358	103.261	231.599	273.641	121.324	107.564	209.83	181.495	121.285	196.841	198.389	170.217	92.5702	N20923
15405	216033_s_at	263.399	188.237	271.846	157.161	271.334	262.439	260.111	280.29	232.028	179.254	226.832	199.348	251.601	368.485	122.917	238.035	224.368	212.514	119.47	194.699	283.592	237.401	199.211	200.294	204.325	216.231	129.818	170.044	285.222	260.682	147.301	234.606	264.067	271.688	387.743	213.086	319.265	370.209	117.872	170.341	446.496	290.85	224.503	292.582	371.184	282.145	193.148	S74774
17389	218024_at	525.172	378.736	371.373	345.516	459.057	361.533	410.122	444.216	647.619	586.414	738.948	1095.46	789.804	1016.39	661.6	784.413	872.516	992.593	541.492	882.111	758.045	941.5	966.389	791.604	775.437	643.402	679.407	606.146	825.932	667.951	784.089	719.909	762.299	776.765	837.674	729.123	767.412	653.139	805.755	627.377	813.119	774.31	783.031	711.959	823.822	981.663	613.829	NM_016098
868	201340_s_at	526.605	743.074	477.94	327.116	1031.26	43.4513	128.536	526.006	15.7629	22.7997	14.8472	18.7188	22.5941	11.4848	19.7983	18.0783	11.4858	13.3576	27.1876	15.5684	24.6695	20.3782	27.3936	11.4065	24.8753	15.4413	20.3116	21.6429	20.9362	25.4107	22.2829	20.0422	9.13836	15.4325	16.9853	27.0463	17.0866	20.5177	16.2075	17.3211	29.472	14.423	25.7407	14.0176	24.95	14.0164	22.29	AF010314
869	201341_at	2667.36	2822.67	3123.74	1731.86	2733.56	244.954	380.773	2433.11	135.962	157.151	138.738	120.983	153.96	83.0036	144.518	135.582	76.5033	126.63	121.262	128.559	96.9475	128.598	134.203	143.342	199.428	140.85	175.866	154.533	146.708	169.835	173.887	134.38	125.175	162.042	140.576	131.918	172.164	149.702	111.335	156.512	150.592	140.414	146.4	135.902	139.828	138.129	237.228	NM_003633
1824	202296_s_at	130.187	113.061	161.186	68.9521	104.559	125.897	75.6877	149.128	208.577	105.237	101.78	200.145	223.273	168.481	75.5807	104.673	140.98	183.87	99.9609	114.04	128.424	116.805	141.925	131.753	218.243	115.336	96.5069	105.807	246.542	230.5	104.346	96.3331	130.239	143.458	150.411	152.195	141.634	118.93	112.168	120.249	175.744	143.048	141.344	93.8626	120.079	167.076	185.317	NM_007033
1825	202297_s_at	162.891	88.3571	125.633	62.9353	127.073	86.3791	95.7707	126.656	163.212	145.134	171.56	281.09	145.999	210.372	117.728	203.64	149.651	235.309	123.262	170.297	224.49	177.348	156.685	149.393	128.832	186.197	136.483	145.656	187.68	146.873	122.463	135.492	177.837	164.399	169.692	184.66	154.295	151.743	218.212	146.905	181.446	237.802	145.009	137.622	155.46	199.2	160.169	AF157324
11908	212523_s_at	28.6651	29.0575	29.6918	21.6465	31.8644	23.1572	22.52	25.7835	32.7426	17.407	17.7456	25.2268	25.9564	23.9619	18.7811	17.9572	24.2761	14.1864	15.1099	18.9473	18.9394	20.4931	24.3692	26.1541	28.6628	17.8747	21.5525	16.7576	24.0919	25.8635	14.8311	25.4395	15.3322	18.8782	23.5874	18.8128	24.0123	25.1405	21.8779	17.8165	26.8718	19.527	20.0848	26.8784	27.5279	23.5841	29.0464	D63480
12386	213003_s_at	35.4075	38.0164	26.6694	35.783	9.12716	43.3535	33.0279	63.0157	16.335	55.0346	55.851	54.1428	40.7677	148.081	58.7643	69.5989	39.8906	176.397	51.3222	42.723	31.6432	47.7182	40.8819	32.5783	19.3087	45.2949	50.2522	52.1155	38.55	41.3077	63.8726	70.8092	45.9646	34.9635	92.4912	50.2019	43.824	62.5592	61.824	42.8327	43.0455	57.1838	57.1425	65.5843	41.4758	156.679	39.0509	BF061054
12674	213293_s_at	111.564	26.2961	45.8366	75.4952	54.9655	219.96	89.1046	109.506	102.427	163.306	182.643	496.11	149.042	234.242	87.66	317.465	109.138	172.621	314.219	90.2008	85.3526	117.512	175.673	140.974	136.397	278.817	146.299	163.907	356.554	142.358	136.176	185.702	302.524	152.489	263.813	482.352	96.3988	78.9949	153.219	114.839	175.839	130.161	264.64	260.223	200.323	313.945	97.5469	AA083478
12677	213296_at	140.494	97.3243	130.408	119.823	163.628	107.331	116.15	126.641	118.971	132.304	129.396	129.698	129.083	213.811	156.179	176.203	165.294	180.09	133.514	171.804	161.414	159.913	144.401	128.348	118.4	151.746	111.15	132.108	123.017	136.672	129.897	156.35	197.986	159.503	176.394	189.272	165.641	192.264	190.56	151.173	145.882	183.788	127.832	130.129	154.609	128.247	124.235	BF339133
5055	205528_s_at	20.1065	32.0059	13.3258	27.862	30.4948	17.8093	21.8371	30.8695	18.4023	21.4236	17.2804	14.3552	13.8064	30.923	28.5139	30.5318	18.031	25.0818	19.5919	12.1014	7.46711	11.6546	16.1258	13.5403	18.8507	29.9712	32.877	20.6682	18.2323	14.7874	21.7233	25.745	1.66967	18.929	28.9614	29.3013	12.7287	16.0617	7.26527	28.7867	32.0846	12.1315	19.9737	23.5819	45.4117	24.9762	27.9389	X79990
5056	205529_s_at	59.9801	77.9666	87.2452	163.681	71.7587	123.867	179.992	76.923	40.5397	73.2298	107.955	55.0281	53.0371	154.488	168.874	78.7239	33.5683	95.7277	81.0691	73.5408	65.1552	81.7012	93.7725	51.6743	52.4904	62.6724	111.182	120.186	44.3253	55.5435	124.088	80.4227	37.1201	40.8972	74.6636	75.4515	62.0536	103.613	55.3104	114.905	72.7016	80.5377	98.7903	76.9015	113.465	69.582	57.4832	NM_004349
5763	206237_s_at	9.33072	12.9315	9.47956	13.4841	10.4801	9.99065	17.5715	10.4853	12.2551	8.82969	12.1358	9.00928	11.4534	14.298	14.4853	11.3098	7.81478	7.6527	11.762	7.60501	9.22915	11.2656	10.2685	8.88288	14.7257	10.2814	14.4032	9.58731	8.19348	12.1842	13.4383	13.6345	5.30193	9.24056	7.20204	14.9659	14.8693	11.9271	13.1575	11.9623	10.9464	10.2926	13.5341	9.31898	9.70941	9.58287	13.2724	NM_013957
5869	206343_s_at	22.2717	21.5975	20.0446	11.8292	23.5307	4.54274	7.96397	27.5302	46.8815	26.2953	25.1431	10.6295	28.3813	23.0562	6.41036	10.3995	14.9899	7.38374	9.07537	10.366	0.815024	7.7714	11.8551	31.7592	32.6227	37.7783	23.8939	13.5413	21.5985	28.15	27.4345	12.5279	9.72101	17.0233	8.91961	10.4003	16.2165	3.67919	16.6377	10.6502	32.586	7.84506	11.3694	7.22605	23.2135	19.2255	118.446	NM_013959
7735	208230_s_at	35.1569	34.0167	13.0364	25.2667	20.3314	38.7347	25.7013	28.6001	20.7499	32.1953	24.1395	31.5528	27.9615	17.0173	23.9584	18.9598	20.0295	22.1036	36.0844	24.687	30.3593	21.6495	23.3687	26.0165	24.2231	25.2328	32.5362	30.1602	27.6568	29.3123	35.6983	21.2167	22.4987	32.0186	18.375	35.3017	15.8895	19.8898	29.4299	32.1873	28.1981	27.2057	24.582	27.0145	24.8452	16.7245	25.4829	NM_013960
7736	208231_at	16.4136	19.7261	15.032	6.20648	12.7929	14.8092	14.3513	21.5712	16.6698	15.9537	17.6158	20.5748	16.938	7.89715	19.9963	15.9374	15.2032	16.5607	16.4439	16.5379	2.34612	16.1231	16.5023	19.1092	21.5587	16.1963	17.8256	21.3149	20.9408	16.9897	20.6473	17.2158	16.9982	20.2023	14.1115	18.5241	19.0473	16.9417	18.3652	15.6265	16.8507	18.7815	16.4802	20.7673	16.985	18.6606	16.0246	NM_013960
7737	208232_x_at	21.1507	15.1691	9.33171	17.6094	12.3955	17.0494	25.2441	19.4493	18.5149	32.5979	34.3157	17.6567	13.928	13.6836	0.0102104	21.182	24.5916	19.4579	25.0029	20.6379	26.6463	22.6784	22.7358	19.2558	16.2897	19.9701	30.4239	35.5974	12.7219	16.9068	24.8493	13.2111	29.2602	26.9866	28.0455	15.6414	21.3613	23.5023	24.149	21.8213	19.7347	21.3077	15.5528	21.8577	21.348	20.1552	25.8784	L12260
7745	208241_at	21.0119	27.1847	27.709	24.0768	21.8013	26.0483	33.6397	35.5494	19.0401	26.2711	32.4372	14.8928	22.6492	14.4977	24.5026	30.0101	17.9122	18.7883	32.0696	23.4431	27.3097	29.13	18.3275	20.6478	25.4414	22.9761	24.322	25.6451	21.9265	21.2085	32.0246	22.0773	15.8014	18.3526	17.2763	22.7341	22.4235	17.3777	17.5358	31.1404	21.6625	24.2914	25.7539	18.0489	20.5193	17.131	22.6518	NM_004495
16201	216831_s_at	0.301308	2.64028	0.00238622	0.00256824	0.257953	0.000555914	0.00235301	0.200422	2.33888	1.14488	2.1751	0.00102138	0.73928	3.20363	0.000597512	0.000785984	6.58223	0.00047743	0.0175758	0.464573	0.0704887	1.47544	2.01065	0.00172767	0.00325354	0.00256382	1.23505	0.00329245	0.841941	0.330212	0.00043177	0.00556887	0.00407885	0.00554168	0.00521874	1.01954	0.397697	0.000639383	2.12976	2.13344	0.42098	1.14819	0.916772	0.00242021	2.534	2.81758	0.00497497	AF018283
16202	216832_at	63.6767	59.1361	70.3894	33.9281	65.8558	68.9362	50.9383	65.3226	53.0977	73.0165	65.9887	59.0312	61.7011	59.3659	70.3139	74.0871	47.9861	68.7911	76.0581	70.2715	67.71	64.9308	58.3377	54.9425	56.8669	71.7842	73.8245	63.5918	66.8137	47.6155	69.1669	87.9381	74.5012	84.1916	72.2392	85.7354	74.3785	62.9956	79.3472	60.2542	59.2493	57.9131	60.4954	69.9137	56.9143	72.0634	54.672	AF018283
2273	202745_at	58.328	54.5623	54.6754	38.6801	66.2525	36.6358	55.525	67.5749	93.3959	64.1821	80.3657	119.635	97.1446	109.09	63.0814	86.9576	76.5814	96.5881	39.9946	80.9732	68.5099	72.9738	67.0584	75.8063	89.863	95.9112	71.6621	66.0047	103.224	82.0266	81.9121	63.3878	60.6514	86.2919	90.4936	76.9763	83.1315	73.3339	91.4976	55.7727	100.346	61.9006	64.4459	76.5638	99.594	110.273	95.6421	NM_005154
2596	203067_at	254.489	204.067	191.731	150.274	178.213	157.125	196.071	270.021	348.707	313.669	253.626	320.827	185.36	263.41	123.534	199.12	180.87	215.56	137.492	156.697	137.949	175.065	172.405	212.871	219.159	276.325	266.978	123.401	275.865	199.554	277.28	189.816	178.932	192.774	269.414	196.526	154.144	128.473	203.302	141.859	282.784	130.082	200.492	208.77	280.9	234.953	349.179	NM_003477
10410	210963_s_at	54.6628	53.8199	55.7649	40.5201	50.3448	51.4159	49.2447	68.0733	72.656	69.879	82.8515	51.8964	77.6904	52.5498	55.0493	62.1887	55.635	59.6366	60.7986	66.037	45.4231	80.5353	77.4829	86.9685	77.2787	66.0555	54.8781	90.8476	107.736	80.3201	61.6421	60.9909	46.2104	54.3362	77.5194	42.437	78.2045	67.6482	45.8926	80.6974	77.4942	89.0051	72.3002	71.863	59.7077	72.2665	92.3337	U94363
10411	210964_s_at	22.7552	21.1026	28.1975	14.5341	30.1129	17.6772	26.3263	33.0378	48.3573	36.6887	72.3418	47.8868	42.0497	60.6387	22.6041	37.0252	37.9189	40.3548	22.0055	41.4665	23.8563	60.624	38.7699	69.5788	45.892	52.9705	36.4971	78.4537	75.1535	50.89	37.2255	27.9189	30.4624	41.5809	56.7486	26.5155	45.311	31.6731	37.1615	57.1403	61.2643	73.2383	45.6332	37.6278	36.1218	54.4777	65.6517	U94364
15068	215695_s_at	23.2331	16.3255	23.9671	10.9241	33.3326	14.943	16.7019	29.5888	55.3701	32.9746	100.687	88.7491	50.9482	117.129	31.4839	53.4565	67.6955	101.216	18.9483	39.4959	40.3318	84.1658	52.7667	79.654	41.1695	57.249	50.6187	93.5506	75.7134	53.4808	40.682	53.85	44.6481	48.0657	100.514	31.837	40.849	35.3728	70.4474	86.0122	68.3387	110.843	47.663	45.7066	44.703	59.4501	63.7148	U94357
16145	216775_at	2.74947	18.2921	12.2488	21.1062	13.9873	15.0465	24.1224	13.5429	11.8328	8.29884	12.2881	9.11555	10.0934	7.92607	15.0561	9.16892	12.5122	3.1957	16.3816	11.4818	9.4957	5.20326	14.1372	18.8542	26.1599	8.6062	16.7514	17.8898	11.0994	13.6107	25.5534	11.848	18.7031	10.7403	12.0154	16.6966	10.5192	13.0615	8.48783	26.2412	10.8299	8.00414	20.7699	10.6979	15.168	12.3035	16.4137	AK025301
3546	204019_s_at	195.233	122.599	114.611	119.101	134.131	141.989	155.857	168.162	197.554	188.066	196.845	338.002	168.7	308.499	139.397	198.024	176.678	209.277	126.323	163.018	132.397	175.045	167.983	198.729	174.119	207.776	214.466	144.365	229.761	150.445	199.58	213.347	212.704	197.234	233.921	188.594	198.455	100.52	197.124	143.841	186.244	161.748	154.433	167.056	205.636	254.819	181.369	NM_015677
5186	205659_at	97.0699	112.778	142.712	88.1444	84.6689	52.1226	129.157	118.516	98.3402	85.1671	120.295	85.4702	78.2475	99.1337	96.364	100.37	49.279	77.9161	85.6673	73.9836	54.1053	56.662	64.3699	97.9154	93.0967	99.8756	117.464	108.042	84.2645	79.8321	115.94	101.282	101.957	65.5927	94.1652	109.901	80.5949	54.2812	81.2197	84.4764	88.7966	39.739	73.5611	93.1709	97.19	126.789	111.268	NM_014707
5592	206066_s_at	73.5063	61.5642	60.5926	60.005	70.0461	62.4319	64.9516	58.5849	52.2274	58.0328	72.0617	62.2616	50.3708	44.8259	43.4085	43.6035	53.6626	61.1503	44.8645	57.5333	45.3095	56.7004	58.0882	44.8506	55.4742	58.3541	59.7508	48.8803	57.8957	56.6663	57.0788	50.8048	58.3047	64.0672	51.2339	48.0776	62.5004	56.3351	42.1596	50.751	60.6532	49.6548	46.7666	52.7767	57.7146	56.9393	75.56	NM_002876
9335	209849_s_at	116.407	80.7352	93.2713	41.405	144.594	44.1513	54.5332	109.68	87.2694	76.4112	57.663	91.6908	73.3243	52.6585	49.5371	70.5269	90.9951	74.3422	47.6905	75.994	80.9023	68.06	53.1708	82.726	78.1079	90.5838	51.923	43.304	79.5374	71.408	58.9938	51.831	63.2178	71.1736	55.43	56.1725	63.0845	71.0804	77.2293	58.9308	85.1963	70.465	58.3942	48.3433	71.7207	83.1903	102.45	AF029669
3088	203561_at	73.8734	15.9335	29.1483	33.1853	52.048	157.039	90.7121	133.534	53.4285	122.126	112.678	573.626	68.7829	220.33	78.6769	188.801	72.9454	233.559	180.826	71.9865	36.0049	93.6757	179.623	67.4597	55.1509	134.333	81.6169	111.817	275.433	72.6911	111.984	103.096	290.409	66.6284	309.894	330.279	64.0481	58.5583	154.359	112.951	89.6014	153.915	173.615	131.105	108.387	338.225	57.8965	NM_021642
7701	208195_at	14.3954	17.0021	15.2141	18.0488	20.4065	20.3199	20.059	19.2801	12.9088	24.3299	18.6204	13.5949	17.8777	15.5392	19.3846	20.7332	13.0055	10.6651	21.5256	22.2248	17.3102	17.8624	18.9307	20.727	17.0184	18.4446	23.6183	20.75	14.5285	14.1866	14.5423	22.6988	15.7761	16.4261	18.8917	16.8168	21.1668	17.3847	23.6228	20.8532	16.1477	16.2564	20.2721	14.0187	10.7477	18.5992	16.8143	NM_003319
17314	217949_s_at	272.975	160.778	222.196	99.5953	202.988	203.656	141.202	199.498	177.178	222.893	189.355	265.485	226.624	307.363	231.029	234.871	387.557	296.909	176.536	292.881	206.602	252.444	234.453	211.579	206.391	250.189	142.864	195.267	250.648	253.567	160.705	219.94	411.745	248.936	234.675	192.633	212.406	251.527	217.36	220.139	202.284	352.354	227.016	216.004	247.801	214.375	243.792	NM_024006
17458	218093_s_at	196.875	71.1976	142.243	174.06	151.427	193.901	146.629	149.957	115.722	142.091	169.105	289.558	154.908	188.722	180.754	233.436	168.502	231.403	149.904	170.865	149.239	176.507	204.991	101.13	148.969	195.334	158.417	175.868	244.516	153.135	176.15	266.861	357.264	229.747	343.967	244.097	207.141	143.115	231.133	121.204	227.994	209.532	215.143	240.84	241.835	288.93	144.326	NM_017664
1646	202118_s_at	40.2765	33.4616	48.6034	27.7161	33.7396	88.2377	74.4308	55.5645	41.2974	57.802	44.1446	58.8479	52.2956	61.3937	37.6018	82.8216	31.0827	110.657	53.3628	35.8828	29.6907	43.6586	74.1989	56.562	59.7195	47.5112	47.3379	59.7238	100.21	52.0882	50.7518	44.6616	14.5509	49.2146	88.5277	67.2597	52.4726	51.5218	32.1176	41.5343	86.5162	31.1984	83.5293	72.3225	96.0019	90.8035	47.15	AA541758
1647	202119_s_at	147.386	78.3395	143.687	84.848	92.9262	203.279	163.123	170.543	172.996	151.595	211.999	279.603	229.006	284.8	69.6241	195.393	150.714	214.713	125.106	151.617	182.088	187.685	246.129	184.65	200.462	174.683	151.556	186.213	320.024	226.36	179.294	159.162	235.577	216.345	264.741	164.791	234.451	183.035	166.116	143.926	311.964	162.941	224.778	271.233	299.056	249.434	157.298	NM_003909
2077	202549_at	8.33072	9.80661	11.7851	4.12393	7.0256	8.09277	10.4822	8.01621	4.09767	7.89646	8.09052	5.25293	7.95157	2.25671	9.72289	6.5599	2.94541	13.6807	11.3899	3.12981	5.18596	1.63758	3.59963	12.7635	10.1931	5.15045	5.68299	10.448	6.62428	6.6966	9.80224	6.69939	0.596392	8.85476	5.68818	4.73623	2.60101	6.78968	5.17077	10.7381	7.47344	8.65216	5.62867	8.09043	3.83583	1.33956	10.6084	AK025720
2078	202550_s_at	184.411	144.987	179.284	131.333	195.05	99.0041	114.675	181.173	241.609	203.822	223.338	151.918	223.393	258.144	138.394	198.899	162.702	170.791	97.7019	197.204	203.221	186.675	159.213	179.043	183.727	225.274	164.396	184.349	181.925	215.242	172.166	130.897	179.573	182.406	140.906	148.13	173.195	220.987	127.642	152.639	235.731	174.131	148.906	162.213	223.417	188.103	250.343	NM_004738
6677	207151_at	13.8523	17.0588	23.1225	21.8048	14.4177	17.5767	10.8077	28.7828	19.495	11.9027	12.2513	14.8134	18.1373	10.2457	4.82843	16.1579	10.6468	9.8662	17.961	11.6646	8.46641	16.4022	11.1793	19.6033	21.944	7.04375	24.1854	11.8463	17.8397	23.1895	17.7519	11.9176	8.1486	10.6247	7.13783	18.6191	15.4405	11.7272	19.4711	10.6963	19.2288	15.4634	15.9487	21.2773	20.5263	21.6503	26.4139	NM_001118
7151	207630_s_at	81.7866	99.1284	85.7307	126.535	90.206	121.427	141.751	100.254	82.293	68.004	81.2354	87.7042	117.988	115.59	89.3371	124.531	72.1955	128.147	98.2187	78.3521	101.147	104.437	114.9	84.9918	83.5921	77.5133	85.6335	85.691	110.676	121.198	88.4942	116.816	109.102	97.4723	130.165	93.2472	100.609	103.825	110.897	73.2981	99.846	88.0764	109.317	127.51	115.655	133.862	86.5582	NM_001881
9453	209967_s_at	69.8196	60.0591	72.4911	87.8581	71.9821	75.8186	86.5753	81.3071	87.7071	79.8916	81.569	134.288	113.109	97.2801	55.7661	80.569	74.4592	143.384	46.2922	51.0767	80.4176	96.5866	75.6577	73.7045	70.7176	78.2003	74.4776	61.021	104.816	113.411	73.9157	96.3656	88.1168	81.5614	117.83	67.4457	52.7631	64.8651	116.057	50.5849	96.6929	100.972	75.3194	163.03	125.039	125.404	76.2608	D14826
9655	210171_s_at	10.1775	9.94069	11.0845	3.01685	4.66566	5.27176	7.57801	7.07813	8.22185	10.7029	8.23697	4.7614	13.0977	7.05308	5.48709	10.9878	6.82475	6.41204	10.4102	4.79652	5.93913	7.7573	6.3731	8.38742	6.40591	4.21636	4.59279	11.1516	8.12821	5.47537	14.4181	9.12257	2.18931	7.65219	5.47851	9.53986	8.09542	7.50102	8.02767	5.97894	8.24389	8.90776	10.9689	4.27072	4.247	9.82888	11.5942	S68134
13887	214508_x_at	64.1716	56.069	60.9635	75.2771	61.1091	70.6616	73.2015	59.3289	69.5406	72.1004	67.7993	81.8641	79.8466	80.5611	43.8591	86.9707	67.7719	104.919	53.8641	53.781	78.6796	82.9086	83.4082	77.0319	69.1552	72.4187	65.572	52.214	82.7198	81.4452	67.2231	78.1021	75.5591	72.7102	90.8844	57.5459	54.248	65.016	85.2301	46.3761	84.7439	91.2933	73.695	121.63	94.4006	96.3762	68.9208	U44836
552	201024_x_at	33.9224	31.8463	18.7889	28.9785	30.1678	54.4692	64.256	31.8887	67.2953	89.3075	75.2971	149.801	41.9664	138.216	68.4382	143.527	77.4501	83.4776	80.5102	33.9803	49.6216	53.5813	66.3738	75.3812	72.8258	51.0329	85.5578	65.8526	96.4657	34.7793	99.5484	111.657	33.2428	93.532	109.269	107.087	53.7788	48.5942	49.8377	76.2188	69.7908	40.8726	80.2555	87.7966	112.767	93.2179	64.8714	BG261322
553	201025_at	94.2555	81.4707	86.5163	76.9314	79.8505	95.426	86.7438	87.2851	81.0669	95.5299	110.65	132.228	92.9053	137.199	108.85	116.272	123.176	98.6174	67.2288	111.892	100.496	90.7817	71.2032	120.088	95.4472	82.3228	101.828	136.488	125.76	96.6382	115.412	132.642	127.916	142.83	127.804	108.199	111.1	90.2492	124.64	118.429	125.392	121.561	118.088	120.859	118.54	129.147	108.179	AB018284
554	201026_at	37.1924	43.895	36.827	27.6292	39.5967	40.8633	39.511	55.3294	41.6361	45.2734	47.7741	47.7223	41.2665	42.5049	45.6682	48.5457	36.5226	53.6093	38.0833	32.8088	25.8414	34.5324	33.4821	44.2494	37.8442	41.9496	51.9561	37.6168	40.8714	37.8633	45.6415	37.6274	23.8549	44.9334	45.7589	50.9391	42.435	27.7496	41.9811	38.1922	38.0457	40.3613	43.1441	31.957	39.9353	59.6137	50.495	AB018284
555	201027_s_at	112.571	91.6256	113.134	87.7337	124.006	124.438	75.1559	132.339	126.273	110.352	122.354	96.8512	131.024	179.411	107.788	149.933	183.102	69.2779	96.1541	139.958	98.6468	114.696	129.276	143.086	123.852	117.688	99.2622	146.095	159.11	141.068	104.178	170.95	188.767	174.336	157.098	140.81	139.555	102.889	92.2283	113.884	157.783	92.8594	129.707	151.245	138.974	175.158	136.985	NM_015904
1351	201823_s_at	115.495	85.781	95.8517	48.2516	98.7263	75.8352	54.2379	87.085	215.129	76.0023	55.1978	66.1568	152.168	72.4344	45.1186	69.9408	105.766	58.3353	59.7384	106.619	46.5464	52.9324	96.187	110.043	187.232	114.15	66.1141	56.0652	147.011	130.214	76.8241	63.9635	54.7956	128.999	77.1222	76.777	93.1815	47.4935	49.0848	46.4751	108.196	58.6942	63.6048	63.5715	79.2997	111.606	201.083	NM_004290
1352	201824_at	150.999	129.235	123.013	89.8842	141.53	74.4336	73.2956	159.019	278.943	134.663	134.692	186.272	244.635	142.54	65.8307	112.096	157.867	112.296	68.3234	134.539	66.1878	94.8788	119.072	154.828	277.802	167.224	134.763	113.472	205.617	230.961	183.34	92.6446	86.4654	159.578	109.745	121.488	155.496	74.9423	140.838	73.7738	203.73	92.3433	121.955	93.2024	127.153	151.862	283.269	AB022663
2064	202536_at	84.8421	56.7456	82.3781	39.7609	95.8302	51.7223	36.7007	110.276	207.818	105.424	160.439	224.076	148.118	272.189	109.379	166.511	215.692	190.059	100.997	133.016	140.463	97.6	105.463	135.297	186.565	155.12	125.574	95.439	159.015	143.444	104.565	141.277	125.327	171.545	136.479	159.555	151.277	73.9072	172.795	65.6003	153.984	89.4411	88.5054	111.362	94.7949	228.372	138.012	AK002165
2065	202537_s_at	60.4365	55.1118	96.121	41.3408	71.9667	68.9502	49.1228	68.4419	198.05	150.432	144.895	214.314	176.284	243.086	95.3044	165.43	172.21	202.495	83.9519	88.1873	53.9588	121.739	119.873	169.812	198.714	164.631	113.825	87.2132	183.81	166.107	174.315	143.209	31.755	148.301	166.651	153.899	115.55	114.142	104.153	106.961	170.663	83.7716	134.65	128.745	150.681	194.874	166.271	AF151842
2066	202538_s_at	65.1391	58.3063	86.5467	35.696	74.8185	57.3463	46.1467	78.8257	193.229	114.671	98.3242	187.551	129.599	158.27	60.0064	97.828	152.439	90.1316	91.0298	118.246	77.2931	75.2615	109.024	137.683	167.178	112.355	100.344	65.9312	165.697	117.488	112.321	90.4121	100.001	112.863	91.6681	98.4785	128.102	56.6801	90.5096	53.3269	119.007	63.2619	74.7057	90.2307	100.988	127.437	134.427	NM_014043
12084	212699_at	638.291	636.099	715.844	448.988	633.921	174.31	211.015	484.184	521.849	341.077	272.903	149.018	436.102	330.598	150.01	131.521	281.808	144.848	125.179	339.061	132.81	186.062	182.069	287.027	414.154	296.361	231.885	178.41	307.924	422.359	281.549	204.235	214.226	254.373	188.969	144.264	250.941	188.205	146.398	221.252	414.969	158.044	225.157	182.346	249.661	199.316	506.279	BE222801
13692	214313_s_at	7.01943	4.96003	6.00398	7.41447	4.50408	8.69198	7.30518	4.36691	3.53003	6.21692	6.97652	5.6526	5.69431	8.73948	6.75399	8.75667	8.36998	9.33831	5.92659	3.44946	5.12326	3.79671	6.43843	6.97326	6.55901	9.85032	10.6238	5.59372	4.60198	5.92468	10.1491	8.144	3.399	1.50038	10.4298	3.21235	2.41899	5.91282	3.86126	4.79401	4.93553	3.63623	7.77472	6.32573	5.84158	12.3717	6.83837	BE138647
13693	214314_s_at	20.0487	20.7535	9.75541	28.014	18.0599	30.6857	39.7415	18.0723	40.7911	71.2358	53.2476	112.989	28.9446	147.961	47.4442	141.35	51.7144	84.8108	51.613	25.4068	28.1457	38.4257	52.8405	52.5315	43.9018	37.8169	56.128	53.3593	58.6477	25.429	66.326	88.1163	32.107	73.8756	86.0879	97.437	40.0064	40.9092	22.941	57.3025	47.3689	23.7363	53.4159	67.5736	83.9312	82.6571	42.971	BE138647
4664	205137_x_at	33.424	35.7195	36.807	24.6468	25.5619	39.0248	27.9165	34.6442	61.4447	39.7114	77.5191	91.9253	61.7674	94.5725	62.4945	65.326	65.2328	48.7661	68.5503	78.6573	93.0093	55.0581	52.005	102.426	54.0016	42.3899	72.9007	70.4351	40.7433	64.2627	50.2808	33.7641	51.6565	41.4049	28.8083	39.4751	68.0186	58.2268	44.0335	73.7393	29.8192	64.0674	47.2501	65.6222	26.3313	77.1951	48.7799	NM_005709
7701	208195_at	14.3954	17.0021	15.2141	18.0488	20.4065	20.3199	20.059	19.2801	12.9088	24.3299	18.6204	13.5949	17.8777	15.5392	19.3846	20.7332	13.0055	10.6651	21.5256	22.2248	17.3102	17.8624	18.9307	20.727	17.0184	18.4446	23.6183	20.75	14.5285	14.1866	14.5423	22.6988	15.7761	16.4261	18.8917	16.8168	21.1668	17.3847	23.6228	20.8532	16.1477	16.2564	20.2721	14.0187	10.7477	18.5992	16.8143	NM_003319
10625	211184_s_at	37.8986	24.9424	32.7142	21.1351	23.27	31.9497	22.7038	31.0126	43.3384	35.4513	55.3681	90.7475	56.5096	129.406	59.8575	58.8183	48.1482	58.9574	38.6898	68.3689	57.7733	52.3725	58.9612	96.5808	51.9706	43.7621	51.9972	64.7776	49.1913	54.0006	42.2901	34.4493	35.4104	37.7923	32.0542	38.7947	61.7651	54.4257	43.9831	65.0722	34.4601	70.8759	41.9768	51.5701	22.7996	80.6247	46.1863	AB006955
20536	221173_at	37.1445	35.1377	28.6579	12.7574	29.2842	32.9059	36.4752	30.7273	33.8796	25.7	44.4445	43.6059	38.1289	52.8452	19.0163	18.5975	27.8866	28.8885	45.0393	25.5368	42.8316	34.7003	36.7509	27.8961	23.411	34.3296	27.2916	44.2075	31.0536	24.3993	36.1574	26.1945	16.0113	45.3423	29.7147	29.292	56.0728	45.7616	42.6487	29.7176	25.6406	38.6872	41.5724	39.1958	25.0383	28.8948	29.213	NM_025034
9589	210105_s_at	562.135	446.707	538.343	584.777	686.645	635.487	824.502	657.456	604.271	561.754	709.504	794.565	663.978	860.565	540.536	683.951	531.931	801.682	356.901	535.122	672.431	698.824	598.849	534.731	552.866	618.282	543.834	635.099	731.046	626.956	551.137	687.339	657.649	693.453	939.598	735.107	743.476	1024.5	689.986	540.814	994.021	800.932	677.896	943.77	974.367	754.168	513.172	M14333
11389	212002_at	129.888	148.474	148.731	125.469	130.472	137.094	119.445	133.046	111.866	101.838	109.943	88.8199	120.593	104.422	139.297	144.848	117.136	125.565	95.8655	131.916	85.5551	112.195	130.308	119.451	124.356	101.385	103.862	126.081	146.359	111.054	136.42	125.486	78.5559	138.675	137.282	135.337	127.782	121.471	119.664	134.921	145.373	112.274	123.69	136.958	134.886	115.928	138.266	AL561657
11389	212002_at	129.888	148.474	148.731	125.469	130.472	137.094	119.445	133.046	111.866	101.838	109.943	88.8199	120.593	104.422	139.297	144.848	117.136	125.565	95.8655	131.916	85.5551	112.195	130.308	119.451	124.356	101.385	103.862	126.081	146.359	111.054	136.42	125.486	78.5559	138.675	137.282	135.337	127.782	121.471	119.664	134.921	145.373	112.274	123.69	136.958	134.886	115.928	138.266	AL561657
11390	212003_at	86.9931	56.8536	72.8679	74.6704	56.6465	56.7344	62.4934	67.0712	73.0501	103.506	91.8871	84.3261	100.836	93.8541	86.7833	123.955	108.073	141.187	105.494	83.0621	65.0221	119.811	140.512	96.808	95.9165	94.0131	70.1208	86.7361	111.112	80.1901	78.4793	100.28	69.2707	114.98	129.215	119.877	102.493	129.297	84.5002	88.9732	98.2625	111.258	98.0631	108.418	125.454	108.616	83.2213	BG171020
11390	212003_at	86.9931	56.8536	72.8679	74.6704	56.6465	56.7344	62.4934	67.0712	73.0501	103.506	91.8871	84.3261	100.836	93.8541	86.7833	123.955	108.073	141.187	105.494	83.0621	65.0221	119.811	140.512	96.808	95.9165	94.0131	70.1208	86.7361	111.112	80.1901	78.4793	100.28	69.2707	114.98	129.215	119.877	102.493	129.297	84.5002	88.9732	98.2625	111.258	98.0631	108.418	125.454	108.616	83.2213	BG171020
11391	212004_at	179.476	210.728	176.089	162.948	150.305	214.821	217.105	173.27	207.354	214.702	225.367	223.316	204.714	184.358	248.641	204.814	243.463	255.543	228.274	213.087	272.107	255.057	246.82	218.033	193.916	205.018	201.371	179.707	216.815	181.285	182.852	214.883	223.822	223.926	233.142	240.991	212.873	269.643	193.141	198.731	225.797	269.359	227.69	225.123	242.329	220.499	163.402	AL050028
11391	212004_at	179.476	210.728	176.089	162.948	150.305	214.821	217.105	173.27	207.354	214.702	225.367	223.316	204.714	184.358	248.641	204.814	243.463	255.543	228.274	213.087	272.107	255.057	246.82	218.033	193.916	205.018	201.371	179.707	216.815	181.285	182.852	214.883	223.822	223.926	233.142	240.991	212.873	269.643	193.141	198.731	225.797	269.359	227.69	225.123	242.329	220.499	163.402	AL050028
11392	212005_at	34.9286	30.1445	27.2755	42.9875	30.5016	42.0711	44.3597	24.7259	34.6778	30.2989	47.4439	29.228	44.7084	45.6187	49.7508	36.1153	47.688	25.2483	42.9874	41.5108	47.5338	48.3934	46.0408	48.752	49.9252	30.6867	40.3933	47.0846	48.5187	54.0571	35.4929	52.7177	38.2566	38.9121	55.3454	55.6401	53.0341	50.2811	29.0007	48.2123	44.5888	55.8205	48.895	41.6814	51.2951	41.8492	35.811	AL582808
11392	212005_at	34.9286	30.1445	27.2755	42.9875	30.5016	42.0711	44.3597	24.7259	34.6778	30.2989	47.4439	29.228	44.7084	45.6187	49.7508	36.1153	47.688	25.2483	42.9874	41.5108	47.5338	48.3934	46.0408	48.752	49.9252	30.6867	40.3933	47.0846	48.5187	54.0571	35.4929	52.7177	38.2566	38.9121	55.3454	55.6401	53.0341	50.2811	29.0007	48.2123	44.5888	55.8205	48.895	41.6814	51.2951	41.8492	35.811	AL582808
11871	212486_s_at	94.432	54.3381	82.1862	49.2704	91.9182	87.7134	106.803	90.9684	104.879	129.333	176.785	216.355	127.486	181.148	69.9306	195.371	123.53	159.907	79.3751	208.658	244.005	127.766	107.519	124.718	95.2229	153.061	97.4157	143.692	168.373	123.986	147.857	142.062	164.771	153.541	184.358	103.261	231.599	273.641	121.324	107.564	209.83	181.495	121.285	196.841	198.389	170.217	92.5702	N20923
15405	216033_s_at	263.399	188.237	271.846	157.161	271.334	262.439	260.111	280.29	232.028	179.254	226.832	199.348	251.601	368.485	122.917	238.035	224.368	212.514	119.47	194.699	283.592	237.401	199.211	200.294	204.325	216.231	129.818	170.044	285.222	260.682	147.301	234.606	264.067	271.688	387.743	213.086	319.265	370.209	117.872	170.341	446.496	290.85	224.503	292.582	371.184	282.145	193.148	S74774
8286	208791_at	4393.63	2422.05	3560.75	2300.92	2799.49	3293.98	2346.44	4354.38	2992.15	2635.17	3437.89	1579.14	3477.91	3741.16	1736.93	2579.53	2608.16	2984.25	649.13	2888.6	2966.76	5229.58	3924.02	3510.61	3900.74	3449.24	2152.46	2619.45	5290.5	3272.75	2750.47	2670.16	2908.71	2388.83	4223.43	975.717	3378.46	4162.31	1575.28	3492.85	4190.07	5709.08	4111.94	3664.35	3651.79	3366.57	2314.53	M25915
8287	208792_s_at	2766.89	1039.32	1868.96	1374.34	1752.87	1473.24	1009.84	2559.71	2290.91	2202.63	2835.4	1399.42	2066.78	2646.97	1438.86	2363.72	2004.81	2380.67	463.907	2167.78	2388.51	4216.58	2991.33	2392.12	2482.99	2995.14	1702.09	1978.52	3393.64	1952.1	2295.83	2219.93	2743.59	2057.11	3697.41	800.99	3101.34	3134.59	1271.76	2434.34	2753.99	4078.2	2396.72	2566.66	2468.44	2895.36	1658.69	M25915
18772	219408_at	27.0211	23.1744	30.2711	26.9216	15.7567	61.0616	51.3843	25.9911	39.4727	59.7757	36.6162	80.3402	39.4207	58.5463	46.5496	65.6175	70.9832	31.9161	60.7478	53.5251	73.9551	53.5643	21.7659	48.857	41.0661	62.134	39.6424	32.6877	30.7825	46.6472	51.8691	59.7617	82.9367	38.719	66.436	72.428	44.8246	40.2107	40.5561	47.5184	29.523	74.6579	54.6738	18.575	43.1271	60.5446	40.6271	NM_019023
19491	220127_s_at	100.126	86.6977	93.58	82.4453	93.4929	95.527	88.2571	114.493	89.8829	98.7407	105.482	120.969	105.631	113.247	96.3792	108.016	83.4966	96.257	94.7743	100.21	93.6753	94.1451	94.0431	90.7062	101.763	92.1274	92.7422	114.796	123.996	90.1845	100.914	86.859	96.7085	88.617	113.097	132.57	98.8622	104.335	118.7	106.05	102.567	119.321	102.219	98.8885	110.154	110.324	106.363	NM_017703
21403	222043_at	1671.99	824.153	966.965	859.057	1408.21	1322.29	1204.61	1683.42	1359.69	1601.08	1806.01	1960.72	1321.76	2182.02	1024.9	2215.4	993.848	2524.17	503.586	1269.82	2510.77	3319.1	1549.14	1521.89	1531.9	1797.2	1408.09	1566.95	1949.45	1326.51	1365.59	1332.47	1679.52	985.106	1850.35	628.553	1273.05	1929.91	1353.12	1960.62	1556.07	4550.91	1703.82	1759.48	1534.62	2025.14	979.394	AI982754
114	200093_s_at	818.803	632.449	702.3	264.639	929.84	367.108	316.001	788.787	1069.98	766.783	553.191	919.925	865.354	868.756	589.895	640.605	899.68	936.831	366.604	690.83	529.064	752.313	639.115	692.137	862.324	921.814	616.067	488.954	773.712	779.553	681.731	667.545	1001.97	822.745	626.299	655.353	676.245	691.568	913.952	428.647	906.564	673.308	553.595	518.072	808.052	708.114	1069.49	N32864
7145	207624_s_at	39.088	34.956	38.9655	38.6523	34.5967	51.3543	37.3828	34.5713	39.7086	49.506	56.57	49.0995	40.4113	40.1994	49.1486	56.6442	39.7581	33.2224	67.407	50.4024	41.1764	42.0887	43.2709	47.2263	39.2981	37.2588	41.8371	45.1598	42.4172	40.4622	52.2872	47.4537	33.2073	58.85	50.2306	53.4963	48.964	40.4885	42.0423	35.006	53.1211	41.3262	62.016	54.158	37.8922	44.2049	49.9504	NM_000328
7242	207721_x_at	1646.69	1470.04	1323.29	622.657	1690.05	779.936	761.354	1534.33	1817.93	1347.54	1013.31	1451.6	1518.31	1099.14	908.392	1054.06	1542.72	1321.75	751.639	1146.41	979.123	1323.09	990.218	1291.7	1403.89	1390.71	1099.22	791.332	1282.07	1360.96	971.14	1014.41	1384.18	1392.07	972.365	1095.83	1133.19	1079.55	1503.41	768.496	1407.95	1272.82	987.251	976.161	1368.33	975.514	1640.85	NM_005340
8321	208826_x_at	1504.65	1372.14	1342.82	713.339	1472.19	835.565	758.785	1427.5	1745.81	1273.38	1033.63	1464.44	1470.82	1187.8	987.489	1189.64	1647.18	1428.45	757.32	1162.89	1025.26	1304.99	1076.82	1213.78	1479.28	1379.3	1138.97	810.795	1286.26	1337.48	1131.23	1113.99	1365.24	1312.67	1055.54	1139.23	1160.81	1185.65	1502.15	787.013	1456.6	1253.22	1038.69	1005.65	1372.88	1018.44	1619.06	U27143
12388	213005_s_at	242.535	100.929	174.824	204.539	186.958	320.445	326.251	201.324	224.974	243.698	376.148	311.606	274.158	567.687	317.461	535.966	319.949	535.395	234.418	392.771	476.872	379.278	290.759	283.491	252.846	309.108	265.265	410.187	301.381	270.778	320.94	452.974	492.923	342.829	547.193	345.151	355.586	474.712	484.776	400.129	432.385	435.7	307.502	566.649	506.824	399.216	214.263	D79994
19178	219814_at	9.75881	16.657	12.0599	17.0589	9.96997	11.7798	18.8315	10.4134	12.4125	14.5516	13.8617	8.04029	11.0852	7.10755	16.4958	12.2079	8.09419	11.6202	17.2825	13.2963	15.8887	11.252	12.3629	10.4459	15.5811	14.998	15.0982	16.4164	11.2776	12.9776	18.3008	11.2447	8.55231	8.6103	12.581	16.7639	14.9673	14.1236	13.1674	17.7594	10.0822	11.8295	12.5193	12.8978	13.2663	9.64742	15.3277	NM_018388
3546	204019_s_at	195.233	122.599	114.611	119.101	134.131	141.989	155.857	168.162	197.554	188.066	196.845	338.002	168.7	308.499	139.397	198.024	176.678	209.277	126.323	163.018	132.397	175.045	167.983	198.729	174.119	207.776	214.466	144.365	229.761	150.445	199.58	213.347	212.704	197.234	233.921	188.594	198.455	100.52	197.124	143.841	186.244	161.748	154.433	167.056	205.636	254.819	181.369	NM_015677
17458	218093_s_at	196.875	71.1976	142.243	174.06	151.427	193.901	146.629	149.957	115.722	142.091	169.105	289.558	154.908	188.722	180.754	233.436	168.502	231.403	149.904	170.865	149.239	176.507	204.991	101.13	148.969	195.334	158.417	175.868	244.516	153.135	176.15	266.861	357.264	229.747	343.967	244.097	207.141	143.115	231.133	121.204	227.994	209.532	215.143	240.84	241.835	288.93	144.326	NM_017664
19576	220212_s_at	56.0589	33.3967	44.2478	36.7758	55.7532	45.5054	38.7836	56.4991	40.5108	39.6907	41.4455	48.6998	45.0297	34.8801	53.5519	53.11	48.2097	47.2125	30.5617	42.8029	36.1676	52.5657	39.9349	35.1497	43.4938	38.0594	37.0478	51.0842	52.7381	56.2876	47.9131	38.825	49.6083	49.4126	49.0679	40.1113	49.063	39.4559	59.6233	45.6847	49.9863	61.4483	48.7545	40.6448	40.4416	49.5098	38.982	NM_022065
22098	54632_at	61.443	42.5842	46.0112	33.9953	66.0957	48.8059	43.2081	68.1803	62.9106	64.9547	64.1736	77.0671	66.4499	72.9105	66.4146	79.5984	61.221	68.563	52.4852	62.6271	73.1682	69.6318	57.1516	55.3597	49.0164	75.8388	54.2327	63.5102	65.967	59.8359	58.1736	67.0469	67.8033	62.5241	62.7325	68.977	64.5753	57.9807	80.3934	66.0656	61.9303	83.1885	56.8603	57.9612	58.6485	74.2681	55.9018	AI286226
4304	204777_s_at	720.057	221.942	660.86	303.914	319.03	440.246	343.823	423.954	544.766	511.045	464.623	1091.15	941.391	974.516	1023.88	614.335	1148.49	661.501	887.065	752.468	572.066	461.747	444.948	839.553	851.748	634.627	477.343	562.216	753.378	1074.76	470.47	774.155	1132.91	1011.02	689.907	1058.49	803.204	685.352	1164.73	771.775	573.933	734.101	436.252	721.724	518.441	672.918	552.752	NM_002371
6048	206522_at	4.00098	3.07653	3.1742	2.33447	5.10467	1.76119	3.91614	3.00569	1.55934	1.48514	5.69614	2.29023	4.46379	1.52893	1.60404	2.85991	5.51386	0.186733	3.0136	0.24299	0.014462	3.40581	7.64511	1.8168	4.81341	4.25384	4.13657	0.111699	1.5566	3.62459	4.06236	4.90125	4.16716	6.47204	5.85104	3.83377	2.35335	0.00299562	7.49717	2.93529	7.065	3.96319	6.56378	3.73397	3.84701	3.86297	3.44751	NM_004668
17458	218093_s_at	196.875	71.1976	142.243	174.06	151.427	193.901	146.629	149.957	115.722	142.091	169.105	289.558	154.908	188.722	180.754	233.436	168.502	231.403	149.904	170.865	149.239	176.507	204.991	101.13	148.969	195.334	158.417	175.868	244.516	153.135	176.15	266.861	357.264	229.747	343.967	244.097	207.141	143.115	231.133	121.204	227.994	209.532	215.143	240.84	241.835	288.93	144.326	NM_017664
7701	208195_at	14.3954	17.0021	15.2141	18.0488	20.4065	20.3199	20.059	19.2801	12.9088	24.3299	18.6204	13.5949	17.8777	15.5392	19.3846	20.7332	13.0055	10.6651	21.5256	22.2248	17.3102	17.8624	18.9307	20.727	17.0184	18.4446	23.6183	20.75	14.5285	14.1866	14.5423	22.6988	15.7761	16.4261	18.8917	16.8168	21.1668	17.3847	23.6228	20.8532	16.1477	16.2564	20.2721	14.0187	10.7477	18.5992	16.8143	NM_003319
9589	210105_s_at	562.135	446.707	538.343	584.777	686.645	635.487	824.502	657.456	604.271	561.754	709.504	794.565	663.978	860.565	540.536	683.951	531.931	801.682	356.901	535.122	672.431	698.824	598.849	534.731	552.866	618.282	543.834	635.099	731.046	626.956	551.137	687.339	657.649	693.453	939.598	735.107	743.476	1024.5	689.986	540.814	994.021	800.932	677.896	943.77	974.367	754.168	513.172	M14333
9589	210105_s_at	562.135	446.707	538.343	584.777	686.645	635.487	824.502	657.456	604.271	561.754	709.504	794.565	663.978	860.565	540.536	683.951	531.931	801.682	356.901	535.122	672.431	698.824	598.849	534.731	552.866	618.282	543.834	635.099	731.046	626.956	551.137	687.339	657.649	693.453	939.598	735.107	743.476	1024.5	689.986	540.814	994.021	800.932	677.896	943.77	974.367	754.168	513.172	M14333
11871	212486_s_at	94.432	54.3381	82.1862	49.2704	91.9182	87.7134	106.803	90.9684	104.879	129.333	176.785	216.355	127.486	181.148	69.9306	195.371	123.53	159.907	79.3751	208.658	244.005	127.766	107.519	124.718	95.2229	153.061	97.4157	143.692	168.373	123.986	147.857	142.062	164.771	153.541	184.358	103.261	231.599	273.641	121.324	107.564	209.83	181.495	121.285	196.841	198.389	170.217	92.5702	N20923
11871	212486_s_at	94.432	54.3381	82.1862	49.2704	91.9182	87.7134	106.803	90.9684	104.879	129.333	176.785	216.355	127.486	181.148	69.9306	195.371	123.53	159.907	79.3751	208.658	244.005	127.766	107.519	124.718	95.2229	153.061	97.4157	143.692	168.373	123.986	147.857	142.062	164.771	153.541	184.358	103.261	231.599	273.641	121.324	107.564	209.83	181.495	121.285	196.841	198.389	170.217	92.5702	N20923
15405	216033_s_at	263.399	188.237	271.846	157.161	271.334	262.439	260.111	280.29	232.028	179.254	226.832	199.348	251.601	368.485	122.917	238.035	224.368	212.514	119.47	194.699	283.592	237.401	199.211	200.294	204.325	216.231	129.818	170.044	285.222	260.682	147.301	234.606	264.067	271.688	387.743	213.086	319.265	370.209	117.872	170.341	446.496	290.85	224.503	292.582	371.184	282.145	193.148	S74774
15405	216033_s_at	263.399	188.237	271.846	157.161	271.334	262.439	260.111	280.29	232.028	179.254	226.832	199.348	251.601	368.485	122.917	238.035	224.368	212.514	119.47	194.699	283.592	237.401	199.211	200.294	204.325	216.231	129.818	170.044	285.222	260.682	147.301	234.606	264.067	271.688	387.743	213.086	319.265	370.209	117.872	170.341	446.496	290.85	224.503	292.582	371.184	282.145	193.148	S74774
502	200974_at	98.313	80.9823	78.6667	35.2422	561.269	141.417	77.0304	77.3852	217.344	148.972	210.116	382.375	113.488	1285.96	115.629	394.463	349.171	289.655	215.436	295.725	207.171	122.368	146.553	291.209	233.753	243.089	320.734	424.629	482.894	212.878	188.69	117.88	701.317	223.604	190.298	343.165	221.529	239.702	89.3079	336.374	126.645	188.295	160.374	194.14	197.304	270.005	96.0912	NM_001613
8474	208980_s_at	3677.47	3460.23	3486.52	2151.82	2875.76	2550.43	2143.56	2548.6	3508.25	2439.09	2528.06	2612.08	3758.18	3037.66	2090.75	2430.97	4269.71	2456.47	2534.98	3778.18	2523.12	3828.54	3277.33	3300.7	3011.65	3713.79	1427.82	1785.09	4467.92	3308.6	1823.32	2913.45	3413	3257.31	3279.61	2520.94	2985.83	3390.73	1929.47	1878.58	3138.67	4424.93	3605.47	2866.68	3679.72	3169.97	3561.42	M26880
10719	211296_x_at	7014.41	7150.45	6674.27	4767.07	5325.33	5210.54	4534.7	6087.06	5413.2	5874.5	4714.75	4628.08	6666.14	4323.6	4381.92	4341.33	4443.14	4064.74	4473.88	5035.42	3835.76	5621.58	5028.28	6546.45	5977.03	5432.45	3976.01	5408.05	7351.01	6409.54	4472.54	4491.11	5342.44	4280.07	4657.55	3949.28	4100.95	5177.51	3619.48	5031.27	5670.01	6340.27	6320.45	4943.2	5158.63	4533.22	6437.25	AB009010
11784	212399_s_at	167.589	125.559	175.346	160.004	150.136	170.135	142.445	157.079	106.213	131.122	155.114	139.636	104.744	216.57	150.246	139.729	79.0872	161.731	71.1434	139.135	229.827	200.484	126.265	112.002	87.1193	135.27	119.875	123.884	117.948	102.078	130.371	176.141	185.111	109.439	215.606	111.488	122.698	185.814	196.511	131.319	160.347	269.892	144.527	175.398	183.102	152.177	101.472	D50911
13383	214004_s_at	108.17	129.069	98.2558	162.899	144.33	126.609	179.133	126.004	64.7273	75.8868	123.597	122.236	91.0809	158.923	162.999	153.029	88.2112	198.058	90.5724	50.9539	66.306	150.814	135.971	77.5395	80.2285	116.015	102.509	156.274	85.4236	81.9362	97.2741	160.752	21.2294	103.781	186.689	159.985	62.6614	164.273	129	149.683	127.578	144.07	129.484	142.565	144.525	151.69	51.7189	AI806207
15160	215787_at	15.7267	19.8967	16.4831	13.6369	13.3112	23.2274	28.5476	15.3756	20.7189	24.5358	17.9292	15.7502	14.1946	12.3618	15.029	21.623	11.6547	21.2303	23.6735	26.4534	17.7835	18.5314	12.368	19.6604	17.2407	18.9078	23.6598	19.127	17.792	16.0356	25.2302	17.6017	7.12756	19.8657	11.5546	18.3121	21.157	16.2963	23.3738	21.7937	17.3841	12.0654	15.1013	21.2461	21.1213	24.5501	20.6284	AK025094
17378	218013_x_at	80.9559	55.3969	70.3409	39.462	53.6203	73.3083	43.2241	83.0943	92.8401	59.0708	37.3649	99.9947	100.495	66.4194	27.4772	59.0507	113.968	57.8485	58.3606	66.4459	49.9558	58.6406	68.9182	86.9745	102.536	80.2601	45.3942	32.5749	145.454	92.6376	43.4645	47.5107	24.0677	91.0312	67.1696	73.6859	72.1579	58.5593	44.4405	30.3254	105.531	61.4992	61.5465	66.3564	80.1292	100.114	111.551	NM_016221
309	200781_s_at	1065.01	521.589	724.882	596.864	1055.94	1178.68	1089.81	1115.99	1058.54	1224.04	1427.59	2203.66	1265.76	2086.84	1715	2322.46	1306.5	2401.06	1719.76	1159.5	1973.27	1318.11	1594.67	1300.42	1119.17	1466.16	1373.89	1466.23	1621.03	1150.09	1379.26	1485.48	2090.78	1322.32	1841.8	2147.48	1256.71	1697.05	1655.29	1409.99	1246.15	1490.53	1354.04	1512.85	1454.83	2104.23	931.642	NM_001019
6359	206833_s_at	325.67	211.469	230.592	125.116	317.305	164.895	202.44	206.93	397.9	283.13	263.897	448.257	343.856	412.536	195.934	267.435	553.578	434.787	194.787	343.907	238.552	399.43	301.767	344.791	361.031	377.056	274.004	214.119	370.571	300.367	248.356	268.078	351.059	431.37	347.404	236.948	347.689	273.528	488.555	236.314	379.244	413.759	271.944	315.852	432.442	347.652	344.192	NM_001108
7701	208195_at	14.3954	17.0021	15.2141	18.0488	20.4065	20.3199	20.059	19.2801	12.9088	24.3299	18.6204	13.5949	17.8777	15.5392	19.3846	20.7332	13.0055	10.6651	21.5256	22.2248	17.3102	17.8624	18.9307	20.727	17.0184	18.4446	23.6183	20.75	14.5285	14.1866	14.5423	22.6988	15.7761	16.4261	18.8917	16.8168	21.1668	17.3847	23.6228	20.8532	16.1477	16.2564	20.2721	14.0187	10.7477	18.5992	16.8143	NM_003319
1495	201967_at	79.8728	53.5803	71.8259	80.7422	75.9108	88.8164	88.4432	73.9814	74.202	77.7827	86.629	83.8652	75.4076	147.882	104.832	103.24	87.6368	75.4389	49.2735	99.3203	87.2487	101.628	75.1178	86.609	74.3435	86.6352	68.2205	97.0135	81.6342	70.9809	85.5555	128.948	125.895	90.6034	153.101	82.211	101.305	79.6026	93.4804	100.164	102.243	102.049	96.8722	105.649	119.085	123.454	90.0472	NM_005777
6996	207474_at	3.80261	5.09788	6.68058	4.51947	5.46454	11.1699	2.66547	4.64465	5.98554	6.91913	8.98884	6.00773	8.76831	3.75646	10.2807	5.00672	6.21531	6.35824	8.80337	6.68539	6.65295	4.93356	7.91342	9.8432	9.69441	6.97679	7.95838	9.44091	7.76347	7.23787	8.0017	10.8227	5.49916	7.73263	8.2237	6.18864	9.99824	9.17531	8.59135	7.22747	7.08275	3.52102	7.09589	7.47472	9.52507	7.92398	8.27758	NM_017719
8974	209481_at	274.783	236.884	277.725	174.293	299.101	172.902	169.57	251.18	342.177	266.615	233.298	262.519	293.099	303.87	115.241	190.403	212.331	212.841	136.808	209.715	155.969	121.427	162.905	228.654	252.53	284.494	269.535	173.229	257.105	262.782	213.218	156.248	176.27	228.648	194.67	214.885	201.578	118.431	211.741	171.503	301.539	117.161	155.834	197.302	235.764	193.691	376.974	AF226044
17300	217935_s_at	181.256	144.533	159.533	99.9826	140.725	82.6764	76.4759	152.863	249.986	225.292	146.588	178.852	226.93	141.105	119.84	80.9661	116.664	118.973	103.494	130.194	92.1956	136.193	119.577	161.913	174.381	218.643	168.549	121.092	169.845	198.14	162.629	100.726	116.165	123.967	115.249	93.9708	119.644	97.3819	137.719	109.704	187.57	139.026	119.209	126.007	138.038	122.388	228.613	NM_018244
811	201283_s_at	10.2313	10.1138	11.0641	16.0757	4.42283	13.468	9.97866	9.73999	10.9636	9.92405	6.51039	5.31482	15.0274	9.34336	4.16981	13.7636	7.31402	10.0571	7.86312	8.71753	4.30126	6.04031	7.40519	12.874	11.1666	7.04293	8.88507	9.84891	11.3354	12.8366	7.17867	8.59174	5.91367	7.31389	13.3079	12.4282	11.0925	6.47254	4.40027	9.91557	11.5593	9.51842	11.2714	12.066	12.1693	9.58569	12.8571	J03068
1607	202079_s_at	142.65	123.437	129.253	100.001	77.3517	80.5712	116.558	140.764	194.422	107.282	97.4026	106.531	174.374	109.199	71.3321	86.6823	95.2017	92.3109	85.3649	93.7376	86.9485	101.275	93.5271	136.43	147.672	109.358	103.951	83.0435	159.264	146.495	102.304	95.5418	89.4502	92.6193	127.237	81.382	90.9901	88.2974	81.2455	101.941	179.3	98.4112	129.173	114.083	126.549	100.851	132.472	AI633774
1608	202080_s_at	173.784	86.5136	170.864	70.1146	166.967	66.0767	86.6523	163.568	238.81	155.921	113.434	156.615	173.806	160.833	43.7054	76.9837	83.1653	124.841	39.147	132.907	83.2879	86.6168	79.3324	130.372	114.311	157.486	105.352	73.1424	148.579	132.504	122.083	99.0182	119.855	106.486	142.929	71.5415	96.6935	62.5865	93.0514	71.8894	155.333	97.1242	87.9142	107.191	132.107	103.605	194.675	NM_014965
1956	202428_x_at	803.372	685.737	758.9	771.177	815.152	1331.43	1381.09	880.53	1027.3	819.602	1234.44	1801.33	1146.49	1529.48	1135.33	1165.88	1248.19	1583.34	518.537	1064.87	1113.2	1518.19	1984.08	1153.11	1131.58	936.902	1337.04	1173.17	1678.35	1130.44	1174.87	1145.78	1108.82	1230.59	1665.68	883.062	1217.1	1140.64	1437.08	1002.51	1292.97	1426.84	2066.3	1247.11	1572.58	1394.78	958.195	NM_020548
2935	203408_s_at	513.944	604.24	614.265	793.239	726.456	149.356	609.848	560.99	392.173	373.015	432.478	260.893	350.314	368.098	220.622	278.096	168.945	333.767	151.312	135.488	197.062	250.66	248.735	387.298	317.917	404.493	376.6	338.175	290.089	387.575	305.358	284.463	124.823	273.796	431.744	236.332	178.055	266.264	175.162	251.576	375.062	226.468	277.71	425.961	372.371	249.964	390.275	NM_002971
8882	209389_x_at	710.042	386.762	572.405	412.096	647.087	1027.69	870.753	707.321	701.691	613.144	801.863	1489.02	819.524	1145.89	676.832	903.179	1044.68	1235	392.025	793.544	1006.87	1329.85	1617.51	757.708	702.047	680.984	810.802	737.906	1232.09	782.652	652.601	862.187	923.149	978.245	1321.44	632.64	938.139	821.034	990.772	636.285	859.918	1049.34	1353.5	757.287	980.182	1053.86	635.376	M15887
10514	211070_x_at	755.096	604.269	666.216	590.218	785.777	1286.25	1332.65	907.25	950.563	664.601	1085.38	1700.09	1073.15	1384.64	981.326	1091.52	1215.35	1459.58	485.938	1001.35	1034.47	1504.97	1849.7	1042.43	967.045	815.62	1222.72	1106.88	1468.68	899.414	943.168	1046.79	1061.78	1271.13	1542.15	888.16	1174.98	1055.81	1318.56	895.525	1087.44	1314.66	1831.31	1078.81	1403.16	1278.65	801.72	BC006466
14299	214924_s_at	68.5269	49.9087	59.3254	95.5692	73.1101	76.8327	101.43	53.0383	79.626	109.585	139.537	125.911	99.173	183.846	148.925	150.148	88.0535	133.249	93.931	136.974	122.485	120.765	82.4819	108.276	70.3067	130.3	106.243	141.149	77.1389	86.2164	94.6179	128.443	68.7351	87.2184	160.049	97.0605	120.993	123.429	109.094	170.463	113.512	141.702	122.469	139.617	114.362	107.268	66.6432	AK000754
4819	205292_s_at	482.309	317.784	351.827	340.2	256.598	687.173	485.874	451.39	478.5	428.45	485.424	775.087	424.177	675.965	317.75	731.609	470.791	580.883	435.673	352.15	563.205	613.843	609.028	522.515	622.417	403.81	491.711	369.55	714.071	376.703	417.377	785.577	700.12	693.073	965.782	859.617	566.144	459.076	651.869	362.568	656.67	418.02	649.872	769.563	867.442	966.802	572.924	NM_002137
4884	205357_s_at	54.4066	55.403	49.8574	46.1326	61.8263	47.6625	40.4883	64.5054	531.324	90.7955	167.165	80.0441	175.724	128.82	56.731	65.4787	53.1498	53.2315	42.7993	53.756	48.3727	52.7202	68.7378	161.69	320.724	305.072	117.558	95.1317	218.593	400.167	294.645	56.9466	66.8901	51.0478	71.3096	80.033	71.103	49.8415	69.4315	48.3423	122.788	58.6445	91.9669	93.5293	67.1428	90.6199	423.499	NM_000685
6833	207309_at	59.1934	73.3166	54.7954	44.7772	66.1189	72.8669	95.5171	72.4818	81.8866	97.088	74.1179	67.2465	74.1884	53.3517	70.3871	94.3295	73.0919	80.0706	95.5341	76.8364	98.9925	64.0131	79.2839	87.0749	85.8466	96.5159	116.066	91.994	66.8887	59.1609	96.015	87.5941	72.0974	75.8478	63.8393	79.5605	86.1057	80.2208	102.229	83.4946	53.6498	77.8423	81.122	78.2091	79.7487	89.2476	66.5334	NM_000620
6834	207310_s_at	71.1406	74.1191	80.9025	68.4099	72.0225	104.966	73.0335	70.9697	24.6914	54.1146	43.9947	55.2744	83.6482	49.3121	56.3095	47.3942	43.9045	46.2988	70.3234	88.2798	39.0929	57.5606	52.5027	67.0111	83.8312	48.9201	54.7756	46.5434	69.9156	81.2497	48.0695	75.9238	62.4548	80.4355	74.5385	57.5878	70.6416	68.1825	47.2	59.2148	60.3682	51.6112	55.9391	55.3888	62.6036	53.571	68.9819	U31466
7525	208016_s_at	28.1993	37.5675	29.1653	35.9693	34.4561	47.1241	43.0517	31.3914	104.469	41.2882	42.5865	24.8175	56.6203	38.5746	41.7388	29.6801	29.2097	30.814	44.5032	40.1987	41.0813	24.1685	46.128	49.3012	82.4532	67.1161	48.9209	34.6371	50.7029	75.5134	72.1988	39.752	36.9857	34.8216	34.1388	44.5292	41.7627	35.4237	39.3252	40.8432	50.0841	25.2603	44.9567	34.9069	34.6584	38.585	98.71	NM_004835
17565	218200_s_at	1142.2	790.13	881.203	527.846	1297.82	779.583	699.454	1017.84	1252.97	1180	839.08	1423.34	1092.59	1198.41	1015.42	1196.91	1501.89	1430.84	690.625	1174.24	1039.86	1193.09	931.509	1030.23	988.181	1231.11	963.402	665.298	990.772	926.002	875.64	975.658	1132.65	1127.32	885.359	901.333	971.945	1000.04	1180.14	690.014	888.101	966.485	752.999	726.586	1058.83	1127.2	1068.52	NM_004546
17566	218201_at	447.959	343.255	381.973	254.822	607.488	443.464	384.109	411.031	617.36	538.387	476.193	750.829	555.316	624.281	562.238	735.31	787.644	861.98	305.565	608.095	691.997	637.632	523.486	543.509	533.057	652.809	502.619	337.462	513.479	489.59	454.021	547.914	623.841	596.299	514.526	463.126	541.849	520.034	691.132	328.875	497.987	600.624	453.388	353.362	550.471	577.535	520.848	NM_004546
8597	209103_s_at	208.963	117.436	165.668	76.1875	269.559	156.95	103.773	173.257	267.016	197.074	236.918	315.228	232.674	426.974	234.222	228.07	329.386	208.335	140.213	225.847	199.133	263.178	231.912	219.911	225.399	232.372	146.683	203.533	275.813	209.405	174.773	198.461	397.724	337.324	241.037	221.869	203.872	230.549	265.555	173.119	250.506	241.881	176.525	174.001	200.533	227.237	249.275	BC001049
11784	212399_s_at	167.589	125.559	175.346	160.004	150.136	170.135	142.445	157.079	106.213	131.122	155.114	139.636	104.744	216.57	150.246	139.729	79.0872	161.731	71.1434	139.135	229.827	200.484	126.265	112.002	87.1193	135.27	119.875	123.884	117.948	102.078	130.371	176.141	185.111	109.439	215.606	111.488	122.698	185.814	196.511	131.319	160.347	269.892	144.527	175.398	183.102	152.177	101.472	D50911
11908	212523_s_at	28.6651	29.0575	29.6918	21.6465	31.8644	23.1572	22.52	25.7835	32.7426	17.407	17.7456	25.2268	25.9564	23.9619	18.7811	17.9572	24.2761	14.1864	15.1099	18.9473	18.9394	20.4931	24.3692	26.1541	28.6628	17.8747	21.5525	16.7576	24.0919	25.8635	14.8311	25.4395	15.3322	18.8782	23.5874	18.8128	24.0123	25.1405	21.8779	17.8165	26.8718	19.527	20.0848	26.8784	27.5279	23.5841	29.0464	D63480
12386	213003_s_at	35.4075	38.0164	26.6694	35.783	9.12716	43.3535	33.0279	63.0157	16.335	55.0346	55.851	54.1428	40.7677	148.081	58.7643	69.5989	39.8906	176.397	51.3222	42.723	31.6432	47.7182	40.8819	32.5783	19.3087	45.2949	50.2522	52.1155	38.55	41.3077	63.8726	70.8092	45.9646	34.9635	92.4912	50.2019	43.824	62.5592	61.824	42.8327	43.0455	57.1838	57.1425	65.5843	41.4758	156.679	39.0509	BF061054
13383	214004_s_at	108.17	129.069	98.2558	162.899	144.33	126.609	179.133	126.004	64.7273	75.8868	123.597	122.236	91.0809	158.923	162.999	153.029	88.2112	198.058	90.5724	50.9539	66.306	150.814	135.971	77.5395	80.2285	116.015	102.509	156.274	85.4236	81.9362	97.2741	160.752	21.2294	103.781	186.689	159.985	62.6614	164.273	129	149.683	127.578	144.07	129.484	142.565	144.525	151.69	51.7189	AI806207
611	201083_s_at	24.5366	15.6415	15.7856	7.41396	18.9633	14.1698	14.1013	14.8477	17.3876	8.02009	6.09879	12.6779	14.0238	16.3868	2.27856	20.2297	23.6626	12.6286	9.23414	10.0507	6.92579	5.92655	11.9732	10.6673	24.6761	14.3107	6.89911	11.712	27.4946	15.727	13.0825	12.2396	9.06927	24.3653	16.0877	19.2817	17.9139	9.48399	8.16369	4.81349	18.7592	7.67789	12.9727	12.4833	22.1229	24.0966	32.0651	AA740754
612	201084_s_at	479.47	328.694	381.059	283.507	448.902	242.494	220.548	401.611	434.559	254.408	327.089	446.743	425.823	551.52	243.649	328.474	543.515	230.937	234.716	379.542	381.56	250.219	273.125	363.194	440.391	299.061	311.419	233.519	461.885	397.627	354.359	383.57	426.904	507.602	340.386	411.129	452.868	275.706	385.822	246.563	472.816	248.288	236.914	348.462	381.517	455.585	481.069	NM_014739
629	201101_s_at	40.7214	36.6101	28.9157	22.8235	27.5195	34.6827	27.6265	20.2987	35.9145	29.8499	23.9602	17.4156	39.0024	18.1762	25.8249	30.516	36.2846	20.858	39.9079	26.6998	21.5136	28.5073	28.1764	30.0918	36.2761	22.0941	25.0725	22.5538	47.654	35.1909	24.2473	32.7899	21.2203	42.2285	30.6899	43.1389	28.6611	24.624	22.9576	21.1021	32.1501	20.6682	27.2646	41.0171	34.163	42.108	37.6185	BE963370
3894	204367_at	44.6441	37.4883	55.5083	33.3039	55.1313	41.588	33.5699	46.972	54.7452	39.0566	61.3463	120.063	72.7892	113.409	49.4655	59.1344	59.6838	61.3847	30.8631	72.4322	45.9828	55.1337	49.0094	78.3898	75.0274	61.7347	43.3455	59.218	82.1505	71.4712	63.656	66.2058	62.042	78.2	54.0036	48.2052	55.1602	53.0271	76.0579	65.8896	69.7139	58.8107	51.8802	71.3313	70.6817	73.3917	55.2991	D28588
11136	211736_at	11.1932	11.9422	16.5605	13.0606	12.1028	10.1199	12.829	13.8202	13.4655	14.7315	15.1173	11.937	12.3377	11.5768	11.3279	13.0519	11.4553	14.6505	16.4745	14.2239	9.48522	11.6283	13.829	16.1991	14.2037	13.1663	12.053	11.6285	12.5589	12.636	16.416	14.6049	10.0131	15.6286	17.9525	13.0665	13.3861	12.6455	14.6369	12.4062	13.5287	10.4982	11.9938	13.7642	11.4049	11.8079	15.8723	BC005914
13878	214499_s_at	18.8221	8.83203	13.6877	4.3457	19.1291	11.3168	6.47933	18.0793	12.3903	1.93633	7.57802	8.95195	12.1273	19.9358	7.35612	18.0346	16.8519	13.4405	0.875517	7.49686	3.17196	2.71339	10.194	10.3608	18.1956	9.35461	5.58048	3.44888	26.6546	8.8005	2.42916	9.03569	7.58723	19.7435	16.4284	8.18594	16.9441	7.17776	4.2502	6.0408	15.0613	1.71734	8.23664	5.69301	8.56844	19.8854	20.9546	AF249273
17458	218093_s_at	196.875	71.1976	142.243	174.06	151.427	193.901	146.629	149.957	115.722	142.091	169.105	289.558	154.908	188.722	180.754	233.436	168.502	231.403	149.904	170.865	149.239	176.507	204.991	101.13	148.969	195.334	158.417	175.868	244.516	153.135	176.15	266.861	357.264	229.747	343.967	244.097	207.141	143.115	231.133	121.204	227.994	209.532	215.143	240.84	241.835	288.93	144.326	NM_017664
19328	219964_at	48.4555	61.0834	58.9998	81.169	45.1324	76.7541	70.3176	61.0894	48.3915	52.0245	68.9081	53.0998	62.6666	62.5847	73.658	113.832	46.6445	41.6185	97.1718	43.9359	99.0036	53.4999	75.1034	57.0861	60.1878	50.2283	50.517	62.4952	54.9843	61.8572	63.6378	62.4243	41.9653	40.0197	54.5704	48.8427	47.4417	55.0832	103.034	68.024	63.7206	52.8707	64.5484	63.1403	54.6648	41.5414	40.5495	NM_017744
3731	204204_at	210.879	45.2273	113.728	61.8271	83.4735	177.667	91.6924	146.731	159.569	182.999	130.136	265.025	308.662	282.393	291.149	417.112	344.533	328.611	329.32	358.011	432.11	253.52	230.614	224.992	291.237	261.401	91.0175	155.002	205.292	300.478	106.771	310.277	385.692	224.12	284.678	414.491	263.57	263.827	382.209	187.5	210.524	346.684	152.464	195.284	240.726	304.663	163.949	NM_001860
6068	206542_s_at	205.756	203.18	223.332	118.75	229.275	108.397	120.813	246.343	176.978	141.31	139.652	150.34	165.402	186.935	62.5924	215.82	166.325	126.844	112.381	131.065	205.409	110.805	113.232	180.419	184.472	180.52	169.998	129.915	167.936	160.809	165.279	144.139	151.738	165.741	145.052	151.124	184.183	157.133	106.031	116.681	201.571	117.442	110.285	155.243	221.997	217.449	236.697	AV725365
6069	206543_at	13.6998	11.5998	14.934	10.1892	10.3566	18.1405	15.9866	33.0468	7.21815	14.0663	7.97699	6.98906	6.11953	12.6774	13.0366	14.9312	8.94604	7.54584	11.5287	14.4097	8.51288	5.52811	6.9277	10.6451	9.11584	11.1274	14.224	11.7841	8.77579	8.62006	11.1011	12.5617	7.61374	5.51203	10.3825	8.14322	9.00443	7.00263	8.50499	6.41503	9.29525	7.4659	7.89877	9.373	9.89672	12.4913	10.7725	NM_003070
6070	206544_x_at	141.571	117.648	146.531	38.5968	94.158	59.8621	57.6223	160.238	104.018	55.5105	36.4958	44.3789	115.932	50.6819	11.621	53.6452	76.3771	48.1301	36.9585	50.6259	34.9384	54.0292	57.4433	66.4014	121.085	65.9836	49.4661	47.5504	117.419	85.3923	45.8315	54.3568	48.786	83.181	66.558	59.5392	88.6461	60.3375	24.084	42.1727	106.511	35.1763	50.6638	82.982	107.161	114.096	131.873	NM_003070
11643	212257_s_at	79.8542	61.5361	71.0784	37.1549	39.8482	43.3498	41.8106	63.928	58.6617	38.3154	27.7588	31.0692	76.1869	28.9862	21.1877	53.5547	44.0915	31.2655	41.1296	38.0933	40.732	46.8313	41.73	52.4813	56.6784	38.752	31.3374	34.6861	74.6165	68.0088	34.8933	36.5845	19.549	38.1657	49.0412	44.575	52.8591	52.9764	18.3588	34.8854	70.8226	31.3169	41.4281	49.1749	64.1696	67.3663	76.2695	AW131754
11644	212258_s_at	16.4232	13.9431	17.2132	16.0836	7.77988	24.4815	25.5798	18.2014	14.3891	15.4787	15.995	19.842	14.8979	19.881	27.5697	33.9648	18.3038	18.3052	17.9044	12.0509	15.4143	13.4211	13.4122	16.3241	14.8497	11.9328	21.9912	22.2397	16.2771	6.71533	21.0421	24.5674	2.07296	15.8462	21.1977	19.0267	17.0388	15.8234	29.8854	18.4939	18.1807	19.9342	17.2348	18.1486	18.8315	22.9018	19.2338	X72889
17072	217707_x_at	290.315	309.645	303.384	249.153	365.768	193.446	257.52	338.904	277.147	242.102	276.359	269.014	259.392	241.672	181.475	261.131	179.307	268.786	169.88	247.926	353.565	231.964	208.431	253.22	293.772	285.209	319.485	233.402	247.604	205.118	303.987	232.731	250.623	223.167	223.094	210.592	294.805	276.871	250.174	242.816	301.809	208.055	217.079	274.723	365.976	350.765	348.377	AI535683
13515	214136_at	22.7818	16.2579	22.5511	16.4835	17.8891	22.9043	19.2724	18.476	23.291	28.8986	12.8499	21.5192	18.8584	21.0439	22.9594	27.581	30.5121	18.831	27.8078	25.9053	27.239	19.0466	14.8137	25.1205	26.6526	19.0845	21.0662	18.0445	21.4282	23.7479	23.2074	20.0339	21.5511	29.8828	12.0988	21.808	27.4858	15.7271	22.4471	23.4451	17.1815	24.9562	23.6791	11.7669	17.8043	18.5072	22.9911	W80642
17458	218093_s_at	196.875	71.1976	142.243	174.06	151.427	193.901	146.629	149.957	115.722	142.091	169.105	289.558	154.908	188.722	180.754	233.436	168.502	231.403	149.904	170.865	149.239	176.507	204.991	101.13	148.969	195.334	158.417	175.868	244.516	153.135	176.15	266.861	357.264	229.747	343.967	244.097	207.141	143.115	231.133	121.204	227.994	209.532	215.143	240.84	241.835	288.93	144.326	NM_017664
21297	221937_at	146.542	85.808	113.514	103.615	144.002	97.8701	94.626	114.094	152.063	173.704	180.299	170.181	165.119	197.428	105.789	161.185	116.78	135.495	111.523	129.537	126.168	112.361	112.698	130.188	116.341	163.785	138.611	126.389	145.249	145.181	147.331	143.261	153.842	130.569	142.565	132.107	131.232	83.7509	185.854	133.793	166.314	123.716	103.685	122.807	147.172	126.66	150.153	AI472320
22162	64418_at	132.452	77.523	106.01	75.6151	145.603	111.312	105.031	131.879	158.875	191.019	205.734	181.247	172.899	239.621	130.262	206.461	129.471	187.648	110.737	150.903	140.549	127.834	142.683	123.988	131.131	199.378	171.072	138.834	150.223	138.317	178.881	144.266	165.809	147.792	165.852	157.135	138.673	108.271	224.856	132.629	177.774	137.737	129.41	158.807	152.294	143.398	144.954	AI472320
17293	217928_s_at	133.501	93.1569	122.74	88.4384	117.857	108.774	85.7015	134.633	102.138	92.7313	103.309	118.83	117.34	141.876	85.3138	100.453	115.419	93.966	114.189	117.362	114.237	98.1206	104.547	90.3513	93.41	86.7845	89.4567	90.6654	113.125	122.529	83.2189	108.34	107.053	119.983	127.092	111.064	102.971	100.493	143.131	108.827	120.528	103.523	93.6848	95.6442	116.28	118.514	112.628	NM_018312
17558	218193_s_at	67.4968	44.7538	52.6685	27.7503	38.5907	43.8803	40.6032	59.342	76.771	58.7973	46.9173	59.8452	76.2981	83.1124	34.9691	60.7183	52.9721	59.3715	47.6925	48.5642	46.3071	52.6699	81.8429	72.1046	76.9114	73.0992	46.403	44.0462	82.5568	49.089	51.9189	41.2501	33.5536	54.8024	67.3821	50.9295	40.9754	41.4072	46.7669	28.7298	76.3576	43.0301	58.2778	47.9559	53.6621	75.1248	94.3105	NM_016072
5642	206116_s_at	72.7211	53.6951	51.3824	33.0915	73.2518	59.9081	36.0362	57.9354	57.8241	58.985	77.7754	52.3154	51.4714	145.689	45.9161	82.3756	73.547	109.121	41.9154	82.4304	67.3409	57.6684	57.6342	51.4291	61.0619	56.2946	51.1913	76.0246	70.9157	62.5527	47.2279	59.6381	108.331	70.9865	83.0797	80.9328	73.2375	87.6911	40.672	47.9584	91.8466	63.4123	44.9346	65.4036	77.5808	68.6127	67.5924	NM_000366
5643	206117_at	50.7989	34.9593	35.2394	35.622	32.9035	45.0491	56.9625	29.0965	66.4588	83.4211	96.152	49.8766	61.538	67.002	73.9488	73.0961	61.846	99.2488	66.069	80.9536	111.456	89.1182	62.8199	75.6834	63.8418	78.8445	71.8614	95.3952	45.0732	63.3597	62.3515	59.9768	81.091	58.3724	78.9317	57.3439	80.1722	105.92	84.9262	76.035	89.2051	109.28	56.0616	97.4903	107.758	72.8165	67.849	NM_000366
6675	207149_at	28.6103	42.1245	44.8523	28.3809	29.3818	9.52969	23.9574	41.1772	10.3863	21.9391	11.8787	9.98452	19.2053	24.076	18.2704	15.8976	13.4253	8.872	11.2703	22.9226	0.659718	9.0789	13.6372	14.9598	16.4833	18.9583	18.0265	14.7818	12.8102	15.8652	23.8294	15.2057	5.17959	11.1599	6.07172	9.56648	14.3862	8.76177	14.946	15.7188	13.2505	6.40398	8.82269	13.2733	11.0186	18.4728	22.9701	L33477
7701	208195_at	14.3954	17.0021	15.2141	18.0488	20.4065	20.3199	20.059	19.2801	12.9088	24.3299	18.6204	13.5949	17.8777	15.5392	19.3846	20.7332	13.0055	10.6651	21.5256	22.2248	17.3102	17.8624	18.9307	20.727	17.0184	18.4446	23.6183	20.75	14.5285	14.1866	14.5423	22.6988	15.7761	16.4261	18.8917	16.8168	21.1668	17.3847	23.6228	20.8532	16.1477	16.2564	20.2721	14.0187	10.7477	18.5992	16.8143	NM_003319
10410	210963_s_at	54.6628	53.8199	55.7649	40.5201	50.3448	51.4159	49.2447	68.0733	72.656	69.879	82.8515	51.8964	77.6904	52.5498	55.0493	62.1887	55.635	59.6366	60.7986	66.037	45.4231	80.5353	77.4829	86.9685	77.2787	66.0555	54.8781	90.8476	107.736	80.3201	61.6421	60.9909	46.2104	54.3362	77.5194	42.437	78.2045	67.6482	45.8926	80.6974	77.4942	89.0051	72.3002	71.863	59.7077	72.2665	92.3337	U94363
10411	210964_s_at	22.7552	21.1026	28.1975	14.5341	30.1129	17.6772	26.3263	33.0378	48.3573	36.6887	72.3418	47.8868	42.0497	60.6387	22.6041	37.0252	37.9189	40.3548	22.0055	41.4665	23.8563	60.624	38.7699	69.5788	45.892	52.9705	36.4971	78.4537	75.1535	50.89	37.2255	27.9189	30.4624	41.5809	56.7486	26.5155	45.311	31.6731	37.1615	57.1403	61.2643	73.2383	45.6332	37.6278	36.1218	54.4777	65.6517	U94364
10433	210986_s_at	157.775	149.095	142.489	124.468	221.794	144.25	140.993	157.531	143.378	122.442	247.51	245.482	122.71	588.145	136.017	288.088	206.312	206.34	160.56	215.153	234.614	118.433	132.741	152.232	154.834	145.68	220.723	294.844	178.875	108.1	216.745	146.235	392.434	211.9	167.803	248.82	197.559	207.256	164.82	185.454	196.517	134.623	144.249	138.784	207.139	203.258	177.546	Z24727
10434	210987_x_at	223.441	194.895	191.945	119.006	228.343	176.01	121.855	171.34	178.094	141.619	209.19	218.165	151.282	412.664	102.504	196.406	215.642	162.894	183.493	183.257	196.354	140.308	181.989	177.973	217.88	149.342	186.6	254.27	256.016	170.312	178.572	127.173	345.318	219.655	176.025	212.753	179.077	215.655	104.801	199.664	253.887	170.13	181.364	184.34	222.257	185.668	202.263	M19267
15068	215695_s_at	23.2331	16.3255	23.9671	10.9241	33.3326	14.943	16.7019	29.5888	55.3701	32.9746	100.687	88.7491	50.9482	117.129	31.4839	53.4565	67.6955	101.216	18.9483	39.4959	40.3318	84.1658	52.7667	79.654	41.1695	57.249	50.6187	93.5506	75.7134	53.4808	40.682	53.85	44.6481	48.0657	100.514	31.837	40.849	35.3728	70.4474	86.0122	68.3387	110.843	47.663	45.7066	44.703	59.4501	63.7148	U94357
1522	201994_at	1506.6	1136.38	1114.88	1027.27	1322.81	879.504	860.416	1457.25	1513.89	1050.19	1134.77	1006.49	1257.46	1414.84	805.786	1055.22	1142.94	1055.83	728.698	914.238	1274.36	976.327	1174.64	1038.99	1421.71	1154.48	1094.01	685.539	1274.43	1157.36	1338.87	979.984	1003.39	1075.21	1246.97	1160.03	1111.63	857.343	867.794	484.512	1563.57	921.527	871.77	1109.53	1339.88	1217.31	1602.17	NM_012286
1956	202428_x_at	803.372	685.737	758.9	771.177	815.152	1331.43	1381.09	880.53	1027.3	819.602	1234.44	1801.33	1146.49	1529.48	1135.33	1165.88	1248.19	1583.34	518.537	1064.87	1113.2	1518.19	1984.08	1153.11	1131.58	936.902	1337.04	1173.17	1678.35	1130.44	1174.87	1145.78	1108.82	1230.59	1665.68	883.062	1217.1	1140.64	1437.08	1002.51	1292.97	1426.84	2066.3	1247.11	1572.58	1394.78	958.195	NM_020548
7582	208073_x_at	1142.96	1009.99	1015.28	588.466	1113.84	560.506	639.233	1106.17	987.573	779.683	737.169	916.395	1005.49	673.379	448.442	513.76	642.915	536.72	298.767	765.238	561.122	659.467	500.725	766.225	658.212	812.809	695.902	540.81	748.42	753.531	570.966	569.311	651.87	732.354	658.449	481.126	714.508	437.078	877.109	538.491	772.296	700.634	578.513	571.782	839.336	755.766	917.412	NM_003316
8158	208661_s_at	152.694	291.407	236.276	217.295	295.188	191.426	218.384	301.692	174.772	159.555	91.7446	152.641	251.698	173.669	70.4576	142.693	121.466	202.245	65.4275	56.3868	23.9594	113.704	140.797	188.634	184.79	171.832	142.574	100.397	200.999	174.276	128.565	188.951	8.4768	138.177	199.262	140.314	82.589	110.9	59.6967	151.561	252.404	67.3065	161.4	145.477	242.042	236.798	232.827	AW510696
8159	208662_s_at	466.556	718.314	800.315	542.315	894.856	515.015	652.929	779.976	668.757	649.811	522.938	571.097	705.798	752.845	452.491	541.396	477.817	706.645	251.316	311.807	233.66	441.607	495.793	590.158	588.216	712.558	567.717	444.038	548.544	595.287	529.274	649.612	48.4425	511.55	596.438	440.991	412.413	414.681	302.291	493.251	704.439	361.355	489.371	422.952	746.362	707.854	667.845	AI885338
8160	208663_s_at	81.2933	132.641	87.2346	88.1243	81.9397	81.3789	98.9893	95.6754	75.8176	45.2109	42.1135	33.5113	98.4568	79.5412	30.5708	64.451	65.7659	63.6573	36.206	33.0575	34.4661	48.2244	55.0795	73.1242	75.174	45.4552	46.3933	33.9452	79.3798	63.3676	42.0782	65.5974	5.00733	56.1776	87.5045	68.6176	46.9848	53.2607	18.4397	70.831	135.257	22.8047	64.3112	69.9843	119.604	113.326	76.827	AI652848
8161	208664_s_at	100.589	76.3592	92.3127	48.0779	58.7088	51.9941	42.788	69.4767	86.2791	48.3185	33.5244	26.492	76.3682	44.8023	15.6312	49.7229	63.7525	34.7743	39.4269	54.2939	38.4411	36.9488	44.6097	74.9172	69.9972	51.4417	30.2585	33.8145	80.4829	64.0876	31.4305	50.2517	16.2197	58.0698	52.3342	44.5148	56.3909	43.2579	22.0665	28.7513	69.031	46.1337	47.838	41.3826	58.7711	63.5088	87.6998	AU131711
8882	209389_x_at	710.042	386.762	572.405	412.096	647.087	1027.69	870.753	707.321	701.691	613.144	801.863	1489.02	819.524	1145.89	676.832	903.179	1044.68	1235	392.025	793.544	1006.87	1329.85	1617.51	757.708	702.047	680.984	810.802	737.906	1232.09	782.652	652.601	862.187	923.149	978.245	1321.44	632.64	938.139	821.034	990.772	636.285	859.918	1049.34	1353.5	757.287	980.182	1053.86	635.376	M15887
10110	210645_s_at	663.558	594.159	738.359	408.926	640.269	374.708	363.302	569.214	605.875	541.139	493.975	556.886	635.278	491.041	291.553	350.213	421.389	405.999	192.381	542.84	339.198	399.805	335.897	541.47	527.321	588.824	479.437	357.549	520.842	535.659	415.462	407.682	444.708	439.16	444.758	287.238	505.064	310.646	586.495	333.199	632.06	415.537	406.493	391.085	576.901	518.988	679.235	D83077
10514	211070_x_at	755.096	604.269	666.216	590.218	785.777	1286.25	1332.65	907.25	950.563	664.601	1085.38	1700.09	1073.15	1384.64	981.326	1091.52	1215.35	1459.58	485.938	1001.35	1034.47	1504.97	1849.7	1042.43	967.045	815.62	1222.72	1106.88	1468.68	899.414	943.168	1046.79	1061.78	1271.13	1542.15	888.16	1174.98	1055.81	1318.56	895.525	1087.44	1314.66	1831.31	1078.81	1403.16	1278.65	801.72	BC006466
18232	218868_at	151.559	94.6046	135.764	55.5665	128.083	51.5297	38.0215	118.641	59.7167	56.0019	39.2345	32.9917	37.2684	83.3784	32.0232	47.7209	40.5207	55.2424	22.2357	37.4418	24.5162	20.7903	46.7822	29.8749	55.4045	73.5299	40.4008	17.5919	34.717	46.057	55.4162	42.6737	40.6003	40.8922	37.1064	43.7058	36.8503	26.5514	64.8411	13.8372	49.6324	19.2524	35.4398	22.3306	50.748	52.6228	67.2446	NM_020445
18284	218920_at	91.4306	127.672	117.525	160.111	94.6179	138.337	130.263	85.2422	101.531	117.718	151.587	106.642	102.531	133.89	124.19	101.712	103.178	99.3898	108.931	120.178	91.0169	108.136	132.453	118.569	126.39	101.423	114.728	169.725	106.104	113.895	139.835	129.639	141.308	116.036	125.603	99.368	105.767	140.213	106.425	162.47	118.513	103.642	149.862	142.412	137.79	130.687	124.675	NM_019057
20455	221092_at	11.4563	15.2692	10.5711	14.1534	9.8333	11.1087	6.93687	12.7734	10.8403	21.4374	16.697	7.07343	10.5538	12.7581	14.1024	15.279	7.31691	15.0748	11.4346	14.105	10.0207	9.09324	13.3471	7.53271	11.2414	10.3805	15.1797	15.4617	11.4998	15.1875	19.513	10.7947	7.98715	9.18576	13.2524	15.6842	11.6288	11.4071	18.6851	16.1485	12.465	11.1432	12.5714	10.7168	15.0764	12.2284	13.8099	NM_012481
114	200093_s_at	818.803	632.449	702.3	264.639	929.84	367.108	316.001	788.787	1069.98	766.783	553.191	919.925	865.354	868.756	589.895	640.605	899.68	936.831	366.604	690.83	529.064	752.313	639.115	692.137	862.324	921.814	616.067	488.954	773.712	779.553	681.731	667.545	1001.97	822.745	626.299	655.353	676.245	691.568	913.952	428.647	906.564	673.308	553.595	518.072	808.052	708.114	1069.49	N32864
1733	202205_at	30.2926	36.2208	35.2516	52.8683	31.9256	58.2351	50.6298	33.883	35.7832	35.6328	43.1028	67.3953	57.3713	39.1615	28.5962	43.8347	34.8144	51.149	49.3582	35.8602	36.7558	58.1502	64.8641	42.0303	50.3464	36.4245	31.8635	39.0598	139.111	70.4556	38.6879	36.9271	26.6573	42.6807	63.2714	55.2246	39.7989	39.6819	34.1548	40.5053	59.4611	60.4874	71.9208	55.2436	58.7975	69.4574	42.9093	NM_003370
7242	207721_x_at	1646.69	1470.04	1323.29	622.657	1690.05	779.936	761.354	1534.33	1817.93	1347.54	1013.31	1451.6	1518.31	1099.14	908.392	1054.06	1542.72	1321.75	751.639	1146.41	979.123	1323.09	990.218	1291.7	1403.89	1390.71	1099.22	791.332	1282.07	1360.96	971.14	1014.41	1384.18	1392.07	972.365	1095.83	1133.19	1079.55	1503.41	768.496	1407.95	1272.82	987.251	976.161	1368.33	975.514	1640.85	NM_005340
8321	208826_x_at	1504.65	1372.14	1342.82	713.339	1472.19	835.565	758.785	1427.5	1745.81	1273.38	1033.63	1464.44	1470.82	1187.8	987.489	1189.64	1647.18	1428.45	757.32	1162.89	1025.26	1304.99	1076.82	1213.78	1479.28	1379.3	1138.97	810.795	1286.26	1337.48	1131.23	1113.99	1365.24	1312.67	1055.54	1139.23	1160.81	1185.65	1502.15	787.013	1456.6	1253.22	1038.69	1005.65	1372.88	1018.44	1619.06	U27143
20110	220746_s_at	84.79	55.5222	71.4747	66.7762	82.8804	83.9599	71.7096	81.8981	56.1743	68.7337	89.8425	98.4575	72.1132	101.273	92.8777	111.903	88.2069	97.6097	69.2404	73.6601	91.8768	104.09	75.9792	75.9768	64.4466	76.0546	61.3361	87.6281	81.9017	68.0963	73.7349	111.037	83.5394	92.6543	113.623	87.0897	78.8155	76.1373	112.064	73.1524	82.4111	98.9859	89.1419	86.3719	79.8906	92.5589	67.994	NM_016290
3546	204019_s_at	195.233	122.599	114.611	119.101	134.131	141.989	155.857	168.162	197.554	188.066	196.845	338.002	168.7	308.499	139.397	198.024	176.678	209.277	126.323	163.018	132.397	175.045	167.983	198.729	174.119	207.776	214.466	144.365	229.761	150.445	199.58	213.347	212.704	197.234	233.921	188.594	198.455	100.52	197.124	143.841	186.244	161.748	154.433	167.056	205.636	254.819	181.369	NM_015677
7600	208091_s_at	375.072	219.459	359.014	235.542	341.399	300.433	261.788	352.449	369.002	384.701	383.969	578.528	394.725	492.533	276.959	373.65	386.708	442.753	244.496	337.201	465.34	436.211	408.486	306.969	268.866	421.79	328.675	311.9	433.252	356.921	297.569	334.36	412.906	320.964	440.37	331.463	345.226	367.612	375.774	338.678	352.105	457.964	346.78	298.511	354.234	376.465	280.091	NM_030796
17852	218487_at	186.969	73.4998	112.997	72.6281	132.021	127.257	86.133	104.953	295.426	149.005	287.798	404.674	328.936	347.2	176.26	317.958	277.846	334.134	167.99	293.296	318.73	339.866	283.296	362.222	358.983	244.961	220.049	284.106	354.142	329.148	178.784	294.199	292.112	327.751	345.406	292.362	344.121	212.612	389.44	259.576	309.238	484.153	277.758	370.644	345.904	405.927	266.113	BC000977
17854	218489_s_at	46.6856	42.5168	41.9305	43.3893	28.7848	50.8501	35.675	34.5013	55.4017	35.2916	43.0666	26.0439	64.0038	52.0329	41.672	41.6886	72.3085	47.0556	45.5791	59.9444	32.3942	46.0602	51.0937	68.2584	61.0741	36.6917	45.461	45.5175	61.4679	72.218	42.5143	52.4273	36.2621	55.8665	56.4702	55.566	54.5532	48.4492	28.3916	51.7534	65.9633	59.0793	52.3171	59.4097	55.2414	60.0673	60.642	NM_000031
18616	219252_s_at	170.7	208.32	194.077	201.662	164.54	207.552	215.669	165.562	209.035	226.312	191.692	162.469	177.355	120.29	218.351	147.248	180.9	164.41	252.49	205.886	176.44	199.532	201.817	246.215	219.34	181.277	235.628	263.846	198.758	200.713	221.94	180.728	152.332	198.183	163.38	182.82	191.427	232.037	184.449	239.899	205.273	197.519	226.939	229.974	224.567	171.297	221.268	NM_017856
7701	208195_at	14.3954	17.0021	15.2141	18.0488	20.4065	20.3199	20.059	19.2801	12.9088	24.3299	18.6204	13.5949	17.8777	15.5392	19.3846	20.7332	13.0055	10.6651	21.5256	22.2248	17.3102	17.8624	18.9307	20.727	17.0184	18.4446	23.6183	20.75	14.5285	14.1866	14.5423	22.6988	15.7761	16.4261	18.8917	16.8168	21.1668	17.3847	23.6228	20.8532	16.1477	16.2564	20.2721	14.0187	10.7477	18.5992	16.8143	NM_003319
7878	208377_s_at	16.5918	18.5787	9.99185	17.0179	8.9162	12.3011	11.9266	20.363	16.1852	5.34137	13.3961	6.40575	16.8343	10.5228	17.9125	8.66803	13.8043	18.752	17.0407	12.2188	19.7325	14.2117	10.9165	12.7713	13.5141	16.5051	19.313	17.4197	15.9623	17.3894	14.083	27.4296	8.06927	20.8349	14.7695	15.3908	13.943	15.7424	22.3044	17.5762	10.6123	17.3689	14.8384	8.00863	12.3332	12.3138	16.4948	NM_005183
9589	210105_s_at	562.135	446.707	538.343	584.777	686.645	635.487	824.502	657.456	604.271	561.754	709.504	794.565	663.978	860.565	540.536	683.951	531.931	801.682	356.901	535.122	672.431	698.824	598.849	534.731	552.866	618.282	543.834	635.099	731.046	626.956	551.137	687.339	657.649	693.453	939.598	735.107	743.476	1024.5	689.986	540.814	994.021	800.932	677.896	943.77	974.367	754.168	513.172	M14333
11871	212486_s_at	94.432	54.3381	82.1862	49.2704	91.9182	87.7134	106.803	90.9684	104.879	129.333	176.785	216.355	127.486	181.148	69.9306	195.371	123.53	159.907	79.3751	208.658	244.005	127.766	107.519	124.718	95.2229	153.061	97.4157	143.692	168.373	123.986	147.857	142.062	164.771	153.541	184.358	103.261	231.599	273.641	121.324	107.564	209.83	181.495	121.285	196.841	198.389	170.217	92.5702	N20923
15405	216033_s_at	263.399	188.237	271.846	157.161	271.334	262.439	260.111	280.29	232.028	179.254	226.832	199.348	251.601	368.485	122.917	238.035	224.368	212.514	119.47	194.699	283.592	237.401	199.211	200.294	204.325	216.231	129.818	170.044	285.222	260.682	147.301	234.606	264.067	271.688	387.743	213.086	319.265	370.209	117.872	170.341	446.496	290.85	224.503	292.582	371.184	282.145	193.148	S74774
1180	201652_at	386.369	215.21	242.284	125.398	330.89	130.821	142.92	277.768	440.137	373.07	242.739	405.261	400.88	374.685	255.94	226.091	540.944	314.84	225.964	428.279	383.385	272.796	210.904	324.208	345.39	398.548	234.593	198.833	365.329	366.853	227.015	295.351	358.917	375.614	274.038	254.246	331.161	269.295	377.845	168.857	373.51	286.011	200.925	215.822	293.482	335.219	421.156	NM_006837
3546	204019_s_at	195.233	122.599	114.611	119.101	134.131	141.989	155.857	168.162	197.554	188.066	196.845	338.002	168.7	308.499	139.397	198.024	176.678	209.277	126.323	163.018	132.397	175.045	167.983	198.729	174.119	207.776	214.466	144.365	229.761	150.445	199.58	213.347	212.704	197.234	233.921	188.594	198.455	100.52	197.124	143.841	186.244	161.748	154.433	167.056	205.636	254.819	181.369	NM_015677
6701	207176_s_at	91.9925	96.3622	78.0628	72.3452	89.6901	85.2026	97.0302	98.3806	69.6043	79.1572	74.1418	70.3124	97.3941	40.0538	84.0896	84.121	72.0847	74.5201	88.3041	89.5075	82.1722	87.1954	92.1684	78.3624	88.2384	76.8709	79.3443	102.1	92.3826	85.1839	85.8647	76.7263	74.4138	69.2981	82.4784	69.794	81.6594	91.0925	81.8753	85.1075	85.8772	96.5338	100.463	76.4461	75.7297	72.6392	91.8301	NM_005191
4884	205357_s_at	54.4066	55.403	49.8574	46.1326	61.8263	47.6625	40.4883	64.5054	531.324	90.7955	167.165	80.0441	175.724	128.82	56.731	65.4787	53.1498	53.2315	42.7993	53.756	48.3727	52.7202	68.7378	161.69	320.724	305.072	117.558	95.1317	218.593	400.167	294.645	56.9466	66.8901	51.0478	71.3096	80.033	71.103	49.8415	69.4315	48.3423	122.788	58.6445	91.9669	93.5293	67.1428	90.6199	423.499	NM_000685
7525	208016_s_at	28.1993	37.5675	29.1653	35.9693	34.4561	47.1241	43.0517	31.3914	104.469	41.2882	42.5865	24.8175	56.6203	38.5746	41.7388	29.6801	29.2097	30.814	44.5032	40.1987	41.0813	24.1685	46.128	49.3012	82.4532	67.1161	48.9209	34.6371	50.7029	75.5134	72.1988	39.752	36.9857	34.8216	34.1388	44.5292	41.7627	35.4237	39.3252	40.8432	50.0841	25.2603	44.9567	34.9069	34.6584	38.585	98.71	NM_004835
7563	208054_at	12.0584	13.5057	9.60704	16.1565	16.6929	14.4527	12.9248	13.5231	7.90166	10.6109	17.1437	5.99622	11.4592	5.11551	11.6154	7.31266	6.11092	13.9804	18.8417	9.44419	15.6742	9.17873	12.9836	12.4461	9.61192	9.95299	12.8067	14.8212	10.5519	9.54379	18.693	11.894	10.5489	8.77117	11.3068	11.3824	10.2022	13.6733	10.4511	11.1598	9.00988	10.8847	9.90264	13.9662	11.1723	8.95546	9.22467	NM_015601
7564	208055_s_at	11.3232	15.3101	13.6501	20.9686	14.2906	16.6455	14.2482	10.1682	14.2913	9.60632	5.06643	9.90581	8.44597	6.0694	7.15833	8.73152	11.5433	10.9996	5.07341	8.27776	8.35727	6.90156	11.9248	12.4872	13.3599	7.60127	10.6074	7.50363	7.34248	11.8439	9.77505	9.55593	9.38919	11.8075	12.8855	8.35963	8.99956	8.65401	5.88198	8.2787	12.7079	8.76127	8.45659	11.8264	9.6849	7.8029	13.9581	NM_015601
2339	202811_at	216.125	83.3185	154.055	86.8149	139.051	137.584	120.729	174.319	198.27	218.876	214.037	357.305	221.152	238.254	232.165	297.46	316.603	356.562	174.007	265.905	294.873	258.922	218.495	237.119	195.21	288.345	179.788	183.132	249.797	224.332	172.972	256.834	246.115	261.58	249.026	222.627	220.364	207.013	275.266	177.365	220.189	244.92	152.334	211.639	241.162	315.587	182.61	NM_006463
4185	204658_at	118.15	55.5331	65.122	59.5461	62.1729	89.0842	59.1303	120.284	88.2076	63.321	68.7686	80.1089	69.0327	96.0592	57.5423	97.8951	75.6747	63.898	73.2701	60.183	40.4549	75.6305	73.1483	69.6109	97.8979	82.4021	76.4089	54.4405	75.6914	64.7662	71.3135	115.422	56.9333	77.1893	117.298	113.518	100.014	29.231	58.7253	43.7032	76.6289	68.4661	56.7238	72.9771	77.4994	122.276	97.7531	NM_013293
8650	209156_s_at	17.5765	9.56835	20.3993	14.0111	19.7277	13.2144	6.41289	9.91025	17.7214	10.73	33.1717	33.1214	20.8386	122.594	14.1133	15.3183	17.2304	32.2109	4.57421	18.8227	9.86972	25.6175	17.2222	23.8418	21.773	22.427	21.8808	38.2081	57.6785	26.7518	18.2452	15.8218	32.4303	22.7507	30.4422	24.4821	16.3331	17.0048	22.7179	27.3759	18.2498	70.696	17.062	17.6092	20.5178	34.9702	12.8817	AY029208
12671	213290_at	29.1033	29.8404	33.6196	22.2989	29.4645	27.9033	30.1233	28.1187	36.7688	25.4687	33.081	29.5491	24.4488	43.0699	27.2955	26.8729	20.3051	36.1548	15.6265	28.2767	19.513	24.616	27.5161	34.4986	26.07	21.1852	25.9325	25.8377	38.989	27.7198	33.6778	36.361	36.6414	22.6618	28.3582	31.9801	31.7487	31.2413	19.9671	31.9509	26.539	39.1794	27.749	32.9224	33.5062	35.159	31.719	AL531750
12956	213575_at	14.3371	4.41599	14.0987	18.4722	12.1209	12.7824	11.4815	15.1124	9.86131	7.82113	12.4542	8.25545	15.0474	14.315	12.8394	13.2383	14.7727	18.248	8.73056	7.67537	13.7295	19.3617	16.6337	8.47613	15.2899	12.1466	7.57098	9.11	13.9084	10.7913	8.31887	25.2795	3.88672	20.2192	26.4393	21.1859	15.4155	16.5648	14.7896	16.5017	18.3023	17.292	16.2515	13.3972	17.2667	24.7393	8.88474	AA831170
12973	213593_s_at	18.7262	12.0651	14.9844	119.435	29.6138	66.8407	73.7896	34.449	5.62959	10.5524	52.8152	32.1028	44.4141	53.7146	124.975	49.5431	16.9226	53.1968	46.1689	6.099	24.8505	53.8987	47.1031	26.7068	21.8721	21.9854	26.4639	87.7523	22.2072	28.0591	24.849	156.353	5.03331	25.7403	77.7695	95.2344	17.3591	71.7382	30.9259	74.3856	58.0729	60.3391	84.1391	74.3477	77.9383	120.512	15.5284	AW978896
17711	218346_s_at	390.633	182.732	237.616	275.712	401.749	190.653	228.565	325.131	117.989	158.154	151.248	133.072	121.621	219.935	149.79	240.439	191.04	140.958	151.629	187.143	201.915	140.236	132.406	111.492	102.612	156.458	96.8431	109.174	126.114	123.755	116.251	196.663	243.112	167.033	173.934	211.336	195.197	139.825	161.354	142.981	193.378	143.801	131.056	190.401	217.564	176.315	162.353	NM_014454
4058	204531_s_at	26.8063	45.7204	35.9613	40.6551	26.7264	44.2678	37.5221	28.0971	31.7319	38.6501	53.8853	33.6384	34.9362	25.9689	38.0444	35.5459	39.9576	32.8117	42.051	41.5257	31.8523	29.3402	41.8915	42.0277	37.959	37.0023	40.4784	41.9039	32.7108	36.5974	47.522	35.0952	44.4263	41.6509	46.9435	47.1045	48.9166	44.0688	36.1186	37.6889	41.1771	29.8231	44.8142	34.1178	33.5133	34.9382	39.8129	NM_007295
4058	204531_s_at	26.8063	45.7204	35.9613	40.6551	26.7264	44.2678	37.5221	28.0971	31.7319	38.6501	53.8853	33.6384	34.9362	25.9689	38.0444	35.5459	39.9576	32.8117	42.051	41.5257	31.8523	29.3402	41.8915	42.0277	37.959	37.0023	40.4784	41.9039	32.7108	36.5974	47.522	35.0952	44.4263	41.6509	46.9435	47.1045	48.9166	44.0688	36.1186	37.6889	41.1771	29.8231	44.8142	34.1178	33.5133	34.9382	39.8129	NM_007295
11245	211851_x_at	23.9671	18.0308	28.3546	24.5633	25.7563	27.4195	19.9066	22.0286	19.0168	29.4068	26.8741	22.8706	20.1975	31.0798	30.9102	28.1696	17.4337	32.4203	33.4741	25.1286	20.3542	20.4167	25.7438	21.5647	24.5751	26.3777	25.0599	28.2868	23.8312	23.1384	26.5847	23.5416	23.4656	22.763	32.9988	25.3342	24.1691	32.6926	27.2752	30.6302	27.7219	25.4927	26.8227	26.2696	28.6764	28.7866	25.1877	AF005068
11245	211851_x_at	23.9671	18.0308	28.3546	24.5633	25.7563	27.4195	19.9066	22.0286	19.0168	29.4068	26.8741	22.8706	20.1975	31.0798	30.9102	28.1696	17.4337	32.4203	33.4741	25.1286	20.3542	20.4167	25.7438	21.5647	24.5751	26.3777	25.0599	28.2868	23.8312	23.1384	26.5847	23.5416	23.4656	22.763	32.9988	25.3342	24.1691	32.6926	27.2752	30.6302	27.7219	25.4927	26.8227	26.2696	28.6764	28.7866	25.1877	AF005068
16052	216682_s_at	15.7457	22.7764	17.4359	27.7726	18.054	16.9206	22.8757	22.1403	20.7055	12.7663	23.3627	17.5709	20.5466	20.8062	23.8496	30.99	15.6719	24.6057	18.8886	9.45885	17.4961	20.8896	16.1326	19.3821	18.7445	17.8629	22.1747	22.6769	15.9918	19.7934	27.0482	19.5502	9.08797	15.4033	21.3751	33.5827	17.8112	16.0187	20.1268	24.4909	17.4984	14.6452	21.7808	18.3968	16.9255	17.6124	21.053	AK021457
16087	216717_at	22.0224	20.4516	23.0979	20.0452	19.1388	21.1416	17.9769	15.5502	14.8004	15.5742	11.1301	10.2891	16.2855	15.9206	13.7975	20.2693	14.331	19.9326	18.4276	15.8051	24.7606	16.7781	20.0406	12.0907	16.6593	11.3694	15.464	19.9852	12.666	19.4137	15.064	15.3005	11.263	12.9116	23.1853	19.0472	23.227	23.4407	10.7573	13.4173	15.8919	12.3026	17.3993	10.2854	15.2457	12.7226	13.5791	AK021457
19772	220408_x_at	68.9782	50.8248	67.5395	89.2051	72.0394	88.2101	94.3418	70.3182	62.5138	50.9694	66.3801	86.2185	59.4932	85.4007	65.0741	73.8571	63.3182	66.3796	81.5774	80.6905	79.6724	71.1323	72.0896	62.6125	65.8684	59.5623	63.1615	60.7409	78.0114	59.5883	61.2573	91.4638	84.2993	65.7214	89.0947	93.8267	80.9104	67.0255	73.409	65.0189	74.1345	85.1694	75.003	98.0524	93.7058	89.76	62.648	NM_017569
21134	221774_x_at	61.4589	44.4917	53.2251	64.5906	52.3349	79.8932	74.2179	55.8964	47.4272	48.1059	48.0358	67.3815	49.8987	78.1315	53.5833	75.0357	70.8517	57.1961	62.3066	57.5365	68.7208	55.3503	58.7516	51.0355	51.3331	52.9174	45.8241	49.7861	62.6143	53.122	50.3442	73.8941	60.7461	51.5803	66.0056	69.8028	58.5782	53.8898	58.2472	58.6026	65.8517	63.5093	61.4834	75.6548	81.857	71.5488	48.7031	AW003334
4018	204491_at	111.081	96.3859	117.969	107.626	153.796	47.0217	116.332	124.728	128.113	89.2793	112.014	96.0319	128.393	100.082	60.0524	73.0771	75.3662	69.7917	71.2068	75.7814	37.1801	71.8265	95.4952	99.0907	106.906	112.909	109.458	77.3973	100.41	122.121	122.893	80.8776	50.2597	74.6223	70.9871	70.6248	83.0358	45.5057	71.8586	58.8284	111.273	55.9332	76.3634	103.336	86.4059	107.376	123.874	R40917
5291	205764_at	14.1593	11.8963	14.1068	12.0049	14.5235	12.8727	22.287	9.26072	11.2412	10.9431	15.2404	12.2883	13.0835	13.8835	19.2794	19.9801	11.4775	14.1078	12.5954	11.8789	11.063	10.2305	13.4204	11.5883	11.5685	9.82664	10.8874	14.8876	11.2676	18.2872	20.4014	9.9666	9.96671	7.82931	16.7693	13.8268	9.5051	18.842	11.8455	17.0118	8.79235	10.6821	16.3482	14.8211	13.9825	13.6444	14.9067	NM_002932
6088	206562_s_at	116.292	70.0334	91.0847	64.4684	87.9433	88.3043	70.6224	91.1157	122.866	75.0893	55.2669	95.1873	139.667	100.85	49.7762	66.751	132.328	119.422	66.3087	76.9733	89.6345	87.0353	101.357	91.934	122.282	83.9129	58.444	54.8128	160.551	114.134	68.4172	64.7158	68.0518	114.191	103.217	107.505	84.4246	85.317	56.8269	43.3874	102.72	74.7507	66.6651	87.9782	101.149	120.165	123.21	NM_001892
7228	207707_s_at	172.9	83.4792	118.354	61.4667	160.66	155.382	92.3716	127.66	183.359	158.398	156.005	301.339	175.746	225.526	160.209	152.988	286.754	200.502	118.947	176.116	200.433	209.07	166.674	146.208	148.057	187.454	93.5063	121.143	254.009	171.613	127.729	164.033	250.551	199.11	210.345	159.366	153.229	202.34	199.764	152.466	169.008	206.125	168.61	132.727	187.085	204.791	131.843	NM_030673
8360	208865_at	514.758	335.162	407.144	355.676	451.655	411.225	395.29	492.06	617.145	460.657	547.761	632.96	490.853	734.274	268.219	501.625	480.355	511.046	318.225	359.346	478.409	442.676	446.868	424.079	469.357	517.628	442.741	292.164	572.939	451.208	494.402	473.68	439.976	467.48	596.026	517.092	452.268	380.146	445.498	319.716	584.251	394.774	452.486	550.868	528.924	611.206	542.972	BG534245
8361	208866_at	41.7512	28.5033	39.3393	29.6449	45.5557	36.0692	37.7223	45.8009	54.4883	37.9374	54.6803	66.1365	50.1807	61.2179	52.2599	64.403	42.9074	51.6091	42.0377	48.7249	59.1581	55.9995	62.4403	38.0941	52.15	49.8915	51.7098	38.0121	58.9126	55.6759	57.0665	55.7256	40.0559	47.3533	68.0788	66.6329	48.0295	44.6012	48.8429	36.7586	57.8743	50.2086	42.9711	50.1907	48.107	46.9287	55.593	BF510713
8362	208867_s_at	89.158	50.575	68.3572	41.365	46.275	61.2969	38.7139	95.4019	90.9703	38.2943	24.4763	59.1399	70.8319	32.8879	9.84181	39.1024	58.4549	50.7934	40.0154	30.7218	28.3929	34.5583	53.1024	40.8793	94.8602	32.9295	29.67	20.1495	110.777	66.9026	24.7299	40.2726	27.4652	75.5721	76.0638	51.4947	53.956	30.0786	22.658	9.9472	76.6789	26.3959	37.5725	53.7131	71.091	65.3342	106.146	AF119911
10296	210836_x_at	21.1768	21.5323	23.214	12.6319	21.5915	21.3821	21.39	17.4621	21.7933	22.068	23.7973	15.8166	21.022	15.0466	25.819	18.0998	11.7049	12.1424	27.5464	17.2782	14.0313	15.1576	20.2448	18.4423	25.9875	23.0132	29.0963	21.2305	19.9747	20.6391	26.1723	23.864	15.1033	18.7016	18.2659	16.4001	20.1193	18.0062	19.8985	24.287	14.2553	18.1622	22.1383	23.6866	19.7922	21.3296	21.5735	AF012073
10297	210837_s_at	16.3519	18.3119	14.1975	9.29008	13.8937	17.2244	17.4943	14.2754	14.2063	19.5553	12.4862	13.4652	11.8851	9.49288	14.8047	17.3854	13.0075	14.5822	17.0811	13.6572	19.7795	14.8612	20.718	16.7437	16.7837	14.2356	17.0972	16.1309	14.9217	16.469	25.8632	20.9077	10.7569	18.6303	13.656	14.9089	17.0732	16.2856	12.6579	18.8874	12.6974	12.4454	15.8167	16.7218	12.2304	20.767	18.8244	AF012074
11236	211840_s_at	68.093	96.3955	92.7947	118.992	74.5588	104.009	93.7243	68.3001	65.6889	98.9134	72.7809	65.2819	68.8328	60.6819	107.176	85.4932	59.5068	64.0245	127.674	83.9533	68.3955	69.816	57.7066	103.128	84.335	77.2837	100.861	111.594	73.4595	76.8522	107.681	87.0647	84.1329	67.2109	79.0741	80.3529	87.7979	70.0651	59.9806	93.5983	72.4189	55.9455	92.932	85.6056	70.2297	69.4243	78.0275	U50157
12469	213086_s_at	245.467	138.566	182.809	146.305	186.878	203.424	162.454	254.214	295.365	251.136	267.914	413.344	313.034	420.32	216.791	300.142	314.076	331.567	223.099	229.932	283.188	235.298	275.767	249.517	294.669	250.565	207.411	206.625	355.8	276.665	255.318	224.583	232.411	280.114	289.807	268.635	216.896	216.136	277.576	153.836	278.869	257.169	196.218	226.774	269.236	327.088	267.059	BF341845
13240	213860_x_at	310.938	185.69	260.751	141.149	240.551	267.707	235.242	313.254	396.458	270.632	322.084	512.359	391.616	488.814	245.205	344.263	343.733	420.539	223.984	283.936	304.692	299.48	277.912	302.546	408.425	343.686	279.269	260.7	454.228	317.247	309.229	262.539	314.153	334.426	373.815	325.033	293.721	240.908	333.662	200.793	345.901	282.86	254.843	289.825	348.931	439.465	364.56	AW268585
19109	219745_at	69.8603	55.0586	60.9747	46.483	52.0605	57.371	37.776	54.4036	29.3393	37.6494	48.8823	38.2145	42.5708	42.0587	24.2575	34.7764	27.9232	38.9722	24.7037	40.9678	25.5378	35.5003	33.6282	26.1669	29.8788	45.0744	26.4955	39.3273	33.5034	41.6275	42.8344	45.2141	24.1976	33.5459	41.4103	40.1259	36.8341	34.0356	51.363	46.8586	30.6364	38.9208	37.6364	42.1354	32.7237	25.7105	41.1814	NM_024789
2769	203241_at	83.9864	60.439	87.8795	56.3123	75.0669	62.0638	55.4032	70.6187	70.9603	78.0906	80.7493	122.293	96.4709	117.278	93.3822	90.8178	121.542	90.6035	82.9026	83.5138	64.7539	74.2486	78.4565	89.7365	75.2346	84.7749	68.4453	71.9204	85.6101	87.4745	76.2489	88.7259	99.2991	96.0291	72.9725	107.626	70.0842	56.5817	92.2468	86.1772	84.0943	80.6219	67.2253	68.4974	66.3247	104.23	85.5798	NM_003369
17389	218024_at	525.172	378.736	371.373	345.516	459.057	361.533	410.122	444.216	647.619	586.414	738.948	1095.46	789.804	1016.39	661.6	784.413	872.516	992.593	541.492	882.111	758.045	941.5	966.389	791.604	775.437	643.402	679.407	606.146	825.932	667.951	784.089	719.909	762.299	776.765	837.674	729.123	767.412	653.139	805.755	627.377	813.119	774.31	783.031	711.959	823.822	981.663	613.829	NM_016098
19109	219745_at	69.8603	55.0586	60.9747	46.483	52.0605	57.371	37.776	54.4036	29.3393	37.6494	48.8823	38.2145	42.5708	42.0587	24.2575	34.7764	27.9232	38.9722	24.7037	40.9678	25.5378	35.5003	33.6282	26.1669	29.8788	45.0744	26.4955	39.3273	33.5034	41.6275	42.8344	45.2141	24.1976	33.5459	41.4103	40.1259	36.8341	34.0356	51.363	46.8586	30.6364	38.9208	37.6364	42.1354	32.7237	25.7105	41.1814	NM_024789
21236	221876_at	168.571	180.849	181.412	209.878	151.492	178.028	199.933	165.723	135.728	188.345	198.268	128.602	171.885	108.32	196.833	157.166	108.203	147.702	216.466	183.639	116.576	132.5	188.614	197.683	146.917	161.069	183.429	212.263	163.278	177.15	203.62	145.194	153.146	180.886	156.462	181.539	190.21	183.029	147.986	207.535	145.665	119.428	177.125	165.614	153.555	145.538	180.058	AU151157
22196	78495_at	83.5512	98.9286	108.485	89.7177	122.361	89.3752	90.4168	117.574	76.1129	83.5204	91.0417	94.7943	96.4315	89.1337	101.493	120.059	94.9442	94.0103	98.1283	120.502	100.792	72.5221	91.2374	88.0353	78.0242	87.9887	110.668	103.772	89.843	73.1186	98.5952	124.245	87.4039	98.9192	110.28	115.198	123.969	82.7645	115.364	89.6568	88.6346	97.3725	100.513	89.5585	97.4292	102.372	87.0448	R61320
4018	204491_at	111.081	96.3859	117.969	107.626	153.796	47.0217	116.332	124.728	128.113	89.2793	112.014	96.0319	128.393	100.082	60.0524	73.0771	75.3662	69.7917	71.2068	75.7814	37.1801	71.8265	95.4952	99.0907	106.906	112.909	109.458	77.3973	100.41	122.121	122.893	80.8776	50.2597	74.6223	70.9871	70.6248	83.0358	45.5057	71.8586	58.8284	111.273	55.9332	76.3634	103.336	86.4059	107.376	123.874	R40917
5592	206066_s_at	73.5063	61.5642	60.5926	60.005	70.0461	62.4319	64.9516	58.5849	52.2274	58.0328	72.0617	62.2616	50.3708	44.8259	43.4085	43.6035	53.6626	61.1503	44.8645	57.5333	45.3095	56.7004	58.0882	44.8506	55.4742	58.3541	59.7508	48.8803	57.8957	56.6663	57.0788	50.8048	58.3047	64.0672	51.2339	48.0776	62.5004	56.3351	42.1596	50.751	60.6532	49.6548	46.7666	52.7767	57.7146	56.9393	75.56	NM_002876
7701	208195_at	14.3954	17.0021	15.2141	18.0488	20.4065	20.3199	20.059	19.2801	12.9088	24.3299	18.6204	13.5949	17.8777	15.5392	19.3846	20.7332	13.0055	10.6651	21.5256	22.2248	17.3102	17.8624	18.9307	20.727	17.0184	18.4446	23.6183	20.75	14.5285	14.1866	14.5423	22.6988	15.7761	16.4261	18.8917	16.8168	21.1668	17.3847	23.6228	20.8532	16.1477	16.2564	20.2721	14.0187	10.7477	18.5992	16.8143	NM_003319
9335	209849_s_at	116.407	80.7352	93.2713	41.405	144.594	44.1513	54.5332	109.68	87.2694	76.4112	57.663	91.6908	73.3243	52.6585	49.5371	70.5269	90.9951	74.3422	47.6905	75.994	80.9023	68.06	53.1708	82.726	78.1079	90.5838	51.923	43.304	79.5374	71.408	58.9938	51.831	63.2178	71.1736	55.43	56.1725	63.0845	71.0804	77.2293	58.9308	85.1963	70.465	58.3942	48.3433	71.7207	83.1903	102.45	AF029669
10296	210836_x_at	21.1768	21.5323	23.214	12.6319	21.5915	21.3821	21.39	17.4621	21.7933	22.068	23.7973	15.8166	21.022	15.0466	25.819	18.0998	11.7049	12.1424	27.5464	17.2782	14.0313	15.1576	20.2448	18.4423	25.9875	23.0132	29.0963	21.2305	19.9747	20.6391	26.1723	23.864	15.1033	18.7016	18.2659	16.4001	20.1193	18.0062	19.8985	24.287	14.2553	18.1622	22.1383	23.6866	19.7922	21.3296	21.5735	AF012073
10297	210837_s_at	16.3519	18.3119	14.1975	9.29008	13.8937	17.2244	17.4943	14.2754	14.2063	19.5553	12.4862	13.4652	11.8851	9.49288	14.8047	17.3854	13.0075	14.5822	17.0811	13.6572	19.7795	14.8612	20.718	16.7437	16.7837	14.2356	17.0972	16.1309	14.9217	16.469	25.8632	20.9077	10.7569	18.6303	13.656	14.9089	17.0732	16.2856	12.6579	18.8874	12.6974	12.4454	15.8167	16.7218	12.2304	20.767	18.8244	AF012074
11236	211840_s_at	68.093	96.3955	92.7947	118.992	74.5588	104.009	93.7243	68.3001	65.6889	98.9134	72.7809	65.2819	68.8328	60.6819	107.176	85.4932	59.5068	64.0245	127.674	83.9533	68.3955	69.816	57.7066	103.128	84.335	77.2837	100.861	111.594	73.4595	76.8522	107.681	87.0647	84.1329	67.2109	79.0741	80.3529	87.7979	70.0651	59.9806	93.5983	72.4189	55.9455	92.932	85.6056	70.2297	69.4243	78.0275	U50157
13408	214029_at	7.22077	8.78411	11.6819	9.98483	9.2171	3.51434	2.1145	13.9357	15.2268	6.77428	10.0132	7.67657	8.04205	5.89571	6.64214	6.76673	8.54105	11.9683	9.04984	11.7458	10.2757	12.8017	7.49335	9.01628	7.75337	11.412	3.99632	11.9893	10.1044	7.86406	7.82601	10.2714	11.9152	8.95803	12.9534	1.91951	9.451	7.8244	2.51743	11.3563	11.4581	6.14225	8.18925	15.2258	8.75177	8.50056	12.6134	AI435954
5227	205700_at	48.8396	42.1541	96.8202	38.2358	26.1366	59.9971	79.3033	91.3523	80.4919	73.2191	89.4046	85.5801	145.389	75.7484	97.8002	98.4574	103.88	136.274	26.3183	72.0324	98.8821	127.053	80.8971	109.354	76.4667	79.3256	70.7981	69.7924	69.3244	117.775	53.9986	94.7539	58.3534	75.6543	105.763	39.5467	77.0089	91.6406	94.1484	77.4891	71.3282	92.287	56.1452	67.8122	110.682	103.105	57.2443	NM_003725
6359	206833_s_at	325.67	211.469	230.592	125.116	317.305	164.895	202.44	206.93	397.9	283.13	263.897	448.257	343.856	412.536	195.934	267.435	553.578	434.787	194.787	343.907	238.552	399.43	301.767	344.791	361.031	377.056	274.004	214.119	370.571	300.367	248.356	268.078	351.059	431.37	347.404	236.948	347.689	273.528	488.555	236.314	379.244	413.759	271.944	315.852	432.442	347.652	344.192	NM_001108
17389	218024_at	525.172	378.736	371.373	345.516	459.057	361.533	410.122	444.216	647.619	586.414	738.948	1095.46	789.804	1016.39	661.6	784.413	872.516	992.593	541.492	882.111	758.045	941.5	966.389	791.604	775.437	643.402	679.407	606.146	825.932	667.951	784.089	719.909	762.299	776.765	837.674	729.123	767.412	653.139	805.755	627.377	813.119	774.31	783.031	711.959	823.822	981.663	613.829	NM_016098
21883	37512_at	28.2254	23.1331	53.7445	20.4399	18.0445	33.8004	50.5537	60.0462	49.1229	43.3252	52.1029	51.6611	110.552	47.6371	50.1286	59.8392	41.9877	94.6633	17.3707	52.8733	50.4351	83.9768	45.4648	92.1364	56.9207	52.0294	49.7222	40.6754	43.1851	73.8339	28.4167	53.7587	30.875	49.0709	61.7116	18.1658	54.3206	55.1641	67.7052	44.4345	45.2449	63.4538	35.7763	47.8064	77.3209	85.0955	39.3798	U89281
1453	201925_s_at	47.9434	28.9359	38.5056	29.0857	39.5551	52.0662	31.4125	41.2195	110.254	67.062	43.2143	90.7614	105.845	84.7567	52.2177	50.3859	72.3933	66.1917	40.383	56.5642	25.3831	37.009	59.77	66.6853	94.3472	86.7493	53.8762	39.8801	90.7437	86.1284	64.1843	62.5165	59.8122	74.1512	75.708	64.1589	52.8218	17.1361	62.3564	21.0793	85.2191	37.0734	54.8865	66.7653	61.6221	90.8194	135.464	NM_000574
1454	201926_s_at	43.0588	14.2136	32.9617	26.0108	26.1307	63.5543	21.5346	40.8845	65.0584	48.0652	33.4428	63.5159	61.8979	93.4914	56.012	68.7111	43.1381	63.8141	43.8257	42.3171	24.4553	37.7257	80.8485	47.5109	70.4924	57.8315	33.6258	27.5619	77.7658	65.7443	22.111	47.7117	49.671	49.9056	70.9825	55.262	44.1594	27.8873	37.7664	13.8031	56.1742	32.1112	50.2548	48.8444	38.7082	74.0816	88.1925	BC001288
7077	207556_s_at	871.225	1040.27	1156.77	872.746	661.633	304.445	537.024	586.801	302.175	255.96	333.837	273.223	307.487	437.043	185.219	157.717	166.717	170.478	133.644	132.727	65.0274	191.628	169.264	230.725	213.712	256.749	235.526	242.332	165.459	272.978	243.524	203.953	162.529	201.942	194.913	215.938	159.046	151.509	268.086	226.435	260.478	265.69	195.259	183.186	250.935	211.453	196.682	NM_003646
19328	219964_at	48.4555	61.0834	58.9998	81.169	45.1324	76.7541	70.3176	61.0894	48.3915	52.0245	68.9081	53.0998	62.6666	62.5847	73.658	113.832	46.6445	41.6185	97.1718	43.9359	99.0036	53.4999	75.1034	57.0861	60.1878	50.2283	50.517	62.4952	54.9843	61.8572	63.6378	62.4243	41.9653	40.0197	54.5704	48.8427	47.4417	55.0832	103.034	68.024	63.7206	52.8707	64.5484	63.1403	54.6648	41.5414	40.5495	NM_017744
4477	204950_at	39.6596	38.2183	39.2442	31.7787	34.1038	43.7583	40.8255	52.2141	35.5339	40.4719	36.8613	45.7766	46.6868	30.6676	31.591	33.2476	39.0617	52.2388	47.46	37.6459	31.2798	41.9541	32.9698	49.5775	33.0789	45.7204	46.5426	39.7538	46.0025	34.3092	39.1519	44.3067	24.0414	40.0436	47.2084	49.3782	58.398	35.709	46.2504	41.5114	37.2	39.5942	44.8976	35.5931	40.8911	57.1534	41.6632	NM_014959
7499	207988_s_at	350.098	364.413	403.624	258.087	520.85	443.863	323.041	435.323	467.931	502.475	463.642	659.192	448.312	814.869	452.2	598.99	477.673	549.85	379.185	344.239	483.457	417.12	573.793	439.79	398.091	549.068	416.036	407.116	500.826	461.624	452.921	454.106	528.951	433.175	557.433	592.748	333.83	398.993	411.965	464.39	445.08	470.993	511.285	318.98	383.923	549.139	401.257	NM_005731
8175	208679_s_at	452.06	464.875	537.855	227.023	719.406	552.045	352.886	530.994	550.606	524.989	375.283	414.932	526.119	766.888	348.086	662.368	591.232	487.019	327.206	421.51	463.104	412.959	538.34	400.325	513.402	630.195	326.88	325.888	691.172	544.349	318.981	465.993	574.002	535.559	563.058	552.651	405.787	431.761	224.02	325.972	503.373	466.3	511.173	317.043	465.716	708.263	493.096	AF279893
9076	209586_s_at	115.218	72.942	99.8971	51.6099	123.617	77.2083	68.3908	117.347	82.3081	84.7931	80.5436	100.857	84.246	98.6452	59.322	83.3946	113.153	95.3317	65.6277	83.3381	87.7286	90.8736	88.2871	64.5107	68.9449	97.8308	68.913	65.6908	88.3456	65.7581	66.8657	77.6737	89.7079	90.2814	81.6473	79.4393	75.1809	71.2134	95.4514	66.1335	91.1022	120.296	68.107	68.3392	97.2472	78.9187	77.3072	AF123539
9089	209599_s_at	22.5167	21.8256	24.1742	18.6767	16.1193	21.8725	28.4014	13.5716	23.6024	22.7313	28.5387	10.9713	12.8068	7.75666	15.8567	11.3079	18.0494	13.3852	20.0521	27.7505	20.2956	10.3195	22.6228	20.4155	19.0276	18.1033	19.8607	11.8531	22.5757	14.6088	17.594	13.5109	20.8446	17.3181	20.6205	15.3812	20.522	21.7435	0.0168724	11.3995	17.7395	17.7756	14.465	12.1954	21.4641	20.6378	21.9242	AI762105
10435	210988_s_at	60.1262	51.4996	53.3347	47.893	48.4139	43.7145	55.8195	64.6103	48.9384	53.5759	45.8858	44.2158	61.6542	52.3209	43.2924	62.2413	47.0605	33.0505	66.2661	51.365	57.5944	55.5697	59.2409	42.3971	64.3852	53.6992	41.8954	54.0895	68.4563	74.1776	46.8521	50.2672	50.1827	51.4908	63.8698	53.4539	49.3616	48.5065	63.7876	53.9177	67.7138	56.7578	50.2013	44.8942	51.5594	47.8194	45.0558	AF123538
12894	213513_x_at	363.68	355.154	369.308	269.667	457.67	368.833	342.991	380.972	439.905	377.215	441.341	801.341	459.51	567.489	352.679	469.173	327.944	519.248	302.388	339.021	332.88	428.317	473.407	383.5	417.527	537.9	441.586	428.23	610.126	384.578	455.9	337.355	469.195	399.667	490.441	517.516	363.474	342.429	517.633	375.48	475.889	521.598	538.385	380.12	455.091	605.4	388.39	BG034239
19084	219720_s_at	21.2476	19.8315	26.489	25.3475	27.8913	32.2577	26.9691	25.8233	21.2006	12.9828	14.3462	18.9227	20.7366	17.1553	20.5502	11.372	19.65	13.452	13.9952	18.2319	16.3674	20.3305	22.1144	23.0819	20.119	13.372	11.8093	17.0537	19.2627	25.7931	15.6161	24.9764	13.5801	17.5644	23.2847	15.0498	15.2261	19.2643	18.3683	16.487	18.7409	21.5178	21.103	23.0332	22.325	21.2194	17.7033	NM_017972
1829	202301_s_at	119.746	106.606	121.941	98.1902	114.606	141.188	114.697	124.122	88.1786	100.919	97.7188	89.5975	100.002	122.423	95.7144	139.864	133.085	115.873	89.3159	93.943	78.8279	94.776	109.37	95.5836	95.5824	107.149	80.032	83.7126	122.897	100.273	88.5655	126.668	117.373	107.341	136.932	99.8359	91.8676	94.2514	72.0094	76.1458	129.499	70.7693	89.6489	137.71	123.618	155.26	100.024	BE396879
1830	202302_s_at	304.096	205.829	250.168	166.489	251.766	232.423	184.601	309.408	265.133	236.554	218.029	359.037	239.732	291.331	208.381	363.553	297.495	327.356	149.097	242.659	293.043	269.96	241.507	218.929	211.895	285.79	184.193	156.537	294.513	239.837	210.215	330.337	335.81	278.727	371.457	234.441	247.92	197.949	302.075	166.888	296.575	260.826	228.645	316.137	298.187	397.291	258.029	NM_023012
4058	204531_s_at	26.8063	45.7204	35.9613	40.6551	26.7264	44.2678	37.5221	28.0971	31.7319	38.6501	53.8853	33.6384	34.9362	25.9689	38.0444	35.5459	39.9576	32.8117	42.051	41.5257	31.8523	29.3402	41.8915	42.0277	37.959	37.0023	40.4784	41.9039	32.7108	36.5974	47.522	35.0952	44.4263	41.6509	46.9435	47.1045	48.9166	44.0688	36.1186	37.6889	41.1771	29.8231	44.8142	34.1178	33.5133	34.9382	39.8129	NM_007295
4989	205462_s_at	179.992	199.409	202.132	57.498	94.1604	38.579	54.6738	114.892	125.595	86.0169	75.5861	81.8707	105.655	189.866	55.1803	53.0167	107.132	132.812	60.9438	74.4643	69.0241	117.463	75.4707	80.6109	116.124	101.062	68.1775	64.1423	97.759	85.0922	77.8273	66.4817	59.952	111.188	92.2139	69.6061	95.3173	121.074	19.9301	53.7206	144.626	135.322	66.6433	73.6194	112.543	98.3235	95.7152	NM_002149
7701	208195_at	14.3954	17.0021	15.2141	18.0488	20.4065	20.3199	20.059	19.2801	12.9088	24.3299	18.6204	13.5949	17.8777	15.5392	19.3846	20.7332	13.0055	10.6651	21.5256	22.2248	17.3102	17.8624	18.9307	20.727	17.0184	18.4446	23.6183	20.75	14.5285	14.1866	14.5423	22.6988	15.7761	16.4261	18.8917	16.8168	21.1668	17.3847	23.6228	20.8532	16.1477	16.2564	20.2721	14.0187	10.7477	18.5992	16.8143	NM_003319
11245	211851_x_at	23.9671	18.0308	28.3546	24.5633	25.7563	27.4195	19.9066	22.0286	19.0168	29.4068	26.8741	22.8706	20.1975	31.0798	30.9102	28.1696	17.4337	32.4203	33.4741	25.1286	20.3542	20.4167	25.7438	21.5647	24.5751	26.3777	25.0599	28.2868	23.8312	23.1384	26.5847	23.5416	23.4656	22.763	32.9988	25.3342	24.1691	32.6926	27.2752	30.6302	27.7219	25.4927	26.8227	26.2696	28.6764	28.7866	25.1877	AF005068
11937	212552_at	672.364	615.225	739.925	309.552	370.46	158.774	307.515	484.907	473.411	457.343	364.075	447.319	364.042	463.47	236.499	190.768	311.688	384.91	194.002	329.981	245.702	387.469	290.15	284.114	337.755	443.994	313.26	249.169	345.121	285.77	329.432	260.314	328.384	329.511	297.482	257.199	327.613	373.13	321.689	259.344	511.981	424.056	260.453	315.787	420.35	395.638	330.025	BE617588
746	201218_at	111.994	35.2589	67.6517	88.3207	74.2424	60.1781	83.5235	78.3906	111.749	149.55	182.372	196.295	137.54	148.077	94.8666	196.134	136.464	223.839	114.609	140.022	252.998	176.566	110.595	134.87	124.384	140.767	127.037	149.768	153.935	146.17	139.201	195.275	179.651	133.773	214.839	125.689	149.174	191.183	181.989	119.929	214.774	175.822	133.151	197.064	220.525	209.748	115.69	N23018
747	201219_at	43.0681	37.9184	41.8664	46.8333	47.0277	41.675	48.3676	41.455	32.6499	42.7475	61.4586	56.3798	37.562	65.5668	72.3918	60.5986	45.3101	55.514	44.434	47.66	47.8017	43.1968	30.8216	46.0253	30.5603	48.8067	54.3462	63.2101	35.7283	37.0072	53.62	58.6433	47.6937	48.1474	45.3344	51.1247	39.7875	49.8562	49.5285	48.4577	43.6461	40.4305	43.2202	56.4187	54.5337	53.4476	36.5532	AW269836
748	201220_x_at	257.86	230.33	254.215	288.428	382.516	300.591	394.619	258.781	290.794	381.557	410.098	385.35	249.194	504.737	407.56	462.12	386.913	415.726	291.897	324.527	488.048	408.582	348.133	300.917	264.321	368.834	331.594	320.68	284.408	269.108	343.852	535.561	296.366	410.007	520.282	388.413	325.029	467.677	352.807	412.793	386.047	421.888	372.555	493.093	476.113	389.03	250.836	NM_001329
10022	210554_s_at	148.286	117.815	115.74	125.457	229.262	115.859	178.888	174.907	198.621	209.35	208.27	236.706	190.507	284.64	191.128	287.84	188.391	266.853	153.315	185.434	228.144	265.38	158.016	205.697	199.587	243.184	191.613	180.956	222.875	216.279	205.502	318.489	170.049	268.609	328.091	224.678	229.297	284.054	193.089	237.532	258.216	270.325	247.146	278.782	322.64	274.053	175.238	BC002486
10295	210835_s_at	234.281	150.707	197.535	278.231	325.724	263.423	363.642	237.31	236.81	385.788	407.25	406.542	271.245	675.86	515.873	461.105	383.953	530.09	278.104	291.358	723.16	437.299	359.857	307.168	253.511	354.471	318.881	368.622	277.077	265.07	350.385	595.73	284.237	392.232	600.302	424.047	342.786	541.567	372.479	495.822	374.732	512.542	416.806	552.185	450.428	408.998	231.826	AF222711
14037	214661_s_at	44.8277	25.2219	33.1151	31.2345	42.0966	28.6343	44.274	38.7268	45.9955	55.6196	57.5953	82.1499	47.5355	72.1268	52.9327	48.6486	49.1995	59.9807	37.1459	54.898	49.1975	57.907	46.3968	40.7391	41.1297	54.1783	47.7326	42.656	53.6112	46.3006	46.4442	49.1882	54.5427	47.9815	51.0694	43.346	38.7642	43.1481	82.6376	44.0381	64.5898	63.6977	50.4013	46.8805	60.222	44.9271	43.9356	R06783
14751	215377_at	26.5106	18.3127	28.6429	14.6216	25.1445	21.4223	21.0015	26.3105	24.7405	17.7802	27.234	23.5161	25.0398	23.6368	22.3047	24.8039	19.8236	32.5048	22.9711	28.6829	21.6818	32.5125	21.1823	20.2403	24.5283	26.7677	25.0231	26.834	27.3554	22.6778	23.5699	19.4667	27.6773	30.041	27.6181	25.6901	26.6088	24.5871	29.8616	25.1139	26.5553	28.6647	27.8338	26.5627	20.1018	27.6817	27.6148	AK024129
2479	202950_at	176.295	72.5347	94.9733	57.9154	76.8003	101.45	66.5466	134.486	141.04	143.157	69.2106	103.217	109.106	74.8215	41.8611	100.34	88.8753	119.682	67.1619	61.5488	96.9669	145.107	126.339	55.5352	110.103	169.378	69.7687	51.7947	116.637	100.291	60.634	74.3056	100.072	84.1249	122.393	59.1388	58.7752	67.8723	86.2111	57.27	138.06	108.992	101.123	106.154	112.717	128.031	78.0258	NM_001889
7701	208195_at	14.3954	17.0021	15.2141	18.0488	20.4065	20.3199	20.059	19.2801	12.9088	24.3299	18.6204	13.5949	17.8777	15.5392	19.3846	20.7332	13.0055	10.6651	21.5256	22.2248	17.3102	17.8624	18.9307	20.727	17.0184	18.4446	23.6183	20.75	14.5285	14.1866	14.5423	22.6988	15.7761	16.4261	18.8917	16.8168	21.1668	17.3847	23.6228	20.8532	16.1477	16.2564	20.2721	14.0187	10.7477	18.5992	16.8143	NM_003319
17962	218597_s_at	329.052	197.704	221.425	67.0394	159.551	76.6995	79.9383	177.918	440.733	321.271	200.731	254.516	351.694	220.767	113.476	161.452	203.336	228.858	106.512	217.16	154.641	223.817	188.511	254.366	372.865	338.603	213.246	140.451	294.507	327.364	214.037	135.098	181.97	182.57	184.483	123.798	157.681	189.863	166.025	112.415	276.079	201.542	188.679	139.421	219.159	219.477	384.519	NM_018464
84	200063_s_at	1115.86	874.332	896.652	703.396	1149.02	969.139	918.039	1279.65	1230.27	1239.69	1352.25	1746.56	1284.18	1866.58	1192.77	1615.23	1261.28	1588.43	1115.04	1026.74	1152.05	1199.05	1416.72	1148.4	1241.94	1400.09	1268.39	1272.93	1501.02	1120.47	1347.63	1278.26	1527.76	1280.39	1586.58	1660.25	1200.05	986.693	1486.34	1222.06	1329.45	1143.59	1190.42	1409.24	1446.94	1945.87	1372.26	BC002398
9076	209586_s_at	115.218	72.942	99.8971	51.6099	123.617	77.2083	68.3908	117.347	82.3081	84.7931	80.5436	100.857	84.246	98.6452	59.322	83.3946	113.153	95.3317	65.6277	83.3381	87.7286	90.8736	88.2871	64.5107	68.9449	97.8308	68.913	65.6908	88.3456	65.7581	66.8657	77.6737	89.7079	90.2814	81.6473	79.4393	75.1809	71.2134	95.4514	66.1335	91.1022	120.296	68.107	68.3392	97.2472	78.9187	77.3072	AF123539
9089	209599_s_at	22.5167	21.8256	24.1742	18.6767	16.1193	21.8725	28.4014	13.5716	23.6024	22.7313	28.5387	10.9713	12.8068	7.75666	15.8567	11.3079	18.0494	13.3852	20.0521	27.7505	20.2956	10.3195	22.6228	20.4155	19.0276	18.1033	19.8607	11.8531	22.5757	14.6088	17.594	13.5109	20.8446	17.3181	20.6205	15.3812	20.522	21.7435	0.0168724	11.3995	17.7395	17.7756	14.465	12.1954	21.4641	20.6378	21.9242	AI762105
10435	210988_s_at	60.1262	51.4996	53.3347	47.893	48.4139	43.7145	55.8195	64.6103	48.9384	53.5759	45.8858	44.2158	61.6542	52.3209	43.2924	62.2413	47.0605	33.0505	66.2661	51.365	57.5944	55.5697	59.2409	42.3971	64.3852	53.6992	41.8954	54.0895	68.4563	74.1776	46.8521	50.2672	50.1827	51.4908	63.8698	53.4539	49.3616	48.5065	63.7876	53.9177	67.7138	56.7578	50.2013	44.8942	51.5594	47.8194	45.0558	AF123538
14224	214849_at	83.3728	80.607	85.6229	91.5633	82.9397	101.424	96.6944	70.881	94.1824	87.5715	79.9677	67.9018	95.8866	61.6291	87.8201	83.7934	76.4474	76.2059	98.0338	74.4661	86.0871	77.7981	75.4011	77.476	89.0632	74.9542	97.3913	69.3887	104.733	94.8188	75.5438	78.0342	46.1716	83.0721	71.9111	76.4233	93.8982	83.3215	67.0373	66.8068	85.04	79.4787	92.718	82.9638	79.0776	85.7758	84.5804	AW500220
18962	219598_s_at	184.022	119.348	166.349	135.132	176.894	164.267	160.8	164.752	251.318	283.361	235.156	452.562	251.476	315.908	222.656	256.166	341.617	263.305	157.679	207.706	264.794	277.313	241.498	283.613	233.234	242.944	227.102	184.296	280.701	228.165	212.106	256.982	324.953	288.78	276.442	230.537	223.964	235.271	359.883	192.233	270.793	245.274	212.561	257.653	310.82	305.306	253.155	NM_016104
21052	221691_x_at	316.065	288.889	310.537	181.941	364.926	350.012	336.5	369.766	392.654	325.619	402.409	384.402	380.527	728.285	305.371	661.865	539.231	330.287	422.381	407.469	300.883	333.744	484.982	420.401	417.927	410.899	379.042	409.251	513.508	397.668	369.391	436.11	613.647	478.593	477.147	593.065	422.895	282.924	275.414	327.595	430.969	360.854	357.952	448.513	450.608	695.335	420.91	AB042278
21283	221923_s_at	78.2627	57.7278	77.5923	62.6835	74.0282	89.151	52.1134	89.7205	86.801	95.847	97.1936	158.666	82.7219	92.9998	83.1204	127.145	77.2274	94.0206	104.63	90.6634	85.5476	71.9595	93.8519	87.7814	98.2257	97.9297	102.019	97.3185	134.539	89.6756	98.2498	74.1003	136.912	75.7633	78.7873	117.642	84.7793	73.281	108.192	100.493	96.8513	74.5673	102.578	84.8922	71.8626	126.351	86.0762	AA191576
3731	204204_at	210.879	45.2273	113.728	61.8271	83.4735	177.667	91.6924	146.731	159.569	182.999	130.136	265.025	308.662	282.393	291.149	417.112	344.533	328.611	329.32	358.011	432.11	253.52	230.614	224.992	291.237	261.401	91.0175	155.002	205.292	300.478	106.771	310.277	385.692	224.12	284.678	414.491	263.57	263.827	382.209	187.5	210.524	346.684	152.464	195.284	240.726	304.663	163.949	NM_001860
6960	207438_s_at	240.234	273.971	266.79	209.689	252.916	250.588	219.753	317.158	272.045	271.715	356.699	242.583	293.801	216.355	299.252	334.085	273.315	203.123	230.058	286.991	307.454	244.649	275.642	321.454	281.966	232.752	258.133	276.809	242.85	291.908	278.469	269.382	287.514	236.415	224.981	214.751	256.309	302.249	225.239	252.012	247.801	262.204	247.036	223.642	239.85	256.117	291.644	NM_005701
657	201129_at	242.974	181.233	136.401	102.767	155.139	114.125	135.721	266.649	161.581	122.123	139.903	257.279	131.38	225.971	177.285	158.653	151.091	158.108	149.063	154.08	238.565	187.504	114.544	142.612	145.536	168.502	132.373	114.262	185.466	109.221	133.863	149.967	111.112	140.577	148.285	200.728	184.415	180.004	197.66	106.462	164.388	196.903	110.336	149.217	172.752	242.887	167.511	NM_006276
10849	211439_at	34.6711	41.5452	36.1771	39.5841	34.5995	48.948	32.7086	29.7891	36.3289	30.0336	37.9106	40.3706	31.7435	28.0089	42.7555	37.441	22.5677	39.7016	36.8191	35.8518	45.0765	44.1217	40.447	43.9141	35.9718	30.1595	42.9231	41.471	41.4734	42.4774	42.7589	45.619	28.4096	32.459	36.2506	35.8372	37.1498	39.6504	37.9451	42.4057	35.8546	43.9634	45.8751	44.6092	35.3826	40.3707	34.3706	AF055270
13029	213649_at	62.0316	29.1395	37.4179	73.548	53.0142	60.5006	82.0418	55.9477	33.6259	39.1885	29.6431	80.5229	51.5301	51.4502	45.1555	64.8341	66.9569	52.3235	59.1899	59.7352	59.3894	80.3091	63.6391	43.7825	46.3774	59.904	39.9889	46.1145	68.4448	33.2508	30.3564	103.058	64.5514	77.9155	105.072	106.641	65.4982	51.0345	73.0826	59.0875	65.1199	70.7679	63.0301	83.3728	94.6375	111.15	47.2685	AA524053
13520	214141_x_at	171.791	89.7444	89.3271	80.8166	117.241	143.519	83.0732	135.387	136.198	76.3713	104.97	322.642	143.368	188.144	111.593	151.143	152.349	156.93	95.7925	120.397	210.091	202.256	115.767	136.541	128.941	101.194	81.3836	104.438	249.571	121.211	99.3672	172.351	133.182	136.867	159.819	131.346	120.668	131.405	166.93	69.8218	135.107	199.281	122.054	107.602	152.587	242.694	121.867	BF033354
17204	217839_at	206.388	117.012	146.13	75.5298	165.761	121.992	93.6225	169.597	265.864	187.008	201.558	303.073	192.413	299.433	118.447	204.663	298.099	226.795	130.734	231.403	244.472	196.854	149.753	197.628	187.439	229.488	169.172	125.051	225.886	196.631	176.017	159.428	212.409	240.605	183.275	169.886	229.008	151.819	190.337	132.485	228.447	190.596	158.285	151.734	189.57	248.592	211.918	NM_006070
17404	218039_at	37.6765	61.0063	44.8357	52.8078	55.4161	65.6823	83.2538	40.6656	53.1348	43.9527	53.0473	45.4078	44.0678	39.283	63.5965	37.9375	45.2948	43.2785	46.2131	52.59	45.7565	41.0765	59.4669	64.0633	62.0278	39.4338	53.9264	68.4829	38.5297	55.3818	61.5754	42.2226	48.141	66.1245	50.5411	64.3798	64.2673	61.5629	41.9371	66.4749	36.5848	42.3218	68.2508	52.2353	45.3242	47.1218	48.5934	NM_016359
17482	218117_at	358.58	228.983	326.085	168.899	384.666	248.633	223.396	357.257	401.045	323.363	268.456	499.676	430.66	622.089	330.38	444.938	512.537	427.307	309.964	352.56	449.733	288.245	390.02	286.319	372.642	366.216	301.207	228.154	429.351	390.02	345.448	337.277	426.101	382.579	355.186	453.402	409.263	291.649	255.901	177.112	365.313	329.702	267.478	268.366	354.697	437.868	456.708	NM_014248
19342	219978_s_at	28.7253	31.0306	18.6777	27.0016	23.6722	25.7686	32.7511	24.0583	23.8955	25.1863	23.0334	25.7331	26.9032	20.2943	27.1507	18.9549	23.2372	28.6876	31.6111	23.2316	31.3626	31.7909	31.1284	28.1305	28.716	19.1395	27.0329	32.8313	29.6936	22.0072	22.1159	27.8675	27.0177	23.6907	36.8476	39.7974	26.659	33.4814	27.3754	30.2884	22.4668	25.6213	32.0995	29.2548	23.8362	23.7355	23.5821	NM_018454
21231	221871_s_at	45.2419	50.3901	45.8201	39.9106	42.4753	50.3014	41.0359	45.4962	40.5258	46.8673	35.1691	39.0119	41.7219	30.6462	41.719	44.9171	46.6199	39.6647	53.7668	54.94	45.2525	31.9765	41.7255	46.9143	49.4547	47.6489	52.0574	43.7511	42.8739	39.4343	47.8257	48.5998	28.2994	41.0931	29.5462	39.7645	45.7328	36.1795	34.541	38.8902	46.174	34.2734	44.4594	33.6631	45.1205	49.0613	43.562	BF057492
1148	201620_at	251.418	129.826	141.655	168.529	166.525	173.316	126.342	112.25	134.154	110.804	139.148	120.394	108.509	168.591	167.546	207.974	187.474	146.657	122.065	151.522	138.872	169.861	203.506	136.604	125.032	94.9056	151.087	116.945	133.769	131.037	122.697	168.96	228.254	219.58	144.777	160.597	156.992	138.386	165.607	100.738	123.342	200.468	183.653	153.277	165.235	172.243	110.275	NM_003791
3667	204140_at	63.8801	37.8263	44.2333	33.4056	41.6283	47.368	27.0634	95.2736	77.1579	70.3825	81.4633	228.895	61.5257	77.6874	56.4964	77.0789	48.5317	154.214	46.6576	47.4782	75.1787	120.203	201.994	60.5604	65.2829	92.2384	74.6341	51.8493	216.662	63.4462	71.5145	53.1902	55.9972	49.909	114.946	49.9098	68.4423	75.2617	84.6465	49.424	78.9261	110.915	122.043	66.6189	75.4871	167.501	71.3274	NM_003596
12812	213431_x_at	27.0261	22.7877	24.1697	21.3492	31.5976	20.9227	23.0559	22.3536	24.2362	12.8745	18.5232	23.1894	26.0152	42.9655	20.757	19.763	33.06	22.3576	17.1549	28.7777	27.1604	28.1205	25.5846	25.6749	20.8904	23.5008	25.4604	23.8224	22.9974	18.6338	22.0815	27.635	19.7271	28.3912	24.0547	18.8355	27.8877	25.1502	23.0005	23.0018	23.0599	28.2845	25.0989	22.6744	28.142	27.3131	21.5187	AB011114
13781	214402_s_at	12.5457	14.1928	12.4509	12.6039	12.1834	8.41409	7.73996	9.44637	10.4774	9.87666	16.655	14.1041	9.75564	13.1981	10.7257	5.94162	11.5502	13.7256	9.39876	12.2822	9.15542	14.4808	7.97503	10.4121	7.45952	15.5009	13.003	13.5131	9.29567	11.0109	12.9795	12.2095	11.5702	10.4583	15.2555	6.46073	8.45006	10.74	6.29451	16.1896	12.1598	15.1019	7.63096	13.0762	13.419	7.03099	11.8468	AA521233
15072	215699_x_at	30.4744	26.925	28.7433	27.2773	29.5779	25.461	27.5375	29.6365	22.4685	20.0761	26.9377	24.5947	25.2911	45.5871	19.1136	21.7163	34.4528	27.4557	20.391	31.7871	26.0289	24.5049	21.3227	23.2981	21.5027	24.5096	23.6073	27.2733	25.774	19.7546	25.5988	29.4162	18.815	20.9113	26.6836	29.9173	23.5941	17.1817	27.126	26.436	27.763	35.2387	26.5805	27.938	29.2518	26.4672	28.7082	AL096768
16908	217543_s_at	104.556	82.8113	84.8138	49.3272	77.9444	77.6579	57.7726	82.6395	74.1661	52.5758	47.6046	27.9889	76.1326	63.325	30.5525	63.7205	58.2011	53.0503	47.0675	70.9945	46.8039	61.676	53.6937	63.3087	66.0529	54.8811	42.6137	48.3356	89.7367	61.0281	36.6833	65.307	60.5445	75.8677	59.686	69.399	76.154	63.2658	30.5919	51.1511	71.1076	61.124	67.7664	65.6613	80.7966	73.0087	67.5859	BE890314
18413	219049_at	222.741	199.26	263.14	178.304	253.746	168.956	184.033	256.153	229.108	132.535	212.022	149.554	162.634	408.056	82.3375	243.943	139.595	170.768	114.806	161.103	118.306	136.381	165.395	206.831	184.628	182.762	185.306	157.073	175.026	201.822	204.31	203.725	341.108	191.508	242.961	183.283	175.463	147.919	171.858	201.163	289.461	178.289	172.57	202.34	243.156	202.627	176.334	NM_018371
21844	36545_s_at	55.6805	38.6309	51.4952	45.5121	56.1831	47.1799	39.2568	42.8438	37.9887	34.3635	41.8321	53.5726	45.671	64.8837	37.2589	21.6927	50.1285	43.3585	34.8633	50.1226	29.1002	38.1082	37.0352	35.8564	35.3713	35.6733	41.6971	50.325	40.8267	39.2979	42.0497	43.8425	43.1424	37.0997	56.5522	41.6149	47.6757	38.8275	35.981	48.4365	44.4492	50.6091	40.0948	44.2568	53.1041	43.6169	43.6253	AB011114
2344	202816_s_at	42.0564	21.6073	35.5571	28.9878	30.3858	46.3848	31.1282	36.1382	36.9991	33.0722	29.1683	34.7398	52.2849	44.4822	18.3342	46.5811	46.4761	26.386	34.7044	38.9147	30.5177	33.9665	43.585	35.4421	51.6237	37.368	28.8487	25.9254	67.367	47.1781	27.1967	32.8646	30.2619	66.5745	47.3074	45.7533	48.8664	25.1016	22.2921	25.8264	41.3372	25.4068	36.1878	42.9997	40.4687	44.1509	47.51	AW292882
2345	202817_s_at	29.298	12.765	35.806	19.1794	33.72	24.7469	17.8721	31.2598	32.7703	33.5969	27.5661	42.8659	54.0452	48.0872	19.5321	36.7917	44.3498	27.9808	30.9816	26.7475	25.6855	34.1169	43.9864	34.2709	44.7328	36.5385	21.4556	17.7489	62.4046	40.5108	25.0095	36.9711	32.6259	46.9059	43.1614	22.7477	44.1442	27.2021	31.1484	22.8269	35.7757	30.6423	26.8186	34.2756	42.6019	44.9454	52.738	NM_005637
7127	207606_s_at	49.4179	41.8205	53.8299	41.3879	43.6263	54.4839	45.488	75.6167	82.4963	64.1689	67.7022	102.811	96.5917	110.747	28.9481	79.9092	59.018	53.8801	43.2148	57.0648	39.8249	66.2811	67.8083	74.893	95.0078	64.1337	56.5125	50.9342	130.932	88.8231	59.1683	71.0434	70.0066	80.6342	100.55	70.7406	70.3834	47.1514	44.4312	56.6492	94.49	49.7164	66.2455	68.9451	87.2762	133.6	129.624	NM_018287
7701	208195_at	14.3954	17.0021	15.2141	18.0488	20.4065	20.3199	20.059	19.2801	12.9088	24.3299	18.6204	13.5949	17.8777	15.5392	19.3846	20.7332	13.0055	10.6651	21.5256	22.2248	17.3102	17.8624	18.9307	20.727	17.0184	18.4446	23.6183	20.75	14.5285	14.1866	14.5423	22.6988	15.7761	16.4261	18.8917	16.8168	21.1668	17.3847	23.6228	20.8532	16.1477	16.2564	20.2721	14.0187	10.7477	18.5992	16.8143	NM_003319
9440	209954_x_at	36.8523	37.9342	31.9469	49.15	32.1012	51.8494	47.5882	30.4476	47.4748	42.0098	46.6641	28.6428	51.4095	61.6579	41.5547	50.17	58.2399	49.7358	58.6289	39.1082	62.8144	43.9437	70.2595	49.8145	49.2128	24.7231	49.3335	41.8032	54.0924	52.648	50.6868	56.4991	39.1343	60.4412	63.447	61.4075	35.4181	52.0951	34.6778	43.0562	46.9573	32.8405	44.6538	37.546	47.2957	44.2704	54.4188	AF343880
16054	216684_s_at	10.818	3.81055	2.97643	6.31923	9.15141	11.4302	9.33292	5.2487	5.53749	6.02237	1.34155	1.45719	10.3325	14.7443	3.69969	12.2837	11.4017	7.68095	3.56946	7.0473	14.2673	6.11904	9.07357	7.95832	9.90462	3.45307	5.52567	3.9198	13.6202	10.5674	3.95638	7.85829	7.22389	10.5235	13.9149	5.24076	8.47858	6.50071	2.50056	1.21638	7.12512	4.19443	5.8242	1.43017	10.0161	7.01452	7.41411	AF257501
7701	208195_at	14.3954	17.0021	15.2141	18.0488	20.4065	20.3199	20.059	19.2801	12.9088	24.3299	18.6204	13.5949	17.8777	15.5392	19.3846	20.7332	13.0055	10.6651	21.5256	22.2248	17.3102	17.8624	18.9307	20.727	17.0184	18.4446	23.6183	20.75	14.5285	14.1866	14.5423	22.6988	15.7761	16.4261	18.8917	16.8168	21.1668	17.3847	23.6228	20.8532	16.1477	16.2564	20.2721	14.0187	10.7477	18.5992	16.8143	NM_003319
9076	209586_s_at	115.218	72.942	99.8971	51.6099	123.617	77.2083	68.3908	117.347	82.3081	84.7931	80.5436	100.857	84.246	98.6452	59.322	83.3946	113.153	95.3317	65.6277	83.3381	87.7286	90.8736	88.2871	64.5107	68.9449	97.8308	68.913	65.6908	88.3456	65.7581	66.8657	77.6737	89.7079	90.2814	81.6473	79.4393	75.1809	71.2134	95.4514	66.1335	91.1022	120.296	68.107	68.3392	97.2472	78.9187	77.3072	AF123539
9089	209599_s_at	22.5167	21.8256	24.1742	18.6767	16.1193	21.8725	28.4014	13.5716	23.6024	22.7313	28.5387	10.9713	12.8068	7.75666	15.8567	11.3079	18.0494	13.3852	20.0521	27.7505	20.2956	10.3195	22.6228	20.4155	19.0276	18.1033	19.8607	11.8531	22.5757	14.6088	17.594	13.5109	20.8446	17.3181	20.6205	15.3812	20.522	21.7435	0.0168724	11.3995	17.7395	17.7756	14.465	12.1954	21.4641	20.6378	21.9242	AI762105
10435	210988_s_at	60.1262	51.4996	53.3347	47.893	48.4139	43.7145	55.8195	64.6103	48.9384	53.5759	45.8858	44.2158	61.6542	52.3209	43.2924	62.2413	47.0605	33.0505	66.2661	51.365	57.5944	55.5697	59.2409	42.3971	64.3852	53.6992	41.8954	54.0895	68.4563	74.1776	46.8521	50.2672	50.1827	51.4908	63.8698	53.4539	49.3616	48.5065	63.7876	53.9177	67.7138	56.7578	50.2013	44.8942	51.5594	47.8194	45.0558	AF123538
861	201333_s_at	26.3174	31.3794	28.2135	27.5676	33.7838	33.3418	31.4835	38.5673	38.0428	33.1895	27.6519	28.1393	29.6888	21.8984	23.7863	28.0214	26.4697	37.4383	34.2181	34.8149	37.7981	28.2541	28.0297	34.3885	28.5995	34.0615	34.2601	32.6608	32.2536	26.7048	33.9103	37.545	27.3798	30.7532	27.8195	33.2984	35.581	32.4214	28.9172	34.923	31.8062	29.1104	34.3025	30.9754	33.9703	28.7146	28.9466	AI807672
862	201334_s_at	439.131	454.002	476.95	432.742	583.507	240.979	642.16	525.211	395.422	303.19	473.025	607.616	398.841	584.558	261.898	430.797	443.373	484.891	162.402	441.101	659.748	407.981	378.882	357.405	396.713	420.677	468.169	469.099	505.277	284.166	461.183	410.628	482.687	509.886	561.086	338.051	484.014	400.328	436.82	380.635	517.405	443.959	374.608	467.046	590.435	528.974	392.693	AB002380
863	201335_s_at	48.7646	44.3145	45.7822	36.6206	49.793	22.2738	43.0271	52.0952	25.0748	23.7415	26.6173	28.9871	18.0478	29.552	21.9605	28.4016	21.3084	31.4164	16.1022	19.047	17.4588	18.8042	21.2683	23.6385	18.3445	29.8258	28.2064	16.9865	26.1092	19.5296	23.6659	26.8028	30.3072	21.1043	27.2325	12.6484	23.4031	24.0217	25.7317	16.0952	31.4435	26.1565	23.2538	29.6392	42.0727	28.113	28.6514	NM_015313
6528	207002_s_at	28.3338	39.6426	36.3138	42.5357	32.532	34.9468	54.9973	39.9165	23.0189	28.6535	33.3596	40.7575	16.255	58.3685	28.7504	54.1964	23.4005	21.0122	45.2442	18.4074	18.7701	16.5834	22.3054	29.2963	28.156	38.0859	53.0709	40.8326	29.012	26.1017	42.0527	31.5023	39.1253	20.2236	25.9177	47.3764	32.8463	17.5302	28.6521	35.33	22.4924	15.655	26.9146	32.9371	22.6885	37.8461	29.2977	NM_002656
7458	207943_x_at	78.1104	137.051	94.4669	131.474	73.7917	155.133	170.679	116.164	117.374	87.5229	132.276	106.588	68.0581	86.3946	134.329	132.98	69.2181	71.8047	131.332	107.532	75.8602	77.2452	92.7246	93.0258	105.687	98.0206	158.585	115.722	87.8379	79.0939	134.018	102.283	124.713	87.0665	101.13	122.463	115.886	53.3156	87.1254	72.4254	87.2548	72.9262	115.063	137.928	92.1128	102.334	73.7095	NM_006718
8812	209318_x_at	39.8045	31.4907	34.4961	29.6894	30.5178	32.829	28.9701	32.8031	25.6581	26.6376	35.164	44.2243	25.8562	55.3845	19.0281	36.8125	20.5981	31.123	32.2539	21.074	14.8866	30.2527	30.705	29.9248	28.2531	36.6063	46.466	31.3676	36.2952	25.3081	37.685	27.3942	26.6609	26.6811	41.554	42.9449	22.3867	25.5159	38.3328	30.6286	30.9636	36.4635	33.0234	38.3802	32.9697	31.6745	31.4829	BG547855
10202	210741_at	7.83807	10.1753	10.2514	7.89237	2.53246	10.2983	10.871	10.0199	6.47174	4.23077	2.01954	7.04888	6.9416	1.50631	6.18341	5.87759	1.78674	3.53384	8.98526	8.0124	8.03921	8.10974	3.4846	7.14956	7.16777	4.92702	7.33796	5.61163	6.47175	3.36146	8.97634	4.23463	2.97515	5.97007	3.84008	1.69115	6.45028	5.21165	2.85721	1.56879	3.81508	6.1392	6.97331	2.59457	4.45139	2.32182	6.51073	AF119898
17558	218193_s_at	67.4968	44.7538	52.6685	27.7503	38.5907	43.8803	40.6032	59.342	76.771	58.7973	46.9173	59.8452	76.2981	83.1124	34.9691	60.7183	52.9721	59.3715	47.6925	48.5642	46.3071	52.6699	81.8429	72.1046	76.9114	73.0992	46.403	44.0462	82.5568	49.089	51.9189	41.2501	33.5536	54.8024	67.3821	50.9295	40.9754	41.4072	46.7669	28.7298	76.3576	43.0301	58.2778	47.9559	53.6621	75.1248	94.3105	NM_016072
20791	221428_s_at	100.77	59.5079	81.8872	33.3093	59.581	47.0266	36.1921	83.9282	48.7672	26.5923	14.2743	53.4098	104.468	40.3	12.4675	42.1274	20.1829	29.6029	21.9985	24.225	20.8937	37.1466	49.7073	30.6884	78.5106	30.2416	16.6835	20.8469	111.082	86.0674	14.7135	23.1271	48.8605	55.0746	68.8684	46.3817	65.428	49.6052	33.2423	17.2129	75.4334	31.707	35.9471	59.9255	63.7186	64.3628	88.3025	NM_030921
252	200724_at	11.3743	9.3415	10.8332	7.36306	15.4356	13.4535	23.3263	9.50902	17.7214	25.4305	26.4536	24.8845	16.8714	21.8798	19.1942	19.794	25.1912	29.3782	18.8925	38.1862	42.1107	29.432	29.8729	21.6479	17.5524	23.1173	18.9109	18.217	17.9931	12.3377	30.0428	19.33	18.1753	26.5008	26.9758	16.3711	26.5452	30.5148	26.6766	25.3284	28.414	29.3291	23.4594	33.248	38.5245	24.1591	13.9104	BC003358
253	200725_x_at	1803.83	972.095	1493.76	1197.65	1882.06	2239.43	1716.01	1980.63	1839.68	1930.86	2043.46	2804.82	2139.09	2769.01	2187.07	2103.87	2317.79	2118.73	2852.11	2138.3	2036.91	1885.2	2437.08	2378.21	1888.21	2224.11	1988.14	2379.3	2622.82	2252.01	2080.49	2303.76	3199.78	2117.33	2612.09	2819.49	1966.8	2302.14	1920.48	2455.32	2130.57	2737.82	2572.01	2354.72	2188.27	2724.79	1607.39	NM_006013
1074	201546_at	233.146	128.324	195.31	86.4733	203.51	145.495	117.288	285.525	249.656	202.436	199.851	247.12	266.27	235.78	148.116	267.988	178.716	205.373	122.076	192.451	159.078	212.551	181.226	181.894	207.903	288.452	150.498	167.545	296.44	242.22	157.52	206.098	273.885	227.245	266.939	181.18	191.739	202.395	161.358	169.35	270.5	178.556	190.618	229.148	251.341	336.261	226.723	NM_004238
5383	205856_at	66.3709	16.9953	22.8625	37.115	83.1823	81.4288	43.3029	101.04	87.2513	220.827	275.038	34.6833	108.597	463.269	99.4588	424.727	325.372	399.63	81.1791	563.253	974.69	377.755	143.189	142.355	102.342	216.64	86.6488	237.806	49.308	113.845	267.125	182.198	365.272	261.329	335.016	88.5371	706.792	903.809	164.938	189.459	545.11	344.222	148.645	313.388	322.801	195.146	67.3501	NM_015865
17045	217680_x_at	469.174	303.166	330.054	311.522	602.198	621.108	516.221	585.441	575.45	543.421	639.03	902.874	623.253	806.946	693.996	691.518	591.561	784.782	803.454	605.564	642.865	660.522	722.604	625.554	444.91	658.355	772.51	705.848	610.88	442.425	600.967	684.111	807.699	673.086	687.929	995.587	640.349	610.155	716.535	700.357	486.334	796.738	584.648	569.809	621.173	791.668	386.474	BG151284
21349	221989_at	48.8774	19.9337	32.01	29.7356	24.8315	23.6985	22.3285	49.3636	41.2955	30.248	38.6791	37.8395	40.0588	76.5852	53.226	47.6348	55.9408	37.9745	40.3629	48.1744	61.6564	75.7462	35.4717	37.7543	44.3571	30.1227	33.9994	40.6069	69.4246	42.9582	33.7624	61.9808	66.9814	46.671	75.4777	71.1401	61.7598	52.1056	34.8448	44.0074	52.313	82.1734	44.6731	50.2754	55.9121	89.5171	43.127	AW057781
1351	201823_s_at	115.495	85.781	95.8517	48.2516	98.7263	75.8352	54.2379	87.085	215.129	76.0023	55.1978	66.1568	152.168	72.4344	45.1186	69.9408	105.766	58.3353	59.7384	106.619	46.5464	52.9324	96.187	110.043	187.232	114.15	66.1141	56.0652	147.011	130.214	76.8241	63.9635	54.7956	128.999	77.1222	76.777	93.1815	47.4935	49.0848	46.4751	108.196	58.6942	63.6048	63.5715	79.2997	111.606	201.083	NM_004290
1352	201824_at	150.999	129.235	123.013	89.8842	141.53	74.4336	73.2956	159.019	278.943	134.663	134.692	186.272	244.635	142.54	65.8307	112.096	157.867	112.296	68.3234	134.539	66.1878	94.8788	119.072	154.828	277.802	167.224	134.763	113.472	205.617	230.961	183.34	92.6446	86.4654	159.578	109.745	121.488	155.496	74.9423	140.838	73.7738	203.73	92.3433	121.955	93.2024	127.153	151.862	283.269	AB022663
2975	203448_s_at	42.681	53.9679	50.5335	58.9869	53.2154	50.3606	66.8701	52.2755	44.9005	43.84	53.9883	63.3561	59.4398	86.2574	42.0919	56.0717	34.9924	63.9119	32.2662	23.0475	28.3112	50.583	44.3029	48.8894	62.8623	52.3371	52.6061	51.5794	80.9217	34.8794	57.8818	69.1242	23.8721	43.2973	87.4856	97.0462	33.0822	52.7542	53.7826	55.8743	90.5761	31.7049	57.802	61.961	89.2342	99.3174	49.5704	AI347136
2976	203449_s_at	82.2275	75.2731	86.0916	63.2966	86.837	56.6595	62.731	82.8057	107.877	85.0206	86.5084	138.5	87.7511	105.494	68.5924	95.4973	87.2401	74.2329	79.1621	85.4741	71.1203	59.784	62.7464	87.364	111.216	82.2004	79.911	73.1271	116.23	86.8153	73.3608	85.7056	55.5222	103.427	84.4936	88.5395	94.9203	66.3281	80.4191	63.8679	106.063	72.0892	66.945	84.3132	97.6828	112.474	103.831	NM_017489
3667	204140_at	63.8801	37.8263	44.2333	33.4056	41.6283	47.368	27.0634	95.2736	77.1579	70.3825	81.4633	228.895	61.5257	77.6874	56.4964	77.0789	48.5317	154.214	46.6576	47.4782	75.1787	120.203	201.994	60.5604	65.2829	92.2384	74.6341	51.8493	216.662	63.4462	71.5145	53.1902	55.9972	49.909	114.946	49.9098	68.4423	75.2617	84.6465	49.424	78.9261	110.915	122.043	66.6189	75.4871	167.501	71.3274	NM_003596
1089	201561_s_at	1569.58	1574.7	1630.66	1229.8	1319.29	531.173	593.886	1234.3	820.057	663.615	699.069	430.15	718.996	981.371	542.291	386.719	798.078	643.226	316.654	732.147	407.252	690.257	540.123	544.923	623.258	680.802	607.368	477.162	587.737	793.688	613.944	607.043	405.581	737.613	633.826	427.279	638.653	539.244	544.198	542.774	848.186	604.342	544.162	601.246	714.352	497.197	1074.62	NM_014944
7701	208195_at	14.3954	17.0021	15.2141	18.0488	20.4065	20.3199	20.059	19.2801	12.9088	24.3299	18.6204	13.5949	17.8777	15.5392	19.3846	20.7332	13.0055	10.6651	21.5256	22.2248	17.3102	17.8624	18.9307	20.727	17.0184	18.4446	23.6183	20.75	14.5285	14.1866	14.5423	22.6988	15.7761	16.4261	18.8917	16.8168	21.1668	17.3847	23.6228	20.8532	16.1477	16.2564	20.2721	14.0187	10.7477	18.5992	16.8143	NM_003319
17565	218200_s_at	1142.2	790.13	881.203	527.846	1297.82	779.583	699.454	1017.84	1252.97	1180	839.08	1423.34	1092.59	1198.41	1015.42	1196.91	1501.89	1430.84	690.625	1174.24	1039.86	1193.09	931.509	1030.23	988.181	1231.11	963.402	665.298	990.772	926.002	875.64	975.658	1132.65	1127.32	885.359	901.333	971.945	1000.04	1180.14	690.014	888.101	966.485	752.999	726.586	1058.83	1127.2	1068.52	NM_004546
17566	218201_at	447.959	343.255	381.973	254.822	607.488	443.464	384.109	411.031	617.36	538.387	476.193	750.829	555.316	624.281	562.238	735.31	787.644	861.98	305.565	608.095	691.997	637.632	523.486	543.509	533.057	652.809	502.619	337.462	513.479	489.59	454.021	547.914	623.841	596.299	514.526	463.126	541.849	520.034	691.132	328.875	497.987	600.624	453.388	353.362	550.471	577.535	520.848	NM_004546
20917	221554_at	91.8356	67.1113	72.0759	57.4145	89.8365	42.9237	52.5195	77.5053	78.954	77.4708	79.9677	77.4123	77.1744	71.8224	68.0624	49.3697	67.8042	59.5019	62.299	78.9613	52.0273	77.2859	74.8226	65.8889	56.655	90.6751	63.3647	78.3487	78.2789	69.5815	64.2326	46.7026	91.3001	89.4028	72.8801	71.8661	66.9126	78.6979	67.6974	73.6943	83.8233	70.6611	66.9544	67.3599	72.0367	63.6459	83.5659	AF308302
22079	52169_at	277.113	187.82	221.835	178.676	269.164	164.559	170.355	220.182	212.298	230.255	240.878	240.45	207.735	205.084	182.829	194.052	226.22	209.659	175.849	202.905	234.246	212.855	201.871	188.945	167.761	236.608	184.225	197.509	212.285	182.131	186.66	200.258	216.563	205.338	190.428	174.255	212.914	198.984	241.021	211.6	217.991	220.52	184.74	202.275	196.906	195.337	212.618	AI302185
7701	208195_at	14.3954	17.0021	15.2141	18.0488	20.4065	20.3199	20.059	19.2801	12.9088	24.3299	18.6204	13.5949	17.8777	15.5392	19.3846	20.7332	13.0055	10.6651	21.5256	22.2248	17.3102	17.8624	18.9307	20.727	17.0184	18.4446	23.6183	20.75	14.5285	14.1866	14.5423	22.6988	15.7761	16.4261	18.8917	16.8168	21.1668	17.3847	23.6228	20.8532	16.1477	16.2564	20.2721	14.0187	10.7477	18.5992	16.8143	NM_003319
19134	219770_at	176.806	204.661	208.648	144.052	218.358	101.397	114.545	174.042	109.553	92.1279	96.6345	128.429	108.752	119.459	102.232	103.085	148.187	113.674	113.949	110.083	119.924	88.0281	95.0384	128.935	105.727	96.4907	117.465	92.2841	115.459	106.853	92.1972	134.463	130.59	123.244	107.195	133.808	120.533	111.361	100.75	97.0333	129.186	90.7087	85.2376	117.882	131.792	140.805	113.579	NM_024659
19311	219947_at	5.22851	7.09521	5.50083	4.49497	8.03596	7.83058	2.58474	4.52236	8.4551	6.60393	10.1451	13.8991	7.33016	15.6775	11.201	17.5718	7.38625	4.08421	12.3225	8.93818	8.38901	5.13905	8.07639	13.0354	7.80838	12.4075	13.1849	2.41287	7.45508	6.13653	11.6537	13.0154	7.65104	15.0397	9.43046	15.4363	9.43969	6.19215	12.04	7.53339	6.9752	7.25324	10.2697	8.29763	7.90944	6.41003	8.78868	NM_016184
20217	220853_at	34.6928	43.6274	46.1797	34.8121	44.2463	39.5693	61.4964	48.4586	34.8783	41.2878	55.4418	35.1311	38.6772	38.8078	53.468	51.59	22.2601	38.755	43.9679	40.6076	41.5171	40.5147	35.7502	41.1187	42.7955	42.6703	44.5309	47.4219	46.0059	39.7779	45.5735	49.7285	30.2316	33.1035	37.1969	43.5045	43.0668	40.5802	45.2478	50.2481	38.4027	41.2709	49.7623	42.4748	38.8877	48.208	38.6523	NM_014118
21084	221724_s_at	25.3671	31.3559	25.7819	23.0398	24.9245	34.1706	32.8045	21.2523	27.0563	19.0959	23.0558	27.9523	21.4907	15.1346	25.1439	16.592	22.1281	14.3171	16.3456	20.9315	18.5249	21.4106	31.1302	27.609	22.4584	16.2492	17.5814	23.1426	20.2226	21.0231	16.7224	24.407	19.0151	22.4629	25.0449	18.4211	15.0841	26.3721	22.4925	26.1235	26.0755	21.9796	22.8395	21.7583	22.8379	21.5542	24.6063	AF200738
114	200093_s_at	818.803	632.449	702.3	264.639	929.84	367.108	316.001	788.787	1069.98	766.783	553.191	919.925	865.354	868.756	589.895	640.605	899.68	936.831	366.604	690.83	529.064	752.313	639.115	692.137	862.324	921.814	616.067	488.954	773.712	779.553	681.731	667.545	1001.97	822.745	626.299	655.353	676.245	691.568	913.952	428.647	906.564	673.308	553.595	518.072	808.052	708.114	1069.49	N32864
2107	202579_x_at	206.99	137.702	164.37	115.074	150.029	159.69	131.239	132.998	181.35	164.894	155.627	215.042	180.632	166.838	116.072	143.713	156.766	155.38	153.123	163.153	155.583	150.406	156.532	170.136	184.488	155.839	150.341	148.235	235.631	160.715	145.797	133.137	146.93	194.48	159.521	182.74	166.629	158.66	153.6	99.2592	200.934	158.743	156.716	169.578	185.578	186.966	169.81	NM_006353
5587	206061_s_at	91.6809	119.501	140.561	154.897	116.356	185.481	145.846	146.322	89.4204	108.514	91.8815	218.255	145.808	160.278	123.467	203.836	115.677	153.308	134.219	55.2767	93.7945	117.385	92.5379	118.083	132.874	127.252	126.754	105.519	171.143	111.617	120.392	235.529	25.1085	135.035	272.197	294.848	101.896	98.4695	122.293	152.475	164.939	108.053	165.612	167.104	192.777	246.652	130.571	NM_030621
7242	207721_x_at	1646.69	1470.04	1323.29	622.657	1690.05	779.936	761.354	1534.33	1817.93	1347.54	1013.31	1451.6	1518.31	1099.14	908.392	1054.06	1542.72	1321.75	751.639	1146.41	979.123	1323.09	990.218	1291.7	1403.89	1390.71	1099.22	791.332	1282.07	1360.96	971.14	1014.41	1384.18	1392.07	972.365	1095.83	1133.19	1079.55	1503.41	768.496	1407.95	1272.82	987.251	976.161	1368.33	975.514	1640.85	NM_005340
8321	208826_x_at	1504.65	1372.14	1342.82	713.339	1472.19	835.565	758.785	1427.5	1745.81	1273.38	1033.63	1464.44	1470.82	1187.8	987.489	1189.64	1647.18	1428.45	757.32	1162.89	1025.26	1304.99	1076.82	1213.78	1479.28	1379.3	1138.97	810.795	1286.26	1337.48	1131.23	1113.99	1365.24	1312.67	1055.54	1139.23	1160.81	1185.65	1502.15	787.013	1456.6	1253.22	1038.69	1005.65	1372.88	1018.44	1619.06	U27143
9274	209786_at	149.511	78.7425	87.4754	46.3725	114.368	78.3662	61.7423	80.2181	120.743	109.966	108.689	215.169	108.435	157.594	61.1826	104.867	136.209	142.228	65.4014	112.334	118.353	119.614	103.067	118.638	121.958	142.341	98.446	77.4066	184.155	100.225	89.9772	81.652	103.05	128.658	129.923	131.533	117.825	122.474	116.675	73.8441	144.24	123.061	111.576	100.55	141.262	156.982	120.894	BC001282
9275	209787_s_at	67.5785	47.3541	47.1227	42.1712	63.3313	39.8292	45.0831	68.4168	80.3079	74.1256	87.3707	147.912	78.3098	175.729	64.6743	101.314	69.9943	101.519	54.3741	82.5352	65.0857	80.1033	81.5428	85.3621	88.0507	96.4719	87.9855	91.4174	117.736	65.9377	95.3249	51.8896	82.8984	102.205	106.496	109.773	89.7673	88.0982	102.795	63.042	100.693	74.3453	76.2498	71.892	100.541	125.558	82.424	BC001282
12273	212888_at	198.61	90.5381	146.604	128.347	126.751	146.315	141.878	182.655	166.622	117.379	174.158	375.207	208.509	328.5	192.234	284.506	230.3	240.283	196.844	160.469	348.057	181.652	210.593	194.484	187.482	184.152	178.862	178.224	242.737	190.92	179.47	295.722	324.628	218.08	312.609	364.006	221.841	215.556	289.809	183.522	200.149	228.615	194.381	226.57	237.283	310.515	171.524	BG109746
12611	213229_at	102.84	129.909	156.764	254.917	179.716	332.098	380.514	198.378	79.8327	127.832	205.736	306.993	205.709	331.204	313.431	426.06	123.957	266.122	187.051	61.9796	177.868	175.436	217.183	142.923	152.172	165.398	209.536	215.39	227.024	152.373	227.01	394.688	25.2908	174.466	388.618	463.56	120.688	202.729	253.056	284.07	237.697	152.583	265.959	262.358	306.415	387.114	135.054	BF590131
15632	216260_at	13.5463	23.145	14.4709	22.8239	17.6909	17.779	32.9954	17.6405	14.5184	21.7019	24.0768	15.0823	14.6731	26.5204	20.6405	15.5231	22.6025	22.3798	24.1694	19.4502	26.9796	14.5658	24.313	18.1964	15.5946	16.2817	26.5856	25.5027	11.7543	20.6125	22.6733	15.2507	16.9623	14.6368	19.2751	22.9178	14.4167	25.0414	14.096	26.7727	15.601	17.5743	16.215	15.3736	23.5444	20.8342	15.7138	AK001827
15652	216280_s_at	14.273	14.0912	10.4354	9.67628	10.4949	10.5246	10.3468	16.0951	13.7061	12.5725	11.7462	5.07478	13.4379	7.36609	11.6502	11.2283	8.9473	11.1147	12.36	14.4096	10.3102	8.47742	9.20852	8.48535	12.0098	7.60106	14.0188	17.3142	12.3106	12.3988	13.5208	15.5671	6.3652	12.7401	9.52534	16.8041	16.7114	15.8415	12.378	11.8515	8.44561	9.01181	13.3103	9.40752	12.0599	9.94024	11.75	AK001827
15653	216281_at	7.41158	9.72676	9.54744	10.829	8.88652	10.8835	8.74806	10.2352	12.5164	9.6466	7.26104	10.9736	11.6487	5.1274	11.5181	6.31201	9.32633	5.78728	14.6169	11.2728	14.139	5.57456	11.999	12.3274	12.3711	12.2536	11.6037	7.31123	9.92835	10.5319	9.78257	12.8575	7.0303	7.45269	11.3344	9.47011	12.1346	8.73003	8.19409	13.3619	9.45846	8.96323	14.026	9.17657	8.41636	7.89112	12.1049	AK001827
18936	219572_at	483.565	324.098	335.773	307.322	587.589	49.6783	183.742	414.902	778.558	611.022	453.318	234.646	615.019	366.029	69.5258	195.298	71.2955	241.529	141.383	77.6544	75.7699	127.862	298.04	352.894	656.557	698.317	588.39	250.768	334.172	629.99	546.161	135.153	164.644	154.631	277.692	170.883	158.226	59.8775	177.439	134.656	661.466	114.208	268.589	236.434	245.182	158.787	731.646	NM_017954
3046	203519_s_at	149.642	75.8815	90.4294	109.623	151.046	82.8622	77.9117	141.077	73.6131	87.2176	65.9691	85.9005	91.0708	100.451	94.0054	152.062	112.166	75.5102	70.5666	91.2337	128.818	96.0708	80.9329	60.4988	72.9159	97.1861	77.0397	68.2092	87.5662	91.301	76.6632	125.411	108.562	119.685	88.4597	82.0901	101.397	115.23	91.4411	55.7791	132.221	83.3492	59.8091	75.041	110.386	91.389	93.4243	NM_015542
7701	208195_at	14.3954	17.0021	15.2141	18.0488	20.4065	20.3199	20.059	19.2801	12.9088	24.3299	18.6204	13.5949	17.8777	15.5392	19.3846	20.7332	13.0055	10.6651	21.5256	22.2248	17.3102	17.8624	18.9307	20.727	17.0184	18.4446	23.6183	20.75	14.5285	14.1866	14.5423	22.6988	15.7761	16.4261	18.8917	16.8168	21.1668	17.3847	23.6228	20.8532	16.1477	16.2564	20.2721	14.0187	10.7477	18.5992	16.8143	NM_003319
7923	208424_s_at	80.6338	60.9104	52.9008	37.9505	78.926	34.6633	40.0784	75.4195	64.6554	70.6853	50.8139	69.3529	66.56	49.4683	32.4085	49.6936	46.7475	46.5855	35.6696	49.5489	65.0669	60.9848	41.2417	54.3099	61.8049	71.5461	46.2883	48.0539	66.9378	63.3802	52.1061	31.4434	49.4272	46.1272	51.9791	52.7275	40.2721	56.2402	51.6001	46.5833	66.5941	62.3016	53.2792	37.605	67.9516	53.4895	77.1451	NM_020313
8463	208968_s_at	245.323	202.416	238.898	107.068	247.688	109.363	106.046	223.029	351.427	237.744	195.133	245.334	267.695	206.829	116.514	124.613	256.506	142.439	115.195	203.445	133.558	174.544	150.346	187.036	198.895	251.236	166.622	139.126	226.088	238.804	185.507	120.618	166.654	181.714	128.264	136.798	148.651	122.726	171.084	142.179	226.927	157.225	133.842	133.725	184.008	160.777	263.994	BC002568
17314	217949_s_at	272.975	160.778	222.196	99.5953	202.988	203.656	141.202	199.498	177.178	222.893	189.355	265.485	226.624	307.363	231.029	234.871	387.557	296.909	176.536	292.881	206.602	252.444	234.453	211.579	206.391	250.189	142.864	195.267	250.648	253.567	160.705	219.94	411.745	248.936	234.675	192.633	212.406	251.527	217.36	220.139	202.284	352.354	227.016	216.004	247.801	214.375	243.792	NM_024006
3541	204014_at	4.69927	4.9958	4.02285	4.2803	2.53854	3.95422	9.23743	3.85711	9.55848	8.12776	4.22783	0.915927	7.52542	6.39835	3.93163	2.06648	0.798242	8.60522	3.33989	4.31112	0.594355	4.45331	4.57195	6.6816	4.58708	5.71964	10.2132	6.42517	2.49201	2.42649	8.5958	5.83166	2.9627	5.29824	9.52214	6.77505	2.79274	3.49036	3.44409	3.91314	7.111	5.50287	5.01329	6.46644	6.46798	6.38143	6.61258	NM_001394
3542	204015_s_at	4.5694	6.84904	7.72572	2.74531	4.0491	5.82997	9.34048	6.96945	9.68907	7.90142	4.98573	4.54027	12.0514	7.52936	3.68548	4.91902	5.26997	9.64633	7.7316	6.35618	2.94549	6.79712	8.10948	8.07736	11.63	10.7363	10.677	7.39522	5.32043	8.97672	6.88762	9.87987	3.36598	0.899977	7.82909	8.33818	5.70716	7.48302	7.94891	4.6711	11.067	7.94161	8.50363	11.4405	6.64233	10.7901	5.44132	BC002671
3962	204435_at	69.0935	61.6437	68.663	58.0909	61.7398	44.4911	42.0241	72.5529	91.5732	64.6183	66.0794	58.4714	81.0655	86.2162	31.1141	50.2319	52.8845	50.7613	38.8885	52.9534	59.4457	48.7292	40.9624	59.0696	72.9463	78.8869	81.1018	45.9507	72.4104	71.2107	78.7488	48.9532	42.8236	48.6476	55.2021	48.6987	58.5998	52.9397	52.5847	32.0597	94.1264	45.0819	44.4863	59.5446	54.3181	64.9127	101.509	NM_014778
6996	207474_at	3.80261	5.09788	6.68058	4.51947	5.46454	11.1699	2.66547	4.64465	5.98554	6.91913	8.98884	6.00773	8.76831	3.75646	10.2807	5.00672	6.21531	6.35824	8.80337	6.68539	6.65295	4.93356	7.91342	9.8432	9.69441	6.97679	7.95838	9.44091	7.76347	7.23787	8.0017	10.8227	5.49916	7.73263	8.2237	6.18864	9.99824	9.17531	8.59135	7.22747	7.08275	3.52102	7.09589	7.47472	9.52507	7.92398	8.27758	NM_017719
8974	209481_at	274.783	236.884	277.725	174.293	299.101	172.902	169.57	251.18	342.177	266.615	233.298	262.519	293.099	303.87	115.241	190.403	212.331	212.841	136.808	209.715	155.969	121.427	162.905	228.654	252.53	284.494	269.535	173.229	257.105	262.782	213.218	156.248	176.27	228.648	194.67	214.885	201.578	118.431	211.741	171.503	301.539	117.161	155.834	197.302	235.764	193.691	376.974	AF226044
20791	221428_s_at	100.77	59.5079	81.8872	33.3093	59.581	47.0266	36.1921	83.9282	48.7672	26.5923	14.2743	53.4098	104.468	40.3	12.4675	42.1274	20.1829	29.6029	21.9985	24.225	20.8937	37.1466	49.7073	30.6884	78.5106	30.2416	16.6835	20.8469	111.082	86.0674	14.7135	23.1271	48.8605	55.0746	68.8684	46.3817	65.428	49.6052	33.2423	17.2129	75.4334	31.707	35.9471	59.9255	63.7186	64.3628	88.3025	NM_030921
2993	203466_at	101.82	86.268	94.809	77.9217	87.7328	98.4595	79.5908	73.7179	102.456	89.2819	80.8174	84.1293	110.718	90.5943	73.0203	75.5479	99.4412	72.2443	95.4841	101.265	84.0248	97.1944	97.4092	111.227	107.948	95.4286	78.7447	92.4622	107.914	97.0879	72.1919	82.7452	112.911	98.1489	94.9932	92.9659	100.993	77.6305	58.349	86.171	109.054	99.8616	107.936	94.3331	97.2587	93.5061	95.2979	NM_002437
5130	205603_s_at	20.2002	20.9313	17.2554	21.862	16.8671	34.9422	35.3497	20.7887	19.6974	20.6336	22.7427	31.7921	20.5471	15.3817	23.9292	29.904	20.0337	21.8226	36.7404	17.7629	24.7697	23.2854	21.0035	25.5116	17.7149	24.9801	23.4478	16.4486	22.5984	21.2047	22.5807	21.517	25.8062	12.4039	22.2513	30.7564	26.8775	17.8879	17.532	23.347	17.9268	23.0119	26.1744	28.8118	22.9844	27.9421	17.3738	NM_007309
5253	205726_at	86.5491	77.3437	91.2564	85.5035	81.6803	142.517	100.808	84.4508	76.8223	83.7425	75.2718	96.2243	64.7156	79.0936	80.5738	81.1748	63.2642	65.4709	84.187	74.1291	83.8665	70.8614	65.9175	76.4074	65.9869	82.0303	85.6479	88.6712	75.9005	73.3453	75.4522	71.5235	86.1215	70.7812	76.9191	79.0967	69.6785	73.1159	73.776	85.3867	68.3217	73.6032	88.837	88.455	72.5141	77.2927	59.7163	NM_006729
16611	217246_s_at	8.34051	8.49772	9.85288	6.34979	7.13737	11.949	10.4924	12.403	10.7057	10.3336	13.6549	9.09885	10.6325	10.4215	8.74033	13.7733	13.8006	4.93133	10.9753	9.14917	15.9268	11.6497	12.7376	9.91233	10.4657	11.3246	10.253	7.43499	11.6553	7.84778	8.14439	8.65023	4.87202	11.9428	8.65479	10.7012	12.1861	9.70008	15.9956	10.3379	5.60114	10.3649	10.5475	15.9345	3.49538	10.2974	8.31816	L22650
19118	219754_at	17.9881	21.5964	20.671	46.4983	11.389	30.9966	53.6169	17.9318	9.63935	26.9558	52.7607	40.9962	17.6191	27.023	61.2968	57.728	25.3917	22.4325	55.3414	17.7395	29.6054	53.0335	46.3755	24.2709	22.2396	28.8541	34.5174	39.9747	20.7489	10.1834	54.0357	43.1413	11.7422	36.4934	46.0158	59.5441	33.3698	45.1243	71.5213	17.1244	27.1489	31.1897	34.7703	40.7796	36.6298	27.2122	15.3486	NM_018301
1532	202004_x_at	123.399	129.477	125.438	72.1418	151.547	111.229	103.525	199.725	196.111	183.078	152.148	172.238	209.896	201.342	121.297	172.286	212.827	190.516	125.539	165.019	166.068	171.089	168.078	169.171	159.522	166.305	155.864	136.768	187.482	179.903	177.501	146.446	83.4038	202.272	195.753	171.542	176.45	171.174	123.718	137.662	174.063	136.303	136.041	142.167	191.575	214.59	176.818	NM_003001
2179	202651_at	145.149	87.6239	100.336	72.9264	104.172	83.4928	65.878	107.972	286.79	195.224	148.788	137.874	228.552	159.668	125.782	169.984	151.145	103.87	114.802	110.762	113.026	74.6803	104.717	188.156	200.797	205.678	140.211	103.338	150.02	199.782	157.395	168.841	117.998	137.831	137.814	177.625	124.887	73.6034	138.77	81.9816	166.948	86.1457	96.2148	119.89	123.4	162.517	220.067	NM_014873
9615	210131_x_at	143.817	165.478	183.841	90.6103	164.043	144.636	132.208	238.055	219.696	236.168	170.582	194.432	235.596	251.537	139.186	198.329	260.471	215.76	167.786	179.466	201.416	183.735	199.633	187.745	185.074	193.043	189.073	153.281	204.016	212.599	172.259	181.757	104.837	197.433	225.17	157.805	182.398	197.764	134.482	170.757	227.402	151.517	153.219	172.639	226.979	259.38	214.948	D49737
14462	215088_s_at	128.615	102.48	135.445	99.3234	161.61	125.432	137.479	174.804	238.423	231.384	244.37	330.195	268.071	359.951	188.815	278.219	237.717	309.28	150.683	215.465	273.721	228.983	257.989	228.399	221.884	246.289	255.035	200.824	231.086	216.428	255.321	215.72	187.03	244.013	290.849	251.715	248.007	240.368	280.835	185.137	235.257	203.327	203.772	192.241	255.897	318.791	212.123	BG110532
15961	216591_s_at	51.0358	58.6958	61.5876	30.2005	51.0457	73.9342	52.1468	78.4116	89.3021	62.2718	52.7302	40.3588	94.1736	120.053	35.5457	62.5301	120.292	58.9799	58.8146	78.2411	62.3512	65.1736	88.8617	83.9688	87.8224	70.6421	46.8394	47.8524	91.2915	87.7546	58.0606	72.0539	35.1523	91.3772	93.7666	79.9006	86.5229	83.1718	27.1669	60.8182	96.2422	61.8146	61.5691	63.5397	86.7179	101.632	88.5521	AF080579
19892	220528_at	17.1526	20.7797	22.7424	16.7734	15.5712	18.9026	24.11	18.0152	19.9774	16.8192	14.1859	15.3186	22.6823	14.1814	23.7609	22.5733	17.4216	22.8768	22.0669	22.5961	20.0575	18.7398	29.7163	17.6256	22.0912	19.289	19.676	16.6318	18.0463	20.9651	15.3792	25.5738	16.8712	21.2423	17.8035	21.3191	16.2594	27.044	19.4747	23.5957	24.3118	21.2484	21.5286	19.8834	26.0375	14.5247	21.1556	NM_018399
3350	203823_at	92.7618	56.1788	90.2962	72.1833	99.7583	100.299	69.7814	103.313	193.848	198.726	163.956	147.848	164.455	216.682	138.858	130.372	171.517	191.413	140.11	150.702	156.446	180.08	156.948	160.27	154.564	206.245	147.938	132.66	153.335	176.402	153.788	172.531	168.416	149.63	171.118	153.161	146.37	118.792	164.699	174.249	184.456	193.007	130.692	156.475	140.65	152.182	179.641	NM_021106
17359	217994_x_at	142.485	86.3616	88.2178	117.493	115.097	72.9514	106.252	101.09	109.826	139.68	148.431	170.592	116.397	177.88	187.06	154.118	157.446	149.527	118.857	167.649	179.126	142.712	147.406	108.192	89.6867	161.876	121.448	149.736	123.113	102.717	145.832	190.987	194.542	140.975	168.338	164.833	144.312	134.672	187.583	138.854	131.943	166.914	121.069	123.165	133.802	156.94	118.837	NM_017871
18810	219446_at	85.5964	39.5511	58.5875	52.5378	82.7954	47.6481	53.9638	69.5365	54.2073	49.2931	48.8426	63.2509	61.0282	43.7235	49.0165	65.166	66.5662	58.855	31.5966	57.569	93.2123	61.1712	49.187	42.0587	48.784	55.206	40.8181	42.1076	53.9687	57.0657	43.5934	70.8063	63.1939	68.5455	77.695	50.3698	52.6598	63.4224	59.6028	37.0319	74.3783	77.5068	55.7005	62.428	74.7648	54.3808	55.2338	NM_018157
19664	220300_at	13.6054	15.8889	19.2599	5.21524	9.1256	12.4776	17.4619	19.148	13.838	14.0496	17.8179	23.4697	11.2288	10.2134	16.4023	10.272	9.8867	17.1311	8.58485	11.8096	8.60633	13.3462	8.35749	7.0562	7.38631	11.6607	12.671	11.2732	9.20006	14.131	8.63236	9.92674	3.74566	5.20552	7.26176	10.4562	3.83936	15.4728	22.0463	10.4897	16.3824	9.87406	6.54298	14.5671	8.59267	14.192	8.45444	NM_017790
21030	221669_s_at	90.248	53.0169	70.3988	38.8522	58.9207	37.4503	35.4911	63.2138	66.1368	49.2223	49.8367	80.9452	73.9809	74.3355	32.7625	54.6538	51.2663	55.0834	38.2256	82.3364	46.773	79.4952	49.3454	57.2967	71.7485	59.0766	38.0526	54.3205	89.5736	64.0905	54.3756	65.9664	55.469	62.2567	71.1063	57.8381	64.8551	53.5227	59.1177	40.8501	70.7315	74.4819	58.82	61.5659	72.8501	62.0152	73.8447	BC001964
4598	205071_x_at	10.6297	10.4872	10.8624	9.66156	10.108	10.4504	12.1164	16.2948	14.7498	16.4236	12.9073	18.4489	12.5674	9.73772	9.51695	18.7979	11.0207	11.4262	17.0964	11.5322	13.7065	13.5305	10.5756	11.8781	16.4128	17.1085	13.0444	12.1996	17.5641	15.1581	13.3046	13.8744	10.5728	15.5457	12.5299	14.1547	14.3407	9.6851	12.6762	9.40734	13.0761	6.81729	13.1978	10.9889	12.7271	15.8336	10.6109	AB017445
4599	205072_s_at	20.6112	16.4297	18.6351	15.3317	22.8531	25.8495	17.3615	20.839	28.4825	27.3635	21.7911	43.0611	20.8619	31.5328	23.6784	39.5055	24.839	19.1121	23.5002	32.538	24.6044	23.0985	24.8846	30.7321	24.7986	32.3769	31.0249	29.4624	37.7719	22.9854	29.1485	27.7685	28.0516	26.8928	17.6977	28.9817	24.7494	21.4616	28.0556	21.7568	28.9508	19.0941	24.5578	23.1452	26.3571	33.3404	33.614	NM_022406
10272	210812_at	5.81478	18.0101	9.41637	11.989	6.92128	12.8512	16.2271	12.8212	9.73144	8.74829	9.71692	9.31114	13.2899	10.242	16.5793	6.28383	5.30777	6.84551	15.0983	13.3143	8.61356	12.4312	12.9021	12.1609	13.9128	10.7432	12.9407	15.4717	11.6684	11.4945	11.6528	11.6456	6.36986	11.7224	11.7312	14.5186	9.19609	6.50213	11.4649	14.923	10.6486	10.4141	14.6681	14.9277	11.8371	7.72925	10.2277	BC005259
10273	210813_s_at	10.0962	5.02282	11.7427	6.12904	7.9337	7.72547	10.1066	10.0102	15.0477	12.457	12.228	21.0591	14.1528	13.7471	9.6952	18.4664	14.9115	14.1428	8.87809	15.7244	15.0374	7.96512	13.0522	14.2671	11.8003	18.3567	8.70238	11.4282	18.0993	12.5345	9.03578	11.1357	12.2786	13.2673	9.22798	15.6947	6.52319	9.45971	16.5671	7.46012	10.4974	11.0891	10.1434	7.76068	7.43612	16.0542	15.0809	BC005259
17822	218457_s_at	38.87	38.5124	45.1632	40.3708	37.5978	45.9096	39.2638	38.0845	38.253	56.1428	39.3224	33.86	37.1825	34.7116	43.531	47.7706	38.1226	47.1459	58.8666	37.7969	50.1289	41.7507	58.079	44.1057	45.3518	41.1341	40.5066	42.0548	44.0871	45.2154	52.9595	42.3078	35.5294	33.5885	45.0202	40.9296	37.3799	49.3636	39.788	45.3489	44.1274	40.4023	57.3856	45.1939	38.4089	34.4688	38.1622	NM_022552
18523	219159_s_at	212.265	334.309	124.772	337.664	230.784	175.907	315.877	178.911	210.033	153.047	278.946	175.995	213.887	134.871	257.817	184.78	156.271	162.612	230.189	139.939	144.474	213.592	253.772	302.733	241.844	123.664	260.154	291.289	172.462	204.269	248.596	116.18	131.282	227.941	187.666	262.4	204.525	258.797	216.813	303.424	195.989	173.738	245.189	212.733	194.487	157.847	143.407	NM_021181
19084	219720_s_at	21.2476	19.8315	26.489	25.3475	27.8913	32.2577	26.9691	25.8233	21.2006	12.9828	14.3462	18.9227	20.7366	17.1553	20.5502	11.372	19.65	13.452	13.9952	18.2319	16.3674	20.3305	22.1144	23.0819	20.119	13.372	11.8093	17.0537	19.2627	25.7931	15.6161	24.9764	13.5801	17.5644	23.2847	15.0498	15.2261	19.2643	18.3683	16.487	18.7409	21.5178	21.103	23.0332	22.325	21.2194	17.7033	NM_017972
5407	205880_at	59.0444	25.8852	49.262	41.5117	48.9664	44.5612	59.8519	35.4136	45.2296	64.8734	74.0267	102.501	62.1602	70.824	59.0257	63.8563	49.5327	77.8053	36.7824	55.9887	86.2417	92.2283	49.6478	64.1247	48.8225	67.8628	62.5051	65.7985	64.6916	56.6371	49.239	66.0379	56.2161	60.056	63.7895	29.3663	58.1393	73.9173	96.9947	62.4082	54.8841	104.642	54.202	61.5364	90.6724	78.8504	48.3041	NM_002742
17070	217705_at	21.2745	19.8551	22.0842	23.5881	24.6525	27.4169	31.2865	16.6981	25.3364	23.6288	20.2076	16.2956	18.0499	17.8884	27.5955	19.8383	27.264	27.9655	28.7288	29.1643	21.3827	24.3308	19.7022	34.2707	26.5729	17.0221	29.5653	30.2931	28.2502	23.3868	25.4203	24.9968	28.271	34.7299	23.1968	26.0693	30.6766	24.2041	20.9614	24.2196	20.2333	22.7584	29.313	25.6324	27.7789	24.3482	21.399	AW085172
17982	218617_at	58.459	60.4402	61.7346	51.454	64.3244	69.9629	53.4689	57.4284	65.5836	53.9053	58.8414	78.9752	59.5688	65.2428	63.4027	45.92	58.4003	53.1916	76.8572	65.046	70.3072	63.8495	67.6336	64.5566	69.8523	66.372	72.393	61.0718	71.8898	62.5584	81.9513	70.8047	49.7383	64.6192	63.4651	73.98	60.9288	58.1305	63.7951	73.4066	51.8844	54.9866	65.6259	59.8447	60.2721	61.7214	71.131	NM_017646
18413	219049_at	222.741	199.26	263.14	178.304	253.746	168.956	184.033	256.153	229.108	132.535	212.022	149.554	162.634	408.056	82.3375	243.943	139.595	170.768	114.806	161.103	118.306	136.381	165.395	206.831	184.628	182.762	185.306	157.073	175.026	201.822	204.31	203.725	341.108	191.508	242.961	183.283	175.463	147.919	171.858	201.163	289.461	178.289	172.57	202.34	243.156	202.627	176.334	NM_018371
242	200714_x_at	445.448	444.185	649.456	386.908	513.099	515.146	383.307	478.118	483.591	425.951	439.114	531.919	435.779	517.872	448.578	467.188	457.881	399.475	311.407	507.278	345.944	455.948	385.757	410.117	413.368	452.839	373.681	403.579	506.719	546.887	375.201	439.089	545.669	397.589	464.53	378.264	367.309	389.472	481.586	476.037	560.919	514.597	472.625	463.067	454.626	449.459	451.047	NM_006812
1378	201850_at	47.5119	21.1818	29.5443	15.7091	25.1025	54.8224	37.711	37.2292	54.8014	70.3832	69.1216	79.3504	36.9152	137.184	57.3488	72.5917	69.5935	46.537	79.9468	43.9151	28.4526	54.6339	61.021	53.3814	50.3002	120.897	52.7783	60.5239	113.702	53.6195	34.674	61.313	171.971	67.965	93.5447	109.229	44.6578	40.487	56.531	86.3845	51.6129	84.1102	74.0916	58.9943	44.9863	77.1131	29.7173	NM_001747
2204	202676_x_at	166.142	111.034	164.756	152.557	179.595	119.134	130.047	96.7293	120.911	159.424	167.854	169.097	106.796	221.352	122.927	160	173.034	142.07	114.759	194.501	138.229	149.242	102.16	103.263	86.1683	133.047	102.684	123.544	116.864	126.988	148.975	132.757	145.643	127.854	107.301	128.461	118.307	123.79	179.968	140.566	122.457	166.31	105.457	125.698	132.866	131.906	109.894	NM_006712
10422	210975_x_at	261.663	189.442	211.514	229.544	305.379	177.368	223.89	168.557	176.478	237.982	242.772	266.506	177.438	278.01	223.155	203.095	261.312	227.108	176.976	252.929	184.539	219.949	159.044	173.561	135.238	196.72	169.398	183.373	176.539	198.68	205.382	197.55	210.988	189.721	181.728	191.297	185.272	194.545	236.739	226.351	182.4	254.071	162.632	193.393	206.343	203.607	173.025	BC000377
13493	214114_x_at	317.918	239.461	242.032	244.032	337.793	237.71	235.709	221.149	237.343	270.306	307.052	395.916	291.092	368.009	289.027	201.564	321.942	338.087	255.206	333.829	307.382	312.373	260.278	289.463	223.167	248.408	253.051	272.872	258.94	279.984	270.797	284.248	281.277	283.178	278.512	289.765	280.899	287.944	359.631	305.018	265.073	381.584	266.381	272.476	278.489	289.222	226.878	AK023141
14773	215399_s_at	151.191	119.707	142.498	90.9569	110.888	124.396	89.0997	128.144	134.785	114.459	126.201	118.232	144.679	180.758	106.426	98.0063	140.671	100.246	86.4639	119.199	106.664	135.593	133.082	120.354	142.909	121.469	91.5873	95.1715	175.637	178.218	90.0642	125.566	160.833	140.725	145.379	107.615	123.932	128.701	123.621	125.873	177.094	168.829	153.971	130.412	145.154	152.96	147.205	AI683900
18446	219082_at	7.03265	1.93037	11.044	0.00624409	0.455618	2.95639	6.65	5.29163	7.54571	9.59464	7.80605	6.45191	5.01021	11.3809	6.03964	4.09744	9.06426	9.67925	10.472	5.65531	3.19127	3.55337	1.03178	8.04421	8.9187	6.6129	6.29793	11.0568	6.50102	8.02657	7.66434	7.16345	4.98187	4.90755	7.3028	3.63604	3.71123	1.84157	2.86305	5.01172	7.17288	7.45426	6.13658	8.20474	1.37458	6.03379	6.48299	NM_015944
473	200945_s_at	283.186	199.67	219.891	156.358	220.469	180.885	168.278	279.27	335.559	264.427	257.418	292.249	292.035	367.301	161.428	210.677	183.967	203.515	152.46	173.516	127.114	189.741	204.329	244.059	287.787	342.007	253.647	204.504	331.949	287.056	255.15	188.563	241.86	272.632	266.751	304.766	227.759	143.082	178.199	134.71	337.64	179.199	226.14	234.219	319.83	337.528	387.292	NM_014933
8415	208920_at	264.913	189.54	287.981	166.601	301.366	189.034	419.724	362.46	380.42	281.865	516.783	579.452	413.428	489.722	179.249	449.417	295.101	583.866	220.764	405.751	629.536	332.462	366.627	467.108	387.047	292.509	375.306	375.781	366.436	374.925	371.292	317.4	348.708	305.223	512.255	264.955	477.536	424.276	403.673	465.23	332.439	453.095	363.75	404.924	462.571	637.505	315.393	AV752215
8416	208921_s_at	497.419	249.032	389.745	214.37	478.095	341.5	570.008	552.04	442.47	415.902	421.727	710.194	459.271	642.578	276.437	463.611	491.364	731.883	259.982	505.241	638.36	716.109	648.628	480.924	396.472	437.671	310.315	349.675	608.515	390.286	378.752	410.93	560.231	469.863	708.513	377.876	516.2	599.259	426.697	374.623	566.318	592.352	489.132	482.277	579.463	698.544	421.3	L12387
10081	210616_s_at	252.791	190.542	193.647	175.832	225.811	211.694	186.336	199.402	234.791	192.362	129.46	164.627	231.517	173.174	123.65	125.506	168.638	162.71	136.958	141.096	104.386	155.528	188.174	183.796	206.333	201.404	146.912	126.51	240.112	206.674	143.835	157.23	153.453	194.121	195.553	216.235	167.351	136.621	86.1941	122.938	238.098	131.231	174.797	176.232	228.732	220.33	278.497	AB020712
11906	212521_s_at	164.82	68.8643	153.747	89.5655	81.8183	152.362	64.696	107.781	137.962	58.2713	94.5225	200.783	195.716	147.962	95.7369	104.602	201.906	113.236	142.952	124.34	127.22	116.522	115.124	143.883	174.79	99.1775	84.7668	92.4946	171.294	196.287	86.2762	176.47	144.621	181.331	140.915	204.689	126.767	91.1419	121.541	105.491	122.739	127.893	116.573	137.33	124.756	174.588	137.102	BE568219
11907	212522_at	144.483	37.6126	141.029	71.0934	67.2784	126.127	56.1485	95.7755	140.578	77.8507	139.784	372.873	234.133	319.769	154.133	174.353	263.725	155.513	214.817	181.095	155.096	123.725	129.277	177.236	208.934	113.114	120.87	145.822	235.62	255.131	130.874	239.639	243.058	216.395	213.68	347.738	200.338	102.034	242.462	160.887	135.333	230.044	127.86	179.65	170.454	363.317	153.121	W73272
2549	203020_at	428.865	354.134	411.014	280.478	451.664	151.737	165.238	396.377	507.725	316.288	353.427	281.08	408.57	392.633	154.106	208.168	218.826	193.862	135.791	226.32	87.7936	136.482	208.174	354.076	362.845	362.049	354.278	219.145	285.636	316.024	375.537	201.253	254.547	282.216	202.313	250.255	250.772	88.1812	217.02	180.135	369.991	119.707	187.563	191.011	252.323	309.61	452.999	NM_014857
4304	204777_s_at	720.057	221.942	660.86	303.914	319.03	440.246	343.823	423.954	544.766	511.045	464.623	1091.15	941.391	974.516	1023.88	614.335	1148.49	661.501	887.065	752.468	572.066	461.747	444.948	839.553	851.748	634.627	477.343	562.216	753.378	1074.76	470.47	774.155	1132.91	1011.02	689.907	1058.49	803.204	685.352	1164.73	771.775	573.933	734.101	436.252	721.724	518.441	672.918	552.752	NM_002371
11942	212557_at	85.096	44.6379	95.8441	54.0771	78.375	83.6777	50.0851	96.1049	84.6248	71.1687	78.1299	185.86	98.7172	210.564	67.0423	98.5663	64.9019	71.7475	69.3589	72.0117	43.7858	40.9171	72.3912	77.7443	93.535	80.1429	80.1111	78.1327	120.493	103.866	91.0904	102.071	77.6241	87.1604	88.6633	111.747	92.2634	24.1775	121.514	82.6458	87.5347	47.0287	65.3692	99.6271	86.9708	153.642	76.2267	AB011148
12035	212650_at	21.4862	24.9602	23.369	37.7012	27.2239	30.4129	35.5751	23.6808	34.2402	40.77	31.1545	30.2601	39.0536	30.9167	32.8799	28.3314	26.4551	34.3575	27.4719	36.3909	24.7942	22.2052	26.6654	36.0456	33.1744	40.4168	29.3481	26.3191	36.2469	32.8449	31.1907	37.3109	30.2378	22.8858	37.0384	42.3397	31.7813	27.0419	22.8979	22.3777	36.1586	20.6237	29.8852	26.7213	35.914	35.5926	36.6956	BF116032
12038	212653_s_at	323.45	265.022	287.829	178.88	431.47	126.726	179.003	319.757	636.621	430.193	246.188	326.94	509.09	377.171	115.491	186.618	241.245	295.198	114.352	189.249	168.533	242.368	231.999	377.031	437.934	485.907	368.975	178.917	330.288	403.549	327.662	193.935	231.606	255.788	265.896	172.225	202.805	121.316	343.079	140.538	467.269	264.713	215.614	223.503	338.889	290.223	433.204	AB020710
13361	213982_s_at	38.5322	39.714	38.2121	32.7752	43.1391	40.5518	38.389	51.6989	45.5807	58.9342	56.0254	59.7856	51.8635	43.7496	47.0225	62.9819	33.3796	46.2916	61.386	50.2439	47.9039	37.3236	37.1277	52.4977	47.4597	70.4449	62.54	57.1274	42.1932	53.9654	45.6865	33.4857	59.3429	46.6174	41.4106	64.6205	52.533	38.9694	53.937	56.1509	32.0628	41.6878	45.357	44.3744	43.069	57.3967	48.6656	BG107203
14386	215012_at	45.6603	28.9788	43.6487	35.4825	34.8744	46.0461	37.9702	42.3787	32.9013	44.0255	54.2269	66.8704	54.0232	66.8103	65.1548	64.0459	35.0619	33.323	47.7733	34.9105	27.2304	63.8479	53.8001	44.0969	45.8513	52.6378	46.531	60.8042	63.3609	52.0384	58.0157	51.1452	28.9333	37.9531	73.6278	42.4516	39.33	40.8077	75.7273	72.9471	45.7939	53.6657	66.403	74.06	54.1107	70.5459	44.8046	AU144775
14716	215342_s_at	27.0413	69.0297	38.0698	58.3941	48.3354	35.2082	46.7443	31.8742	24.6879	32.2062	33.2299	30.2191	38.2805	36.003	40.0722	40.8808	16.6247	32.5041	28.4656	16.7109	14.4465	21.9382	26.6724	44.2432	35.5184	34.7477	35.7435	36.4663	35.2246	25.3582	66.8533	27.413	18.7688	21.3042	31.4203	29.5288	31.0937	37.9607	24.2399	30.7025	59.0025	19.7836	36.4343	31.7392	38.4234	44.2188	29.1308	AB019490
2179	202651_at	145.149	87.6239	100.336	72.9264	104.172	83.4928	65.878	107.972	286.79	195.224	148.788	137.874	228.552	159.668	125.782	169.984	151.145	103.87	114.802	110.762	113.026	74.6803	104.717	188.156	200.797	205.678	140.211	103.338	150.02	199.782	157.395	168.841	117.998	137.831	137.814	177.625	124.887	73.6034	138.77	81.9816	166.948	86.1457	96.2148	119.89	123.4	162.517	220.067	NM_014873
6975	207453_s_at	2.8181	2.60106	2.71732	3.24173	3.32933	3.2932	2.59572	3.01604	2.22918	3.27646	6.43004	2.79581	1.52257	0.0367978	0.00268782	0.453196	4.77212	4.59389	3.64687	2.65944	4.22054	2.78758	4.9585	3.55641	3.80021	3.16011	3.16197	2.60459	5.13372	2.98933	1.77616	1.45558	2.15999	0.00383591	4.54442	1.30466	5.5617	0.055177	3.76697	2.27886	2.80493	2.7823	3.42106	4.79242	2.27928	2.29885	2.74561	NM_012266
11938	212553_at	170.67	219.277	237.714	270.13	186.877	154.71	212.955	190.004	187.76	172.579	247.249	181.113	205.457	460.761	256.679	193.158	186.262	163.417	173.172	200.189	173.876	191.033	194.179	152.203	222.496	236.041	181.25	221.98	189.286	217.008	250.723	209.534	202.623	212.072	235.84	201.539	222.067	185.485	172.284	203.193	246.825	223.152	226.066	220.504	246.087	171.543	203.925	AK026120
12202	212817_at	106.137	127.217	122.004	139.518	105.029	139.466	134.312	111.25	110.73	92.9506	145.191	90.8471	129.898	73.8188	129.578	108.565	122.72	94.1176	130.064	122.718	112.595	123.832	149.472	134.542	106.417	82.6568	115.835	114.534	111.876	110.853	118.308	126.061	100.472	117.532	114.272	119.687	126.772	138.004	97.588	124.473	96.2104	107.075	106.759	141.539	124.178	127.016	95.4139	AK023253
2344	202816_s_at	42.0564	21.6073	35.5571	28.9878	30.3858	46.3848	31.1282	36.1382	36.9991	33.0722	29.1683	34.7398	52.2849	44.4822	18.3342	46.5811	46.4761	26.386	34.7044	38.9147	30.5177	33.9665	43.585	35.4421	51.6237	37.368	28.8487	25.9254	67.367	47.1781	27.1967	32.8646	30.2619	66.5745	47.3074	45.7533	48.8664	25.1016	22.2921	25.8264	41.3372	25.4068	36.1878	42.9997	40.4687	44.1509	47.51	AW292882
2345	202817_s_at	29.298	12.765	35.806	19.1794	33.72	24.7469	17.8721	31.2598	32.7703	33.5969	27.5661	42.8659	54.0452	48.0872	19.5321	36.7917	44.3498	27.9808	30.9816	26.7475	25.6855	34.1169	43.9864	34.2709	44.7328	36.5385	21.4556	17.7489	62.4046	40.5108	25.0095	36.9711	32.6259	46.9059	43.1614	22.7477	44.1442	27.2021	31.1484	22.8269	35.7757	30.6423	26.8186	34.2756	42.6019	44.9454	52.738	NM_005637
8111	208613_s_at	26.3355	30.7256	31.1657	27.921	39.4128	43.8646	40.7912	30.1783	33.6423	23.6922	35.8603	35.9208	32.9801	35.4562	28.3657	21.8263	44.3288	26.7668	25.1828	40.9499	20.5258	25.7129	31.9633	43.4844	34.3383	24.4087	26.3506	33.2474	35.7043	34.8687	18.3714	32.2374	21.9587	33.6732	30.1115	30.8853	37.1958	31.2306	33.3635	34.2878	32.502	35.2441	33.2999	34.9965	31.837	31.2052	24.3967	AV712733
8112	208614_s_at	66.9348	30.4311	56.4558	52.1033	33.5029	63.5716	42.2252	45.8263	96.1176	72.8753	116.045	120.749	104.134	165.431	133.519	105.076	131.895	76.6575	71.384	129.241	109.629	114.475	76.9947	109.441	97.4044	75.7475	83.6063	99.3133	83.94	104.895	69.4318	167.07	161.881	118.378	103.154	100.714	134.675	77.8091	131.223	149.322	110.731	144.349	75.8245	100.859	92.6168	97.6903	66.0542	M62994
9440	209954_x_at	36.8523	37.9342	31.9469	49.15	32.1012	51.8494	47.5882	30.4476	47.4748	42.0098	46.6641	28.6428	51.4095	61.6579	41.5547	50.17	58.2399	49.7358	58.6289	39.1082	62.8144	43.9437	70.2595	49.8145	49.2128	24.7231	49.3335	41.8032	54.0924	52.648	50.6868	56.4991	39.1343	60.4412	63.447	61.4075	35.4181	52.0951	34.6778	43.0562	46.9573	32.8405	44.6538	37.546	47.2957	44.2704	54.4188	AF343880
16054	216684_s_at	10.818	3.81055	2.97643	6.31923	9.15141	11.4302	9.33292	5.2487	5.53749	6.02237	1.34155	1.45719	10.3325	14.7443	3.69969	12.2837	11.4017	7.68095	3.56946	7.0473	14.2673	6.11904	9.07357	7.95832	9.90462	3.45307	5.52567	3.9198	13.6202	10.5674	3.95638	7.85829	7.22389	10.5235	13.9149	5.24076	8.47858	6.50071	2.50056	1.21638	7.12512	4.19443	5.8242	1.43017	10.0161	7.01452	7.41411	AF257501
17450	218085_at	209.135	99.4965	125.735	89.0728	110.822	73.2784	84.0633	152.887	180.972	188.082	209.898	204.381	172.924	254.121	132.387	292.312	154.925	235.393	91.8581	184.19	152.869	129.216	174.328	146.816	199.438	227.859	168.69	138.305	194.14	159.78	196.946	177.376	136.721	171.414	187.53	183.196	180.875	140.291	145.899	102.977	172.809	111.831	120.108	148.453	204.862	261.077	209.504	NM_015961
18720	219356_s_at	233.2	115.358	146.215	79.0736	158.619	114.403	112.779	196.841	224.641	205.419	187.811	259.487	237.893	304.594	153.752	329.855	253.845	303.726	165.685	191.12	296.402	176.446	221.223	188.09	240.361	278.976	158.667	149.154	244.251	191.083	179.074	179.782	216.329	192.124	226.967	203.746	202.71	173.034	197.359	89.8559	239.49	196.359	140.721	171.785	260.378	335.053	256.926	NM_016410
6108	206582_s_at	71.5145	41.0457	102.835	72.6724	53.9875	98.8442	87.6088	82.1011	70.8678	30.9884	44.9066	39.865	78.4892	99.7281	19.9484	47.0358	52.6465	60.4956	43.4112	45.4351	27.2457	70.8319	84.5628	87.5835	63.1306	35.0525	26.2437	39.3641	187.967	82.9139	30.7822	45.152	32.7497	54.7745	69.4251	67.0941	59.3985	38.4473	39.1334	82.1372	95.3955	98.5294	126.283	102.204	77.3921	103.285	39.3045	NM_005682
6846	207322_at	12.2419	10.4936	8.99767	7.22893	11.9879	10.1054	11.1208	15.3176	9.93493	14.1677	26.5246	12.7458	11.5789	17.1646	21.1456	14.3652	11.4032	13.7043	18.4787	15.9338	12.4591	9.42471	13.3576	11.8904	10.7231	15.5733	20.8994	23.0147	25.4665	9.99366	21.0605	10.5741	8.24149	9.77532	8.96941	13.7329	16.1597	12.9749	19.1467	13.8076	17.7646	11.009	8.94464	14.285	9.43265	40.7697	8.05862	NM_003024
8791	209297_at	100.638	52.5934	83.9301	71.8334	106.656	104.804	160.481	104.084	87.3137	75.7458	121.829	101.418	71.8274	82.7073	37.8824	84.0976	86.0383	91.3489	45.3265	86.8211	134.239	108.087	104.542	90.1115	60.7107	90.8936	73.4129	74.5124	77.9881	64.451	61.4186	95.1112	103.489	77.9998	115.155	42.836	78.2428	100.345	103.434	76.6042	117.43	129.877	81.336	108.351	102.939	106.776	92.3315	AF114488
8792	209298_s_at	52.7485	44.464	62.6307	71.9716	51.5711	105.374	144.67	75.7189	71.3908	60.4914	77.1425	62.3894	68.6115	58.0299	46.1806	74.9544	42.8021	48.9591	27.5301	66.5202	80.4349	64.1391	47.8728	95.5007	63.5656	57.1747	53.1295	67.1796	65.3292	73.0808	44.4191	72.1942	66.3971	48.902	80.8137	25.2602	60.0727	71.3168	57.4368	62.5328	104.055	72.7388	75.9894	85.9898	102.716	91.0542	79.04	AF114488
10175	210713_at	21.054	35.8345	25.3767	35.9144	20.6009	41.9319	39.8195	26.6587	25.4975	29.0256	25.0876	22.7905	25.021	5.45112	29.7181	21.0164	14.6926	20.1454	28.9711	24.6339	30.6855	32.0942	29.2946	30.7752	24.881	21.2729	39.0736	30.9134	25.9961	26.7964	24.254	22.6251	17.8905	25.2674	29.0203	21.0406	24.6048	31.2509	22.894	26.9904	26.9776	26.8776	29.6647	33.4293	28.5754	18.8877	27.9109	U61166
11418	212032_s_at	435.454	272.581	345.06	265.888	267.3	151.33	165.504	262.419	302.839	259.366	229.628	211.12	331.92	453.271	275.912	211.572	373.355	226.832	172.763	277.184	264.702	490.513	253.318	236.984	296.508	338.715	149.231	190.667	293.154	345.835	197.608	311.07	458.026	408.58	350.363	259.366	279.395	457.672	281.276	263.243	468.082	538.683	270.875	337.213	357.666	263.122	291.47	AL046054
11456	212070_at	302.164	161.431	416.517	259.558	331.053	484.252	441.631	378.829	341.994	312.373	537.493	1058.48	508.656	826.216	283.301	303.508	398.712	539.976	358.391	344.013	225.948	468.731	574.15	379.71	319.052	415.957	255.994	463.128	778.865	456.306	502.631	344.663	399.405	470.056	619.885	586.379	327.223	255.351	791.115	557.573	492.992	595.4	768.778	570.904	450.562	704.512	238.328	AL554008
17892	218527_at	115.621	69.101	79.4593	62.9105	87.9881	79.4065	71.4403	100.294	99.6234	108.791	104.692	114.495	95.5457	125.043	113.058	133.021	98.5417	129.062	76.2178	98.2024	135.296	138.784	94.8527	103.007	85.7112	128.27	83.1518	88.0906	99.4086	107.148	92.6871	108.763	94.9841	99.7561	108.714	96.915	95.6551	108.671	139.107	84.9716	117.362	166.478	92.825	93.9296	116.481	134.434	110.294	NM_017692
21833	35776_at	156.563	109.43	141.871	192.067	175.939	174.687	351.977	156.807	155.309	195.863	219.782	185.6	146.369	141.8	163.925	154.101	113.675	206.997	106.624	182.232	278.499	217.029	182.87	192.714	141.958	180.75	188.777	209.942	131.88	132.725	166.811	186.64	186.571	153.855	228.464	132.651	177.853	218.614	217.84	197.29	204.882	262.95	211.505	247.053	226.886	206.549	158.669	AF064243
5031	205504_at	22.1571	19.3084	20.0889	15.4766	17.8576	31.7396	41.6421	25.6451	21.354	19.1481	22.9336	46.4399	23.2207	38.8009	37.3678	27.2868	12.3845	24.5537	40.4309	21.1346	10.2097	21.964	37.8506	21.3595	26.5816	34.1686	29.9263	30.8193	37.4504	25.4981	21.6807	21.5212	49.5732	19.4764	30.2863	64.3439	22.2159	19.6395	40.2659	45.3101	14.0071	25.4429	32.6705	34.9193	37.5144	47.5275	14.5228	NM_000061
5097	205570_at	32.0295	10.6412	18.6457	17.4074	25.4489	27.2098	19.4862	18.2111	16.2851	18.1311	20.8624	42.4346	36.6469	48.077	54.0095	47.191	80.0098	58.2632	31.0323	30.4009	34.6136	40.4274	33.4857	23.963	25.7791	28.7709	18.0958	19.7064	37.3303	27.537	19.858	47.6951	35.9587	88.7486	42.6148	61.2087	23.8946	28.3182	61.8051	35.7054	38.0565	39.9232	26.7669	45.6696	37.7769	45.7178	19.0648	NM_005028
12214	212829_at	1181.33	440.169	641.163	804.605	901.527	1393.87	719.301	971.98	863.796	753.123	877.619	1245.78	1072.85	1327.07	1906.72	1549.96	2130.56	1468.33	1591.45	1533.36	1565.31	1257.07	1159.78	1110.76	1096.46	1086.93	691.401	896.707	1051.48	1114.78	826.015	1796.67	1775.85	1990.88	1503.15	1960.74	1531.16	1140.63	1811.8	1075.94	1345.06	1383.19	969.186	1616.99	1323.67	1417.48	861.087	BE878277
1999	202471_s_at	240.984	198.872	220.543	117.939	223.137	106.355	71.6519	184.783	293.568	203.774	169.851	159.238	241.255	334.781	141.727	125.035	269.396	157.964	97.5394	231.09	96.5439	175.053	151.51	171.369	195.107	250.902	138.465	116.9	227.743	241.976	165.469	166.565	217.442	241.742	180.059	142.959	159.383	136.273	161.576	133.412	212.838	163.966	137.129	113.727	161.214	176.857	312.851	NM_004135
6108	206582_s_at	71.5145	41.0457	102.835	72.6724	53.9875	98.8442	87.6088	82.1011	70.8678	30.9884	44.9066	39.865	78.4892	99.7281	19.9484	47.0358	52.6465	60.4956	43.4112	45.4351	27.2457	70.8319	84.5628	87.5835	63.1306	35.0525	26.2437	39.3641	187.967	82.9139	30.7822	45.152	32.7497	54.7745	69.4251	67.0941	59.3985	38.4473	39.1334	82.1372	95.3955	98.5294	126.283	102.204	77.3921	103.285	39.3045	NM_005682
11456	212070_at	302.164	161.431	416.517	259.558	331.053	484.252	441.631	378.829	341.994	312.373	537.493	1058.48	508.656	826.216	283.301	303.508	398.712	539.976	358.391	344.013	225.948	468.731	574.15	379.71	319.052	415.957	255.994	463.128	778.865	456.306	502.631	344.663	399.405	470.056	619.885	586.379	327.223	255.351	791.115	557.573	492.992	595.4	768.778	570.904	450.562	704.512	238.328	AL554008
13712	214333_x_at	153.455	162.437	131.03	113.59	155.4	98.5898	79.0417	122.186	182.437	147.141	135.579	120.118	163.973	223.232	126.197	83.6053	175.062	93.6684	77.0541	156.313	49.6977	125.876	105.516	130.888	124.639	169.525	119.623	94.4999	127.995	138.814	122.696	124.201	148.915	138.076	131.389	106.925	126.882	84.7301	135.559	106.791	121.572	100.03	93.9252	91.8005	103.784	99.3372	194.001	U69268
20923	221560_at	163.842	156.133	167.737	157.945	174.528	142.554	134.881	124.538	181.831	135.654	165.138	136.373	148.15	187.831	112.373	65.4708	103.017	120.842	103.696	135.62	92.9269	104.368	112.921	134.378	111.5	143.145	125.01	110.605	98.7908	124.204	143.157	109.106	121.811	112.135	105.207	91.2403	82.6257	105.543	128.001	112.501	146.59	123.934	111.168	107.778	131.56	105.826	141.912	AB049127
22100	55065_at	232.131	225.114	243.007	207.188	262.043	173.781	143.167	170.023	240.051	198.488	250.495	211.748	222.702	295.745	175.56	133.81	130.412	161.251	106.621	182.142	89.0764	153.094	154.968	174.337	162.194	202.166	169.316	193.221	155.761	213.394	215.005	160.666	172.655	182.641	136.571	136.519	145.011	130.091	184.157	127.78	209.398	138.327	157.474	140.04	177.525	160.228	235.168	AL120554
3597	204070_at	116.941	46.2819	51.3955	31.1375	61.7157	386.307	71.6193	141.24	78.5839	149.14	129.565	246.614	83.1004	174.284	90.5617	117.868	93.531	139.096	116.146	76.1748	92.1021	230.831	211.547	123.982	153.012	233.577	91.2528	113.218	185.668	107.43	60.6183	81.3273	207.197	99.9728	194.296	238.457	89.5536	95.7702	122.279	108.31	116.954	226.897	213.388	142.274	79.0211	194.806	70.8485	NM_004585
3669	204142_at	25.2945	18.3063	26.8895	15.0985	12.7335	56.1302	15.3211	45.537	44.6821	28.2298	44.2721	96.8148	52.7677	87.8822	34.7473	114.777	29.1135	44.5372	69.1541	42.2122	42.0999	84.1199	59.8764	41.8843	69.9234	41.636	51.7837	53.0615	70.2639	66.9192	56.4334	42.748	104.072	31.8032	55.4373	132.55	45.7449	44.1883	48.1847	53.9159	75.6697	117.927	65.3878	83.2416	47.9704	137.508	43.4531	NM_017512
3670	204143_s_at	20.5184	21.8621	26.1178	17.4757	20.1942	30.6177	16.3203	25.3381	29.7896	21.1885	26.364	44.3893	41.2286	45.8193	17.2937	35.8649	24.139	21.9653	51.4156	34.2325	23.5955	44.5153	28.642	38.3556	42.1539	25.1116	29.463	33.6253	52.8185	36.4262	30.19	26.2241	56.2258	25.9708	30.5166	69.4793	43.3015	25.076	21.5221	32.7897	35.6487	51.845	32.6004	39.8476	25.831	54.6459	34.807	NM_017512
13025	213645_at	29.5949	17.0073	32.1079	13.3687	16.2717	23.2859	11.2365	23.7924	38.0758	16.9299	44.4634	65.3633	59.2309	51.993	19.5124	33.5833	29.4855	27.4437	49.3408	38.5645	15.6572	28.299	23.9568	50.0778	60.2417	29.3539	43.7534	44.919	65.9329	55.7134	43.7157	36.6241	30.1707	27.8925	24.0191	56.1197	57.7727	3.69895	26.1645	51.4894	26.9947	28.9432	34.9642	33.6195	29.2924	53.1951	47.7869	AF305057
17055	217690_at	43.8071	67.8944	63.0522	95.6025	37.1254	79.627	80.5051	55.2367	49.1247	46.9529	58.6988	49.2291	36.6239	30.975	94.0273	62.0684	46.3224	50.5092	96.0018	71.5922	42.5337	56.1014	45.4159	76.3352	60.2402	39.5924	78.2621	75.3393	50.5328	62.6516	78.8954	58.1726	58.9521	59.4893	39.6522	77.141	63.4548	67.7074	53.1943	71.0336	54.5773	56.9965	64.9726	74.3275	59.4935	50.4472	42.3588	BG281679
19576	220212_s_at	56.0589	33.3967	44.2478	36.7758	55.7532	45.5054	38.7836	56.4991	40.5108	39.6907	41.4455	48.6998	45.0297	34.8801	53.5519	53.11	48.2097	47.2125	30.5617	42.8029	36.1676	52.5657	39.9349	35.1497	43.4938	38.0594	37.0478	51.0842	52.7381	56.2876	47.9131	38.825	49.6083	49.4126	49.0679	40.1113	49.063	39.4559	59.6233	45.6847	49.9863	61.4483	48.7545	40.6448	40.4416	49.5098	38.982	NM_022065
22098	54632_at	61.443	42.5842	46.0112	33.9953	66.0957	48.8059	43.2081	68.1803	62.9106	64.9547	64.1736	77.0671	66.4499	72.9105	66.4146	79.5984	61.221	68.563	52.4852	62.6271	73.1682	69.6318	57.1516	55.3597	49.0164	75.8388	54.2327	63.5102	65.967	59.8359	58.1736	67.0469	67.8033	62.5241	62.7325	68.977	64.5753	57.9807	80.3934	66.0656	61.9303	83.1885	56.8603	57.9612	58.6485	74.2681	55.9018	AI286226
6093	206567_s_at	84.9795	45.4125	41.6319	40.1777	41.0611	50.2373	66.9275	55.5358	61.9226	91.7075	89.8913	108.469	80.0187	148.708	117.576	123.676	65.728	121.536	92.1984	85.6002	113.35	102.871	110.627	88.9753	70.6724	91.1729	70.0006	99.4289	87.9735	72.7792	93.543	88.2338	75.827	69.4103	105.04	90.1166	63.2566	102.772	47.4735	107.741	71.0148	119.302	93.9515	113.091	107.425	86.5497	55.4617	NM_016436
8915	209422_at	112.165	75.3209	96.4753	48.1097	98.2848	51.1823	59.445	106.398	63.9375	77.2359	111.026	166.164	95.7115	241.968	114.57	191.613	106.665	164.647	70.6814	98.8222	141.079	100.501	93.5472	82.0213	66.8612	112.477	92.2776	88.3443	104.138	80.2907	112.075	105.463	129.968	89.0242	134.775	118.83	94.0444	94.677	163.325	94.0928	100.716	123.987	85.1607	114.689	107.387	151.569	77.9531	AL109965
8916	209423_s_at	49.4569	42.9052	36.9493	39.7128	42.183	42.6818	40.3149	38.4052	26.9578	37.9754	38.8702	33.3973	41.8389	29.3042	43.9422	30.1569	38.2184	46.6459	48.0681	33.2451	44.2497	41.0846	52.2071	40.8168	43.2641	34.1136	42.3134	43.7084	44.1554	37.1295	46.2135	38.9427	34.8205	38.8427	42.4722	42.3627	40.0709	40.9275	39.173	53.1629	39.7726	40.7157	44.234	49.9139	39.4148	33.6567	33.5773	AY027523
11435	212049_at	276.72	242.055	289.204	184.827	296.506	187.146	243.722	231.203	164.954	182.122	167.617	120.364	170.439	235.788	202.34	197.929	177.323	148.664	119.516	241.823	255.813	221.259	197.789	179.994	173.513	186.431	139.026	154.502	160.311	197.029	146.747	203.21	200.7	186.199	236.59	154.324	187.598	167.345	154.947	216.394	212.995	241.369	212.512	189.074	239.689	167.825	150.743	BG230612
11436	212050_at	494.265	509.817	546.778	364.504	606.902	405.909	381.999	539.276	295.004	258.18	254.261	250.09	385.346	307.356	274.021	246.282	286.841	268.168	156.264	321.705	393.011	398.271	281.668	286.59	299.351	304.829	248.236	248.501	278.705	387.842	249.902	300.331	401.899	333.072	384.959	259.053	339.588	381.875	362.812	379.588	362.904	409.892	336.818	331.975	407.997	249.248	295.395	AK026913
11437	212051_at	237.263	166.334	202.524	141.324	198.398	117.218	158.845	157.558	108.351	128.551	124.954	179.531	118.612	110.121	87.5279	89.8242	112.183	112.066	65.9052	121.641	70.2047	147.881	96.7947	139.202	95.9947	111.232	97.8646	99.0204	120.21	139.252	100.011	110.691	144.33	132.533	141.489	100.368	122.701	109.181	160.081	121.807	154.994	150.328	125.829	151.585	194.864	93.9927	125.965	AA676803
13338	213959_s_at	16.4526	15.5727	15.6334	11.5478	17.7291	9.33775	15.8221	11.371	15.4299	13.3892	18.004	8.70262	13.5834	9.69249	15.6058	13.4653	19.1219	11.0655	8.03971	14.3608	19.2338	11.6316	7.80961	16.8211	16.3152	13.0808	21.3139	12.2581	16.5238	17.0826	12.3474	12.7923	12.874	10.7386	7.95272	15.7234	14.2985	10.4529	13.1645	10.5922	14.4618	11.7528	11.8123	11.1493	9.57251	10.4333	17.2374	BF515597
4087	204560_at	25.6066	7.09018	2.0413	12.7984	20.3795	24.3654	17.2128	15.2486	2.52963	16.7352	5.56046	2.97022	13.7658	45.5423	7.33804	26.7229	51.4013	21.3713	27.7013	34.7653	17.0953	3.03471	39.8509	7.65453	6.44233	15.255	0.00884297	8.94756	17.5621	11.7063	15.347	17.749	10.8967	51.8764	28.4192	52.4274	58.8569	19.7096	1.02627	4.63904	40.1202	5.64623	20.9541	25.7141	35.6422	29.4109	10.0432	NM_004117
7151	207630_s_at	81.7866	99.1284	85.7307	126.535	90.206	121.427	141.751	100.254	82.293	68.004	81.2354	87.7042	117.988	115.59	89.3371	124.531	72.1955	128.147	98.2187	78.3521	101.147	104.437	114.9	84.9918	83.5921	77.5133	85.6335	85.691	110.676	121.198	88.4942	116.816	109.102	97.4723	130.165	93.2472	100.609	103.825	110.897	73.2981	99.846	88.0764	109.317	127.51	115.655	133.862	86.5582	NM_001881
9453	209967_s_at	69.8196	60.0591	72.4911	87.8581	71.9821	75.8186	86.5753	81.3071	87.7071	79.8916	81.569	134.288	113.109	97.2801	55.7661	80.569	74.4592	143.384	46.2922	51.0767	80.4176	96.5866	75.6577	73.7045	70.7176	78.2003	74.4776	61.021	104.816	113.411	73.9157	96.3656	88.1168	81.5614	117.83	67.4457	52.7631	64.8651	116.057	50.5849	96.6929	100.972	75.3194	163.03	125.039	125.404	76.2608	D14826
9655	210171_s_at	10.1775	9.94069	11.0845	3.01685	4.66566	5.27176	7.57801	7.07813	8.22185	10.7029	8.23697	4.7614	13.0977	7.05308	5.48709	10.9878	6.82475	6.41204	10.4102	4.79652	5.93913	7.7573	6.3731	8.38742	6.40591	4.21636	4.59279	11.1516	8.12821	5.47537	14.4181	9.12257	2.18931	7.65219	5.47851	9.53986	8.09542	7.50102	8.02767	5.97894	8.24389	8.90776	10.9689	4.27072	4.247	9.82888	11.5942	S68134
13887	214508_x_at	64.1716	56.069	60.9635	75.2771	61.1091	70.6616	73.2015	59.3289	69.5406	72.1004	67.7993	81.8641	79.8466	80.5611	43.8591	86.9707	67.7719	104.919	53.8641	53.781	78.6796	82.9086	83.4082	77.0319	69.1552	72.4187	65.572	52.214	82.7198	81.4452	67.2231	78.1021	75.5591	72.7102	90.8844	57.5459	54.248	65.016	85.2301	46.3761	84.7439	91.2933	73.695	121.63	94.4006	96.3762	68.9208	U44836
18262	218898_at	29.5932	35.4768	48.9921	30.998	33.1201	39.5658	40.8989	49.5291	38.8348	32.9684	41.7364	55.5675	36.3939	41.869	29.9213	37.5384	21.7416	47.292	31.5619	35.1795	30.0826	52.706	30.3034	35.3628	39.1269	30.4541	39.1146	43.4098	47.7598	41.3067	44.5765	35.2079	30.4362	35.9718	43.0213	34.4319	33.0659	32.9228	45.5196	25.3614	47.1679	46.3566	47.0053	34.9243	43.0257	43.8592	37.8691	NM_024792
18726	219362_at	29.3253	23.3627	33.9061	26.1412	24.3334	21.992	26.7677	24.4004	39.4761	34.1086	44.8138	39.2779	44.6048	41.2877	30.1495	38.9512	33.0021	37.8342	27.2027	39.5861	28.1487	30.7743	37.955	39.2713	41.3119	35.6343	32.1195	42.4297	42.2719	43.7569	45.2036	37.372	32.9995	33.9917	38.9922	31.5069	35.0629	23.493	32.3884	34.3895	51.2595	30.3128	36.604	34.6925	40.2514	37.9688	41.4687	NM_024635
20289	220925_at	17.3033	25.2758	29.4143	14.0719	30.5865	12.5927	19.3224	26.8713	48.8136	37.3466	55.125	40.0765	55.1915	97.0706	40.6738	49.2338	49.0356	52.6789	25.7612	32.497	31.7205	37.226	38.6382	46.5279	57.5648	58.7432	43.3197	42.5979	43.3653	50.7863	58.1266	33.5658	11.8797	41.3701	50.2104	38.3906	38.5708	34.9662	12.9689	43.3112	61.365	32.4774	37.0039	35.0224	54.456	44.4192	50.2592	NM_021929
7115	207594_s_at	118.198	95.8558	84.1825	50.5394	67.3499	64.5772	59.1197	81.6066	101.511	47.1117	33.33	46.994	81.7502	37.5932	41.7198	46.8008	78.1859	35.7904	49.3589	62.0252	44.7729	42.7733	48.385	70.5936	104.715	63.1069	47.3132	40.7488	74.9848	73.8914	41.5739	52.3356	32.2804	61.0593	42.4168	54.2469	50.471	45.5967	37.2289	44.4091	65.1851	52.5245	52.4975	36.7371	47.4668	55.0037	112.342	NM_003895
8111	208613_s_at	26.3355	30.7256	31.1657	27.921	39.4128	43.8646	40.7912	30.1783	33.6423	23.6922	35.8603	35.9208	32.9801	35.4562	28.3657	21.8263	44.3288	26.7668	25.1828	40.9499	20.5258	25.7129	31.9633	43.4844	34.3383	24.4087	26.3506	33.2474	35.7043	34.8687	18.3714	32.2374	21.9587	33.6732	30.1115	30.8853	37.1958	31.2306	33.3635	34.2878	32.502	35.2441	33.2999	34.9965	31.837	31.2052	24.3967	AV712733
8112	208614_s_at	66.9348	30.4311	56.4558	52.1033	33.5029	63.5716	42.2252	45.8263	96.1176	72.8753	116.045	120.749	104.134	165.431	133.519	105.076	131.895	76.6575	71.384	129.241	109.629	114.475	76.9947	109.441	97.4044	75.7475	83.6063	99.3133	83.94	104.895	69.4318	167.07	161.881	118.378	103.154	100.714	134.675	77.8091	131.223	149.322	110.731	144.349	75.8245	100.859	92.6168	97.6903	66.0542	M62994
12373	212990_at	475.128	401.71	471.767	248.987	597.884	146.635	172.575	529.308	684.22	409.784	362.854	277.016	536.035	425.508	155.411	221.115	276.162	181.546	108.593	302.154	78.4785	147.336	214.782	356.406	497.375	554.34	341.786	145.634	370.651	365.159	428.995	141.849	200.934	232.236	189.623	180.293	254.218	115.343	238.049	113.453	522.703	92.8177	180.205	175.658	257.699	276.687	795.599	AB020717
1404	201876_at	482.105	189.806	460.912	345.42	468.928	662.511	663.832	538.775	703.646	593.122	1044.82	1038.18	765.008	1293.03	591.55	966.979	852.665	1392.85	299.987	819.861	1083.93	981.055	970.454	751.991	712.23	742.861	639.254	865.47	932.043	586.987	968.67	900.136	896.802	783.432	1366.73	515.839	941.434	1121.65	962.86	759.036	1332.62	922.934	894.174	1050.76	987.108	933.121	478.596	NM_000305
2293	202765_s_at	12.6751	10.0692	9.831	10.9412	6.37378	9.49794	9.50816	9.50485	10.976	12.1061	9.29443	14.6543	11.0011	14.7523	8.65192	17.0202	9.69217	16.9065	13.1566	12.5889	10.2811	17.4383	16.4874	14.6647	13.5579	12.8094	13.2124	13.5458	19.5803	11.3201	10.3284	15.0283	18.113	11.4794	15.8097	12.2738	11.2476	12.9367	13.5521	10.0003	15.4678	15.5374	13.8322	20.4902	11.9983	20.07	11.8083	AI264196
2294	202766_s_at	48.7081	31.4332	40.815	31.0554	41.0807	57.3665	32.5384	48.1467	46.5785	49.7771	47.9841	79.3824	70.4381	108.303	57.5727	67.0706	42.1264	48.0392	48.8655	68.9695	50.8139	52.5445	49.5203	53.03	57.6166	50.3466	61.3552	73.6006	70.7648	65.7906	72.0647	80.5601	81.8511	59.646	64.4897	81.7435	74.6409	59.6415	70.7629	61.258	47.6052	62.2916	54.8221	63.3366	50.1247	80.7009	52.4466	NM_000138
10290	210830_s_at	361.574	135.406	351.095	240.284	403.701	715.195	437.484	363.589	446.63	380.421	528.288	628.394	506.378	711.53	235.64	512.58	456.005	728.368	175.878	628.037	508.191	593.604	635.239	498.168	515.127	429.722	264.156	401.812	695.382	426.916	421.272	569.652	636.486	527.595	757.734	271.259	635.538	636.933	317.962	294.213	974.267	417.074	528.534	481.295	596.92	560.507	317.018	AF001602
10405	210958_s_at	73.1762	65.5027	84.1225	78.7274	83.4345	35.1875	55.07	77.3886	46.3611	41.4084	57.3939	61.2577	49.9808	97.9714	71.6889	72.192	63.0605	73.2419	48.2632	66.5861	80.4954	72.5562	57.7699	48.1058	55.4706	47.7373	44.0849	63.2724	44.3775	69.4	44.2733	67.8844	75.8341	54.733	72.4738	59.0137	63.1036	71.9495	51.9427	83.265	61.1205	88.0436	52.2514	62.2977	65.7091	52.2359	37.4052	BC003646
21707	222348_at	2.8233	4.32396	6.14522	8.72251	6.16361	6.31496	7.9723	4.59573	4.89251	4.98858	8.78114	2.46204	7.49576	8.98977	5.95485	11.4369	5.13615	11.9253	12.6148	8.02763	6.65902	4.89027	4.4094	6.26152	4.00141	7.98273	7.91414	11.0409	5.0628	4.82102	11.5888	10.3801	6.14489	5.61442	3.68858	7.67955	5.70393	6.25202	2.01481	8.25969	5.68579	5.65682	5.22344	6.09403	4.29064	4.84663	6.11663	AW971134
21946	40016_g_at	315.544	317.781	362.236	383.45	376.402	148.613	422.195	377.994	189.101	172.89	302.794	285.942	271.858	474.207	334.875	263.83	218.216	302.592	188.04	300.972	348.341	348.801	248.832	227.494	217.455	207.181	198.862	315.707	227.272	297.541	253.42	260.993	340.894	247.013	302.507	219.236	297.4	351.182	274.111	382.42	280.909	392.454	273.107	318.79	340.599	225.594	168.268	AB002301
4577	205050_s_at	409.182	529.084	547.335	440.671	314.009	92.0338	142.478	288.679	437.69	275.432	289.544	111.64	386.382	179.157	159.061	101.669	202.517	140.369	100.206	220.018	67.2195	201.64	154.144	282.103	380.186	276.666	215.659	171.481	263.265	345.971	234.166	138.428	224.29	219.44	145.918	132.042	215.545	158.012	159.718	166.657	376.146	201.644	211.511	193.262	261.949	175.76	479.505	NM_012324
6068	206542_s_at	205.756	203.18	223.332	118.75	229.275	108.397	120.813	246.343	176.978	141.31	139.652	150.34	165.402	186.935	62.5924	215.82	166.325	126.844	112.381	131.065	205.409	110.805	113.232	180.419	184.472	180.52	169.998	129.915	167.936	160.809	165.279	144.139	151.738	165.741	145.052	151.124	184.183	157.133	106.031	116.681	201.571	117.442	110.285	155.243	221.997	217.449	236.697	AV725365
6069	206543_at	13.6998	11.5998	14.934	10.1892	10.3566	18.1405	15.9866	33.0468	7.21815	14.0663	7.97699	6.98906	6.11953	12.6774	13.0366	14.9312	8.94604	7.54584	11.5287	14.4097	8.51288	5.52811	6.9277	10.6451	9.11584	11.1274	14.224	11.7841	8.77579	8.62006	11.1011	12.5617	7.61374	5.51203	10.3825	8.14322	9.00443	7.00263	8.50499	6.41503	9.29525	7.4659	7.89877	9.373	9.89672	12.4913	10.7725	NM_003070
6070	206544_x_at	141.571	117.648	146.531	38.5968	94.158	59.8621	57.6223	160.238	104.018	55.5105	36.4958	44.3789	115.932	50.6819	11.621	53.6452	76.3771	48.1301	36.9585	50.6259	34.9384	54.0292	57.4433	66.4014	121.085	65.9836	49.4661	47.5504	117.419	85.3923	45.8315	54.3568	48.786	83.181	66.558	59.5392	88.6461	60.3375	24.084	42.1727	106.511	35.1763	50.6638	82.982	107.161	114.096	131.873	NM_003070
8101	208603_s_at	133.574	146.948	175.99	93.6588	81.7281	40.7892	36.1552	88.7571	133.243	73.0403	46.7891	43.6811	108.203	54.5278	28.5621	27.156	84.5486	51.5232	33.5098	74.696	16.121	60.4738	44.0303	81.8404	106.909	80.0286	50.5882	39.3128	72.7047	101.285	52.0668	41.1441	45.044	69.576	47.8169	45.002	76.2383	54.7574	30.3034	45.7685	94.4802	56.9221	58.2129	55.0205	58.9406	60.9911	129.612	NM_016431
11643	212257_s_at	79.8542	61.5361	71.0784	37.1549	39.8482	43.3498	41.8106	63.928	58.6617	38.3154	27.7588	31.0692	76.1869	28.9862	21.1877	53.5547	44.0915	31.2655	41.1296	38.0933	40.732	46.8313	41.73	52.4813	56.6784	38.752	31.3374	34.6861	74.6165	68.0088	34.8933	36.5845	19.549	38.1657	49.0412	44.575	52.8591	52.9764	18.3588	34.8854	70.8226	31.3169	41.4281	49.1749	64.1696	67.3663	76.2695	AW131754
11644	212258_s_at	16.4232	13.9431	17.2132	16.0836	7.77988	24.4815	25.5798	18.2014	14.3891	15.4787	15.995	19.842	14.8979	19.881	27.5697	33.9648	18.3038	18.3052	17.9044	12.0509	15.4143	13.4211	13.4122	16.3241	14.8497	11.9328	21.9912	22.2397	16.2771	6.71533	21.0421	24.5674	2.07296	15.8462	21.1977	19.0267	17.0388	15.8234	29.8854	18.4939	18.1807	19.9342	17.2348	18.1486	18.8315	22.9018	19.2338	X72889
17072	217707_x_at	290.315	309.645	303.384	249.153	365.768	193.446	257.52	338.904	277.147	242.102	276.359	269.014	259.392	241.672	181.475	261.131	179.307	268.786	169.88	247.926	353.565	231.964	208.431	253.22	293.772	285.209	319.485	233.402	247.604	205.118	303.987	232.731	250.623	223.167	223.094	210.592	294.805	276.871	250.174	242.816	301.809	208.055	217.079	274.723	365.976	350.765	348.377	AI535683
17412	218047_at	109.398	71.4568	79.5359	72.1146	96.5786	117.117	95.7334	116.327	216.799	188.19	196.507	296.844	208.525	244.104	94.972	162.24	170.152	163.697	138.381	204.085	124	133.066	116.23	194.686	201.721	198.283	184.763	130.994	219.392	160.901	198.979	148.783	200.241	189.946	196.18	220.78	199.933	89.4854	157.037	119.43	202.161	124.159	142.779	168.139	177.685	226.064	201.673	NM_024586
17887	218522_s_at	109.431	99.7518	141.802	68.1992	99.4596	62.9258	47.9811	77.8064	75.5335	47.2	63.1702	76.0279	74.705	99.7002	50.3562	28.114	62.9416	51.9948	37.266	54.7056	21.7185	62.4791	45.2486	61.0856	57.7959	70.7251	42.764	42.7984	76.0397	79.6616	44.401	45.758	81.7574	63.6394	68.1623	59.6963	53.0546	37.7864	93.3995	71.2408	90.3846	89.5077	59.7462	44.6609	45.363	51.0707	53.5398	NM_018174
654	201126_s_at	69.9843	62.5857	65.7709	69.5402	68.5707	58.2549	62.5954	45.7314	67.3678	71.3209	98.4242	107.525	77.7717	117.345	85.0415	94.4841	78.169	101.466	66.7087	62.6463	42.8862	100.599	86.7589	71.7009	66.2515	98.823	68.4539	85.4704	102.602	87.9214	66.8545	89.4265	205.479	96.1284	129.577	127.079	82.3834	86.6649	115.67	111.461	85.8386	141.23	103.574	106.582	101.354	73.6481	71.0683	NM_002406
2093	202565_s_at	26.0798	23.5544	18.7369	29.8249	41.8936	50.6784	35.3509	30.4279	35.8353	30.9189	57.8638	80.5583	29.1052	64.3321	37.8482	48.3355	28.9926	58.0283	38.9841	32.7019	49.6069	36.7729	48.2983	39.9946	38.3301	38.5307	62.1494	62.4276	68.8842	39.3608	42.7035	33.9792	55.6935	30.702	49.8616	38.9981	30.0486	39.9453	54.0215	44.5525	41.2627	75.374	38.7709	42.9609	40.5364	55.5498	31.2296	NM_003174
2094	202566_s_at	47.8912	38.2496	51.7862	43.9901	52.2551	56.6581	59.9643	39.8604	30.9814	40.3522	23.5989	25.2027	32.3922	27.702	43.2053	51.8897	53.2852	41.1098	38	52.2208	24.7977	43.8996	52.5533	37.5935	48.8064	36.9832	42.6904	41.6435	47.0507	46.2686	43.7234	46.5181	45.8821	56.2273	49.5965	35.206	40.1045	49.2036	30.5715	46.1302	15.0333	49.2803	45.0647	32.2805	48.7266	40.5217	37.3015	AF051851
3143	203616_at	111.053	102.397	110.681	69.5993	95.9581	74.7196	80.2115	108.583	142.617	120.229	107.6	143.774	135.038	95.7851	79.8004	84.6034	117.535	102.541	103.8	119.335	119.785	104.016	82.4356	125.446	134.405	138.568	109.423	81.6433	118.132	115.795	105.651	96.0318	99.9686	105.374	86.9434	97.4973	94.9712	89.1991	120.247	89.0855	124.457	116.626	93.1334	84.7018	109.828	124.372	136.488	NM_002690
16999	217634_at	19.3146	21.2851	14.6856	19.9834	25.0668	16.2567	27.6149	21.2239	24.9988	25.5013	26.6288	21.4873	24.1314	20.2953	36.1098	29.3326	33.5837	35.5489	27.192	23.8058	38.5575	38.1535	30.0866	21.3546	21.2074	28.4599	30.3808	21.7412	28.4676	21.5679	28.26	32.6085	25.1366	24.1388	28.6842	32.4602	34.4331	36.8247	32.3145	35.3246	29.3596	36.8648	28.3925	33.4003	34.5807	23.3697	22.6315	AW872377
17359	217994_x_at	142.485	86.3616	88.2178	117.493	115.097	72.9514	106.252	101.09	109.826	139.68	148.431	170.592	116.397	177.88	187.06	154.118	157.446	149.527	118.857	167.649	179.126	142.712	147.406	108.192	89.6867	161.876	121.448	149.736	123.113	102.717	145.832	190.987	194.542	140.975	168.338	164.833	144.312	134.672	187.583	138.854	131.943	166.914	121.069	123.165	133.802	156.94	118.837	NM_017871
140	200612_s_at	140.696	137.664	139.489	152.018	139.49	61.3173	82.4079	221.076	105.294	206.911	235.168	95.7227	210.65	233.933	127.311	178.995	118.654	166.483	132.359	126.501	68.0059	217.972	136.463	171.582	142.475	167.311	250.023	175.454	208.668	100.838	264.096	92.738	27.1492	120.047	181.441	202.026	96.156	131.854	127.359	147.198	183.819	143.932	136.755	189.963	174.406	163.468	169.355	NM_001282
143	200615_s_at	130.901	99.0395	113.386	61.2958	93.709	96.7106	79.168	131.413	169.999	153.709	131.925	146.807	183.637	129.061	113.177	129.264	142.419	130.117	116.696	141.193	193.186	155.182	138.793	145.88	152.971	189.001	119.385	116.097	182.085	167.666	97.1352	110.718	132.629	137.414	130.258	119.231	123.3	186.192	97.6152	105.678	182.722	154.131	135.387	135.935	146.528	174.472	146.632	AL567295
7701	208195_at	14.3954	17.0021	15.2141	18.0488	20.4065	20.3199	20.059	19.2801	12.9088	24.3299	18.6204	13.5949	17.8777	15.5392	19.3846	20.7332	13.0055	10.6651	21.5256	22.2248	17.3102	17.8624	18.9307	20.727	17.0184	18.4446	23.6183	20.75	14.5285	14.1866	14.5423	22.6988	15.7761	16.4261	18.8917	16.8168	21.1668	17.3847	23.6228	20.8532	16.1477	16.2564	20.2721	14.0187	10.7477	18.5992	16.8143	NM_003319
14240	214865_at	7.40179	8.9981	1.7099	23.8529	2.29683	19.0011	29.7774	0.909084	2.83389	29.7982	3.73626	6.28179	15.4958	4.27212	19.7064	27.2234	22.0063	13.1304	10.9474	15.8656	22.1527	25.8585	31.9817	14.8551	18.4743	12.7524	6.10195	21.7915	6.16574	21.9256	27.5707	22.8098	16.4854	17.8734	23.7876	14.4391	24.1603	37.4412	23.9521	25.4349	27.8169	24.5411	29.7494	21.8782	24.987	16.8954	9.03959	AC004490
20560	221197_s_at	110.395	122.127	101.391	134.258	149.696	162.422	173.854	162.464	115.237	112.427	157.013	124.543	104.198	120.356	154.964	153.659	134.298	129.724	187.587	103.576	178.998	165.47	127.192	145.626	105.422	127.857	169.783	125.776	100.198	74.6606	143.539	161.281	112.323	103.936	135.19	162.104	142.098	120.618	156.612	175.8	111.667	160.911	134.456	123.697	104.501	133.225	86.9676	NM_020985
1912	202384_s_at	25.2098	13.4098	12.602	14.1098	23.7887	6.94041	23.9694	10.7114	21.1995	25.0178	45.8248	35.6496	20.3667	65.6354	45.3777	42.7148	43.1649	43.5598	21.1057	18.9029	27.3467	40.2811	49.6489	21.5089	22.5336	37.8856	15.1652	27.1717	23.7643	14.6665	22.4276	32.8338	11.8384	35.4909	48.1762	47.7939	25.2797	41.4137	35.1643	25.0821	34.8882	38.0038	26.4003	30.2838	35.7517	28.5507	20.1389	AW167713
1913	202385_s_at	174.944	167.717	151.3	253.052	139.485	147.316	170.9	103.343	191.732	156.53	185.77	173.72	202.085	240.684	247.122	173.307	213.476	174.31	195.62	154.818	226.362	186.195	184.637	191.409	203.453	179.571	177.948	193.473	180.643	211.031	206.357	188.178	219.605	207.498	228.963	254.656	196.646	183.255	252.015	182.777	206.429	213.987	226.897	223.123	221.882	162.05	176.748	NM_000356
3392	203865_s_at	123.87	91.6146	115.12	83.5902	126.257	50.4897	60.0782	94.4494	124.458	107.194	59.8688	54.1108	105.536	82.6059	22.5934	46.6273	88.5208	46.6353	28.7194	91.4018	21.8193	53.5507	36.351	78.5915	74.7155	101.691	67.4736	41.7212	55.874	65.3995	66.8115	36.7665	46.7916	68.242	46.9186	24.1583	56.5369	29.2614	53.8888	40.361	78.236	36.7026	33.6208	33.1364	85.1206	73.7459	183.992	NM_015833
7509	207999_s_at	35.8366	20.1972	26.3201	21.536	35.3145	42.6558	43.3283	31.4112	24.7892	46.7961	44.6926	48.7506	38.6628	31.714	46.3272	46.1033	27.3652	29.3534	52.5686	39.1006	38.7023	37.6838	38.0857	43.7392	28.6926	43.3527	38.6093	50.03	42.0513	33.2795	43.2793	46.2737	34.5603	41.9632	51.9578	58.9849	40.7984	37.4422	41.5541	51.2568	31.9769	48.6528	54.8171	41.0776	37.4457	44.4601	28.6005	NM_001112
7580	208071_s_at	82.6468	87.2234	70.4805	68.4274	81.6671	129.19	90.4591	94.9614	59.4009	69.3214	85.5361	86.1757	75.3662	51.517	65.1611	63.0319	79.4815	71.6356	103.593	67.5038	75.6633	87.4088	83.325	79.5382	70.058	79.1273	81.8879	74.6911	90.7174	58.4637	72.3361	64.2343	89.2401	74.7367	82.0444	67.3548	84.0057	72.1606	69.6799	90.2023	73.2592	89.3871	102.686	70.757	64.191	86.3545	48.6577	NM_021708
8415	208920_at	264.913	189.54	287.981	166.601	301.366	189.034	419.724	362.46	380.42	281.865	516.783	579.452	413.428	489.722	179.249	449.417	295.101	583.866	220.764	405.751	629.536	332.462	366.627	467.108	387.047	292.509	375.306	375.781	366.436	374.925	371.292	317.4	348.708	305.223	512.255	264.955	477.536	424.276	403.673	465.23	332.439	453.095	363.75	404.924	462.571	637.505	315.393	AV752215
8416	208921_s_at	497.419	249.032	389.745	214.37	478.095	341.5	570.008	552.04	442.47	415.902	421.727	710.194	459.271	642.578	276.437	463.611	491.364	731.883	259.982	505.241	638.36	716.109	648.628	480.924	396.472	437.671	310.315	349.675	608.515	390.286	378.752	410.93	560.231	469.863	708.513	377.876	516.2	599.259	426.697	374.623	566.318	592.352	489.132	482.277	579.463	698.544	421.3	L12387
9465	209979_at	0.0125969	0.00603172	0.00411304	0.00554141	0.00118764	0.826361	0.00876735	1.11915	0.0028672	0.00392665	0.127153	0.00366579	0.00273974	0.00482042	0.535118	0.00370504	4.52555	0.00283495	0.0205184	0.00349396	6.57144	0.0184884	0.00498287	0.116351	0.00369982	5.95847	1.37205	0.00288715	0.00399394	0.773541	0.00198655	2.50066	0.452458	0.00303965	2.37987	2.20688	0.907943	0.358927	7.82291	0.0129426	0.0042176	0.0155345	0.0232511	0.6742	0.00352649	0.0145962	0.608537	AF001042
10109	210644_s_at	93.4858	62.7545	74.6559	63.8979	75.788	143.679	95.0673	125.552	95.1049	146.98	121.738	265.95	97.6875	151.387	96.8734	139.996	103.64	161.103	172.429	100.307	88.4736	123.743	175.504	106.167	92.0924	176.13	108.861	117.967	226.302	100.163	119.237	111.044	162.007	114.293	205.299	208.667	100.624	76.1579	151.459	148.333	113.954	151.865	207.338	135.665	109.956	192.326	95.8005	AF109683
7665	208158_s_at	627.788	441.393	618.273	376.336	737.141	316.202	281.927	621.519	390.117	420.147	395.141	577.832	503.896	679.515	624.941	650.554	914.864	595.566	450.272	763.236	671.349	529.712	419.274	457.372	457.872	555.614	345.263	366.689	382.746	495.714	363.04	728.342	667.775	728.026	543.314	632.089	579.97	504.534	607.246	368.145	484.064	451.028	301.338	430.811	489.777	669.686	524.661	NM_018030
8978	209485_s_at	385.39	234.909	359.204	234.748	404.669	238.572	180.755	362.184	138.949	130.209	113.891	159.618	216.796	297.152	190.888	288.349	496.723	372.11	203.908	271.951	209.124	185.873	228.91	193.155	202.215	178.094	88.4687	110.849	197.774	206.79	113.236	303.616	189.423	311.635	312.979	402.957	206.819	203.636	77.5985	142.579	270.774	149.323	131.936	244.209	236.543	334.438	235.041	W19983
18311	218947_s_at	40.8051	42.8879	46.8413	22.471	40.8471	31.5175	20.4409	52.8869	52.8912	41.9205	30.4954	38.7406	62.4726	40.6356	17.8918	30.8432	44.8962	22.2611	31.3305	33.1865	16.826	23.7538	31.908	47.5877	55.1356	43.9168	37.6553	23.4314	44.4342	59.3993	37.2732	28.9061	22.9547	38.4686	22.2984	32.2781	32.4058	19.3564	23.7531	20.1333	36.6976	24.7693	29.0157	32.9209	36.28	46.0436	64.3653	NM_018109
18941	219577_s_at	27.0871	23.3546	20.8758	27.0863	20.1922	19.2226	22.4931	24.6553	24.9015	19.9701	30.6729	27.3572	27.3043	38.7925	28.3547	27.1477	15.2004	20.2935	23.0407	13.1576	20.507	22.2688	20.8933	22.3371	25.131	27.1466	21.2496	26.7638	28.6812	22.0636	27.3603	25.5544	21.1525	27.884	34.1861	27.3998	23.9307	24.7488	25.3011	16.471	19.7252	25.4573	24.0416	23.3716	28.8937	31.0836	25.2619	NM_019112
913	201385_at	316.986	127.292	172.851	146.064	268.051	213.339	177.759	300.234	247.049	295.582	231.431	452.151	273.591	409.66	311.537	444.686	342.008	437.332	203.818	307.764	546.91	285.741	330.568	226.125	218.667	358.498	212.243	222.048	363.033	255.252	271.496	335.503	379.947	291.534	345.105	281.157	248.897	295.21	406.687	192.647	334.311	344.607	230.681	262.256	327.092	408.593	286.325	NM_001358
914	201386_s_at	285.841	107.161	184.237	113.547	203.831	166.301	131.411	190.637	200.107	170.346	107.236	275.395	238.346	215.535	139.41	247.321	272.191	231.9	137.857	233.792	286.64	213.145	229.531	161.879	173.498	209.68	109.686	117.004	283.288	215.817	105.624	220.245	264.954	210.467	230.865	171.93	185.304	211.878	175.414	111.967	232.905	209.148	150.633	188.502	232.028	232.834	214.985	AF279891
18200	218836_at	207.823	87.999	131.034	138.742	178.299	162.646	137.145	152.754	152.962	201.732	137.731	192.04	148.538	317.565	238.749	202.689	250.269	253.071	99.7829	198.036	340.728	173.127	200.136	121.174	129.496	213.982	125.638	135.166	135.903	140.494	175.313	248.698	304.86	209.458	217.956	193.955	165.189	246.005	244.148	131.208	199.182	220.57	163.687	140.593	219.102	191.881	129.131	NM_024839
20110	220746_s_at	84.79	55.5222	71.4747	66.7762	82.8804	83.9599	71.7096	81.8981	56.1743	68.7337	89.8425	98.4575	72.1132	101.273	92.8777	111.903	88.2069	97.6097	69.2404	73.6601	91.8768	104.09	75.9792	75.9768	64.4466	76.0546	61.3361	87.6281	81.9017	68.0963	73.7349	111.037	83.5394	92.6543	113.623	87.0897	78.8155	76.1373	112.064	73.1524	82.4111	98.9859	89.1419	86.3719	79.8906	92.5589	67.994	NM_016290
7151	207630_s_at	81.7866	99.1284	85.7307	126.535	90.206	121.427	141.751	100.254	82.293	68.004	81.2354	87.7042	117.988	115.59	89.3371	124.531	72.1955	128.147	98.2187	78.3521	101.147	104.437	114.9	84.9918	83.5921	77.5133	85.6335	85.691	110.676	121.198	88.4942	116.816	109.102	97.4723	130.165	93.2472	100.609	103.825	110.897	73.2981	99.846	88.0764	109.317	127.51	115.655	133.862	86.5582	NM_001881
9453	209967_s_at	69.8196	60.0591	72.4911	87.8581	71.9821	75.8186	86.5753	81.3071	87.7071	79.8916	81.569	134.288	113.109	97.2801	55.7661	80.569	74.4592	143.384	46.2922	51.0767	80.4176	96.5866	75.6577	73.7045	70.7176	78.2003	74.4776	61.021	104.816	113.411	73.9157	96.3656	88.1168	81.5614	117.83	67.4457	52.7631	64.8651	116.057	50.5849	96.6929	100.972	75.3194	163.03	125.039	125.404	76.2608	D14826
9655	210171_s_at	10.1775	9.94069	11.0845	3.01685	4.66566	5.27176	7.57801	7.07813	8.22185	10.7029	8.23697	4.7614	13.0977	7.05308	5.48709	10.9878	6.82475	6.41204	10.4102	4.79652	5.93913	7.7573	6.3731	8.38742	6.40591	4.21636	4.59279	11.1516	8.12821	5.47537	14.4181	9.12257	2.18931	7.65219	5.47851	9.53986	8.09542	7.50102	8.02767	5.97894	8.24389	8.90776	10.9689	4.27072	4.247	9.82888	11.5942	S68134
13887	214508_x_at	64.1716	56.069	60.9635	75.2771	61.1091	70.6616	73.2015	59.3289	69.5406	72.1004	67.7993	81.8641	79.8466	80.5611	43.8591	86.9707	67.7719	104.919	53.8641	53.781	78.6796	82.9086	83.4082	77.0319	69.1552	72.4187	65.572	52.214	82.7198	81.4452	67.2231	78.1021	75.5591	72.7102	90.8844	57.5459	54.248	65.016	85.2301	46.3761	84.7439	91.2933	73.695	121.63	94.4006	96.3762	68.9208	U44836
13961	214583_at	17.3917	13.1555	18.1025	14.9733	12.4489	8.91523	11.8775	17.2104	14.9416	14.6233	12.8032	19.0725	11.5453	21.3488	6.9756	10.8397	10.0773	13.911	14.6294	12.7965	8.63774	11.0779	11.163	10.4705	11.0657	10.4616	12.4603	13.2051	17.8159	11.2594	16.7293	8.87214	10.6119	12.7052	9.52563	21.221	13.7289	9.56052	18.8581	13.7174	11.3433	9.46521	10.4084	12.6716	11.6123	17.2306	13.1687	AI268381
7878	208377_s_at	16.5918	18.5787	9.99185	17.0179	8.9162	12.3011	11.9266	20.363	16.1852	5.34137	13.3961	6.40575	16.8343	10.5228	17.9125	8.66803	13.8043	18.752	17.0407	12.2188	19.7325	14.2117	10.9165	12.7713	13.5141	16.5051	19.313	17.4197	15.9623	17.3894	14.083	27.4296	8.06927	20.8349	14.7695	15.3908	13.943	15.7424	22.3044	17.5762	10.6123	17.3689	14.8384	8.00863	12.3332	12.3138	16.4948	NM_005183
17306	217941_s_at	190.132	98.11	132.424	244.09	178.376	347.753	284.951	268.285	270.466	165.593	367.922	538.952	430.051	528.561	386.561	487.51	591.108	481.224	241.936	251.007	362.29	346.163	446.681	387.968	461.425	280.432	279.417	429.317	521.499	435.447	347.607	547.941	409.033	692.687	753.519	573.22	420.921	372.304	573.169	375.224	507.839	422.484	415.192	478.37	542.632	780.391	371.821	NM_018695
19304	219940_s_at	89.486	42.9779	61.1259	50.6076	59.2101	55.9362	46.927	67.3114	43.3817	48.4509	43.2496	48.5977	50.665	71.4538	49.9149	73.741	64.8892	68.9536	35.1552	54.1357	90.5917	60.7841	60.9395	41.9405	48.6781	54.3062	31.3821	36.4669	75.8432	49.0406	41.7503	67.0613	81.1115	76.0395	87.4961	61.2339	54.6553	70.8626	46.0482	36.063	63.3129	66.9785	51.5948	59.4981	75.3482	78.9193	50.7015	NM_018386
8415	208920_at	264.913	189.54	287.981	166.601	301.366	189.034	419.724	362.46	380.42	281.865	516.783	579.452	413.428	489.722	179.249	449.417	295.101	583.866	220.764	405.751	629.536	332.462	366.627	467.108	387.047	292.509	375.306	375.781	366.436	374.925	371.292	317.4	348.708	305.223	512.255	264.955	477.536	424.276	403.673	465.23	332.439	453.095	363.75	404.924	462.571	637.505	315.393	AV752215
8416	208921_s_at	497.419	249.032	389.745	214.37	478.095	341.5	570.008	552.04	442.47	415.902	421.727	710.194	459.271	642.578	276.437	463.611	491.364	731.883	259.982	505.241	638.36	716.109	648.628	480.924	396.472	437.671	310.315	349.675	608.515	390.286	378.752	410.93	560.231	469.863	708.513	377.876	516.2	599.259	426.697	374.623	566.318	592.352	489.132	482.277	579.463	698.544	421.3	L12387
17728	218363_at	140.509	93.5347	125.014	108.569	100.922	114.153	94.5436	137.117	90.3522	117.692	118.031	97.648	138.133	88.7418	109.916	141.358	118.848	111.262	91.9364	143.271	150.212	148.643	124.613	131.843	127	127.138	102.796	130.028	142.691	129.289	98.9906	118.702	124.106	157.149	153.644	108.939	132.43	153.735	119.02	109.069	140.38	141.805	128.296	135.987	153.601	127.2	114.812	NM_018199
2769	203241_at	83.9864	60.439	87.8795	56.3123	75.0669	62.0638	55.4032	70.6187	70.9603	78.0906	80.7493	122.293	96.4709	117.278	93.3822	90.8178	121.542	90.6035	82.9026	83.5138	64.7539	74.2486	78.4565	89.7365	75.2346	84.7749	68.4453	71.9204	85.6101	87.4745	76.2489	88.7259	99.2991	96.0291	72.9725	107.626	70.0842	56.5817	92.2468	86.1772	84.0943	80.6219	67.2253	68.4974	66.3247	104.23	85.5798	NM_003369
7115	207594_s_at	118.198	95.8558	84.1825	50.5394	67.3499	64.5772	59.1197	81.6066	101.511	47.1117	33.33	46.994	81.7502	37.5932	41.7198	46.8008	78.1859	35.7904	49.3589	62.0252	44.7729	42.7733	48.385	70.5936	104.715	63.1069	47.3132	40.7488	74.9848	73.8914	41.5739	52.3356	32.2804	61.0593	42.4168	54.2469	50.471	45.5967	37.2289	44.4091	65.1851	52.5245	52.4975	36.7371	47.4668	55.0037	112.342	NM_003895
12171	212786_at	85.7235	77.8976	75.6219	81.2772	90.8324	55.5256	51.5807	72.4428	95.9024	72.3013	111.402	99.8946	98.8031	131.492	75.0159	83.7388	95.2663	82.5835	60.6147	106.443	56.8927	92.7075	68.5259	85.597	85.8696	81.9346	73.2905	90.6633	83.0403	85.5451	83.1377	70.9328	78.1949	108.489	88.7893	84.57	109.825	91.8843	106.19	90.7801	120.233	112.137	95.3024	99.9319	106.951	85.4898	85.5035	AA731693
12373	212990_at	475.128	401.71	471.767	248.987	597.884	146.635	172.575	529.308	684.22	409.784	362.854	277.016	536.035	425.508	155.411	221.115	276.162	181.546	108.593	302.154	78.4785	147.336	214.782	356.406	497.375	554.34	341.786	145.634	370.651	365.159	428.995	141.849	200.934	232.236	189.623	180.293	254.218	115.343	238.049	113.453	522.703	92.8177	180.205	175.658	257.699	276.687	795.599	AB020717
17728	218363_at	140.509	93.5347	125.014	108.569	100.922	114.153	94.5436	137.117	90.3522	117.692	118.031	97.648	138.133	88.7418	109.916	141.358	118.848	111.262	91.9364	143.271	150.212	148.643	124.613	131.843	127	127.138	102.796	130.028	142.691	129.289	98.9906	118.702	124.106	157.149	153.644	108.939	132.43	153.735	119.02	109.069	140.38	141.805	128.296	135.987	153.601	127.2	114.812	NM_018199
2818	203291_at	99.5959	70.4343	84.9643	77.9454	91.7381	87.104	95.6687	99.9974	82.5008	81.1304	98.7773	102.243	82.6991	91.6899	86.1259	108.641	54.159	99.2803	39.4104	76.4056	115.103	93.0379	88.5195	69.2158	75.3829	82.2576	66.8534	71.0564	68.1263	84.2084	83.1904	91.532	103.941	73.6796	108.616	71.1002	80.0236	101.409	87.6055	67.9583	98.017	97.3294	87.2858	97.1499	114.272	99.1826	93.9625	NM_013316
5659	206133_at	80.8479	63.8105	60.3503	84.9706	66.4704	81.3495	76.5904	70.9086	66.7708	70.7092	69.3716	51.9606	78.9362	59.609	64.0864	75.5755	56.8176	62.4205	91.3751	66.361	69.2687	77.6647	88.5694	62.9467	80.3712	56.5083	64.3083	94.8631	70.5899	73.4417	84.1269	63.3879	57.5361	63.9303	75.855	96.1069	57.2501	109.287	57.0115	72.7315	71.8025	72.9028	76.2585	54.8446	66.9286	63.1965	59.4634	NM_017523
6191	206665_s_at	20.5608	7.0712	13.9869	12.2373	3.67949	6.23535	3.61074	11.7469	13.2445	8.3109	5.52421	0.844111	16.6212	29.3083	6.31242	6.20663	24.0131	2.27771	9.59775	12.3009	5.48027	15.6537	12.6401	12.4863	16.6712	9.47777	1.51588	4.83831	21.6346	23.0226	2.40378	14.8058	2.35084	18.0132	14.4981	14.192	14.6674	12.8831	4.85234	8.61418	23.438	15.4412	10.5822	11.9459	15.6515	15.7819	11.498	NM_001191
9687	210203_at	78.8129	95.5914	74.1796	163.79	74.7676	113.356	118.172	100.632	84.3772	74.8178	92.8345	60.6962	95.015	37.086	139.036	87.4633	46.0822	73.6494	71.0952	72.0107	94.3317	76.7899	99.8496	95.8885	79.4931	62.2537	104.644	106.885	71.3183	82.4984	111.531	60.9671	74.8996	68.7025	64.4865	77.4641	88.1098	130.451	99.8277	58.9767	86.9325	78.8955	109.934	87.7649	107.407	97.1725	76.4328	R64001
9688	210204_s_at	11.4052	11	11.5321	10.4375	12.2537	12.928	20.1758	15.7132	8.95615	9.85038	14.6242	13.9695	15.7391	9.5222	10.4875	12.0375	14.816	11.4621	15.6714	13.1826	13.447	10.7986	9.85125	12.1519	10.3809	13.3304	14.5902	10.307	12.6282	10.6245	12.4728	15.3706	10.4593	14.0543	4.84009	16.3092	16.8365	7.38568	12.2758	6.64938	16.7881	8.3688	14.7302	10.3148	11.1554	10.6412	11.5917	U71268
10321	210866_s_at	39.7441	42.7176	50.8742	38.651	37.248	49.6815	38.9682	41.5667	33.8819	41.7537	31.7422	22.3533	30.9975	17.5263	36.4647	44.5273	31.7058	25.5115	40.4253	26.4333	24.3696	29.143	36.8833	33.4661	39.6685	27.9367	38.3738	35.4934	38.2501	38.2265	45.159	42.9111	25.1552	30.5642	37.2689	23.4392	28.8338	36.5907	26.3346	34.344	41.8888	30.365	39.3417	35.9141	36.3445	34.3068	42.4116	AF180475
10322	210867_at	12.3704	9.45153	16.3032	15.5396	14.3239	9.20935	13.5682	14.8109	14.4263	11.6655	15.5098	7.04437	14.8846	19.3886	11.435	18.483	8.30314	10.6148	9.49642	10.3822	7.26546	13.0651	13.5529	11.0724	12.2274	8.71657	16.3062	11.5152	11.3768	11.2381	12.1079	13.3871	6.83481	15.8541	16.4749	18.9528	14.8833	14.9561	12.2128	15.9728	12.5831	9.94816	12.4889	11.5768	9.91285	10.1587	14.7817	AF180475
11697	212312_at	121.518	52.5513	113.255	81.119	78.8697	61.8096	56.1118	66.5983	103.979	87.654	116.975	147.454	146.129	175.332	171.716	96.6193	84.979	92.3607	65.013	99.3643	26.9961	131.765	95.9438	82.2103	119.677	134.75	54.7624	99.9802	137.809	140.253	107.501	135.783	131.028	165.994	158.156	105.162	96.5267	98.9249	251.489	137.697	151.45	144.724	126.212	126.56	141.294	122.623	122.974	AL117381
14411	215037_s_at	44.2617	33.0632	33.7427	25.0997	25.424	27.749	21.7539	28.8428	39.3883	19.5142	16.2898	4.26389	38.0125	50.8883	22.8408	12.4408	54.0089	25.7869	18.0909	31.6601	14.4323	27.4711	28.5624	34.1883	40.0647	20.1682	17.7684	16.5382	40.4493	39.9276	15.8249	29.0923	10.2309	42.8649	28.339	30.0786	30.1111	28.3442	15.4912	18.7285	45.8425	38.3637	32.0739	33.2257	35.2326	34.5496	38.0326	U72398
12171	212786_at	85.7235	77.8976	75.6219	81.2772	90.8324	55.5256	51.5807	72.4428	95.9024	72.3013	111.402	99.8946	98.8031	131.492	75.0159	83.7388	95.2663	82.5835	60.6147	106.443	56.8927	92.7075	68.5259	85.597	85.8696	81.9346	73.2905	90.6633	83.0403	85.5451	83.1377	70.9328	78.1949	108.489	88.7893	84.57	109.825	91.8843	106.19	90.7801	120.233	112.137	95.3024	99.9319	106.951	85.4898	85.5035	AA731693
15069	215696_s_at	186.837	124.451	162.887	124.951	223.463	103.386	98.8017	160.393	114.443	108.118	141.634	232.913	124.591	209.149	115.05	108.541	130.731	127.273	90.604	129.934	117.699	110.706	98.2736	89.165	95.028	152.677	106.777	112.369	140.957	129.469	122.34	117.299	164.03	150.169	149.607	123.403	121.635	108.228	177.1	136.073	153.232	139.646	124.087	111.977	129.712	146.718	116.913	BC001404
140	200612_s_at	140.696	137.664	139.489	152.018	139.49	61.3173	82.4079	221.076	105.294	206.911	235.168	95.7227	210.65	233.933	127.311	178.995	118.654	166.483	132.359	126.501	68.0059	217.972	136.463	171.582	142.475	167.311	250.023	175.454	208.668	100.838	264.096	92.738	27.1492	120.047	181.441	202.026	96.156	131.854	127.359	147.198	183.819	143.932	136.755	189.963	174.406	163.468	169.355	NM_001282
143	200615_s_at	130.901	99.0395	113.386	61.2958	93.709	96.7106	79.168	131.413	169.999	153.709	131.925	146.807	183.637	129.061	113.177	129.264	142.419	130.117	116.696	141.193	193.186	155.182	138.793	145.88	152.971	189.001	119.385	116.097	182.085	167.666	97.1352	110.718	132.629	137.414	130.258	119.231	123.3	186.192	97.6152	105.678	182.722	154.131	135.387	135.935	146.528	174.472	146.632	AL567295
8474	208980_s_at	3677.47	3460.23	3486.52	2151.82	2875.76	2550.43	2143.56	2548.6	3508.25	2439.09	2528.06	2612.08	3758.18	3037.66	2090.75	2430.97	4269.71	2456.47	2534.98	3778.18	2523.12	3828.54	3277.33	3300.7	3011.65	3713.79	1427.82	1785.09	4467.92	3308.6	1823.32	2913.45	3413	3257.31	3279.61	2520.94	2985.83	3390.73	1929.47	1878.58	3138.67	4424.93	3605.47	2866.68	3679.72	3169.97	3561.42	M26880
10719	211296_x_at	7014.41	7150.45	6674.27	4767.07	5325.33	5210.54	4534.7	6087.06	5413.2	5874.5	4714.75	4628.08	6666.14	4323.6	4381.92	4341.33	4443.14	4064.74	4473.88	5035.42	3835.76	5621.58	5028.28	6546.45	5977.03	5432.45	3976.01	5408.05	7351.01	6409.54	4472.54	4491.11	5342.44	4280.07	4657.55	3949.28	4100.95	5177.51	3619.48	5031.27	5670.01	6340.27	6320.45	4943.2	5158.63	4533.22	6437.25	AB009010
19328	219964_at	48.4555	61.0834	58.9998	81.169	45.1324	76.7541	70.3176	61.0894	48.3915	52.0245	68.9081	53.0998	62.6666	62.5847	73.658	113.832	46.6445	41.6185	97.1718	43.9359	99.0036	53.4999	75.1034	57.0861	60.1878	50.2283	50.517	62.4952	54.9843	61.8572	63.6378	62.4243	41.9653	40.0197	54.5704	48.8427	47.4417	55.0832	103.034	68.024	63.7206	52.8707	64.5484	63.1403	54.6648	41.5414	40.5495	NM_017744
17273	217908_s_at	310.413	260.541	263.109	107.496	276.846	107.718	110.974	304.516	147.113	137.105	94.8765	171.419	129.823	106.272	67.8724	104.133	89.81	90.6518	58.4014	93.4583	82.5628	77.5688	88.6443	110.222	111.589	148.815	96.5243	68.9516	132.898	78.9536	85.1045	73.7211	105.616	114.463	94.9755	77.1934	98.6488	58.8961	85.8868	63.6523	134.51	84.0681	100.395	74.5711	105.674	131.076	155.05	NM_018442
17559	218194_at	193.603	95.778	121.374	120.722	184.355	173.232	155.527	169.72	332.736	313.026	200.163	365.517	289.606	337.859	206.222	267.126	393.59	318.911	158	235.813	331.853	267.26	251.807	252.349	234.481	284.228	203.666	182.331	286.364	263.963	212.057	253.21	308.978	254.448	244.948	205.108	214.818	197.058	253.259	143.109	248.401	300.251	195.618	177.698	263.265	280.679	301.647	NM_015523
17630	218265_at	87.9146	53.9477	71.7712	57.874	76.4852	60.9848	58.1624	55.8169	68.6643	70.3282	85.9521	99.8973	71.3958	143.07	83.9258	81.3249	101.977	105.972	56.7077	79.4529	82.0715	80.8563	76.8967	66.4823	64.6212	83.5846	57.7116	54.0882	81.4948	63.6928	82.8955	95.7618	73.8623	87.0308	96.8699	87.9711	84.266	67.9516	105.314	66.171	93.904	79.7643	76.6239	82.6086	91.9014	96.0476	79.0239	NM_024077
6655	207129_at	46.1278	46.4809	27.0461	51.4063	38.5825	41.25	55.5319	48.9778	38.4088	34.2157	35.8425	35.0736	48.1962	24.7742	38.8898	40.4757	50.3173	42.6818	32.0136	36.7845	43.197	47.8747	47.063	48.0379	45.8649	32.9234	55.1762	55.9575	42.1208	47.7001	45.8392	31.4297	45.8023	37.2013	35.8812	39.0855	39.0247	44.6199	42.1612	46.4366	38.7417	48.27	60.6956	35.758	60.1981	35.4633	32.3399	NM_007220
13461	214082_at	22.4614	40.9886	39.3894	52.6192	26.3104	43.5501	41.9822	30.1172	35.2507	39.7229	43.215	29.1274	34.7137	35.1234	40.2131	40.0231	34.3901	38.7826	40.2679	45.7272	24.9063	35.9797	39.0488	36.6195	42.9416	40.3507	48.2111	41.7735	39.1524	38.675	55.0828	41.3179	28.9043	32.227	31.912	32.734	43.7142	34.4488	31.8637	49.9521	38.6561	26.9282	38.7618	33.2382	33.7882	33.3871	36.5204	AW003516
20113	220749_at	33.322	27.0117	34.2945	22.3358	27.0004	27.0953	29.2386	31.0292	30.4886	36.5885	32.0634	29.7419	32.436	24.4063	33.9303	30.771	29.3416	29.8153	36.1654	34.0114	22.8082	29.4693	30.7702	37.6848	27.472	33.2789	32.4421	36.3264	28.4504	23.7956	28.9408	31.6922	28.308	30.5194	22.6693	24.6272	29.3362	26.8854	39.0933	39.8804	25.3317	38.1856	32.8225	27.3629	28.1062	27.1325	31.4883	NM_024688
6068	206542_s_at	205.756	203.18	223.332	118.75	229.275	108.397	120.813	246.343	176.978	141.31	139.652	150.34	165.402	186.935	62.5924	215.82	166.325	126.844	112.381	131.065	205.409	110.805	113.232	180.419	184.472	180.52	169.998	129.915	167.936	160.809	165.279	144.139	151.738	165.741	145.052	151.124	184.183	157.133	106.031	116.681	201.571	117.442	110.285	155.243	221.997	217.449	236.697	AV725365
6069	206543_at	13.6998	11.5998	14.934	10.1892	10.3566	18.1405	15.9866	33.0468	7.21815	14.0663	7.97699	6.98906	6.11953	12.6774	13.0366	14.9312	8.94604	7.54584	11.5287	14.4097	8.51288	5.52811	6.9277	10.6451	9.11584	11.1274	14.224	11.7841	8.77579	8.62006	11.1011	12.5617	7.61374	5.51203	10.3825	8.14322	9.00443	7.00263	8.50499	6.41503	9.29525	7.4659	7.89877	9.373	9.89672	12.4913	10.7725	NM_003070
6070	206544_x_at	141.571	117.648	146.531	38.5968	94.158	59.8621	57.6223	160.238	104.018	55.5105	36.4958	44.3789	115.932	50.6819	11.621	53.6452	76.3771	48.1301	36.9585	50.6259	34.9384	54.0292	57.4433	66.4014	121.085	65.9836	49.4661	47.5504	117.419	85.3923	45.8315	54.3568	48.786	83.181	66.558	59.5392	88.6461	60.3375	24.084	42.1727	106.511	35.1763	50.6638	82.982	107.161	114.096	131.873	NM_003070
9050	209558_s_at	238.757	143.771	187.889	230.925	205.509	132.25	197.944	126.322	228.461	261.753	300.788	232.864	324.925	413.36	401.663	255.149	469.725	233.509	335.194	432.995	264.391	319.071	190.807	341.29	228.591	267.669	207.914	330.143	185.1	337.342	301.668	433.024	413.613	444.426	355.293	392.966	418.548	365.33	471.345	491.722	366.574	328.378	239.915	407.774	339.631	274.517	208.373	AB013384
9051	209559_at	45.4994	29.414	39.2435	56.2781	49.4577	19.2791	25.686	26.1645	40.5143	36.0808	24.9765	21.5876	53.5867	51.9859	46.1864	32.7717	63.1582	26.98	44.1842	68.8273	35.4127	45.6634	28.3297	48.9487	47.4252	38.2203	32.1202	28.4162	32.3605	47.4098	26.027	59.789	36.432	66.5157	55.4649	57.8655	65.0102	55.4827	37.4113	55.5618	53.4225	47.0131	43.615	42.0153	43.3732	52.7151	40.3925	AB013384
11643	212257_s_at	79.8542	61.5361	71.0784	37.1549	39.8482	43.3498	41.8106	63.928	58.6617	38.3154	27.7588	31.0692	76.1869	28.9862	21.1877	53.5547	44.0915	31.2655	41.1296	38.0933	40.732	46.8313	41.73	52.4813	56.6784	38.752	31.3374	34.6861	74.6165	68.0088	34.8933	36.5845	19.549	38.1657	49.0412	44.575	52.8591	52.9764	18.3588	34.8854	70.8226	31.3169	41.4281	49.1749	64.1696	67.3663	76.2695	AW131754
11644	212258_s_at	16.4232	13.9431	17.2132	16.0836	7.77988	24.4815	25.5798	18.2014	14.3891	15.4787	15.995	19.842	14.8979	19.881	27.5697	33.9648	18.3038	18.3052	17.9044	12.0509	15.4143	13.4211	13.4122	16.3241	14.8497	11.9328	21.9912	22.2397	16.2771	6.71533	21.0421	24.5674	2.07296	15.8462	21.1977	19.0267	17.0388	15.8234	29.8854	18.4939	18.1807	19.9342	17.2348	18.1486	18.8315	22.9018	19.2338	X72889
17072	217707_x_at	290.315	309.645	303.384	249.153	365.768	193.446	257.52	338.904	277.147	242.102	276.359	269.014	259.392	241.672	181.475	261.131	179.307	268.786	169.88	247.926	353.565	231.964	208.431	253.22	293.772	285.209	319.485	233.402	247.604	205.118	303.987	232.731	250.623	223.167	223.094	210.592	294.805	276.871	250.174	242.816	301.809	208.055	217.079	274.723	365.976	350.765	348.377	AI535683
17539	218174_s_at	18.9965	21.7436	19.8243	19.5927	24.478	22.7329	20.3596	18.1571	24.1358	22.9146	25.487	24.8663	26.4201	28.6806	17.4846	17.2286	22.5896	22.5913	20.3614	26.8867	26.1743	34.9976	23.979	27.0999	28.6868	22.2519	18.748	24.0328	26.4209	19.5353	19.0187	17.7037	14.9576	19.8927	21.5724	24.3306	22.2473	30.06	25.6735	18.1183	25.6065	24.7435	25.5121	24.3897	24.2618	24.9926	22.6119	NM_025125
17887	218522_s_at	109.431	99.7518	141.802	68.1992	99.4596	62.9258	47.9811	77.8064	75.5335	47.2	63.1702	76.0279	74.705	99.7002	50.3562	28.114	62.9416	51.9948	37.266	54.7056	21.7185	62.4791	45.2486	61.0856	57.7959	70.7251	42.764	42.7984	76.0397	79.6616	44.401	45.758	81.7574	63.6394	68.1623	59.6963	53.0546	37.7864	93.3995	71.2408	90.3846	89.5077	59.7462	44.6609	45.363	51.0707	53.5398	NM_018174
21914	38340_at	288.205	176.384	227.907	246.164	223.001	131.868	203.256	174.359	281.826	215.41	257.74	198.932	386.495	476.063	367.471	226.803	546.944	204.382	284.609	465.062	289.097	383.415	209.669	359.988	329.929	276.339	210.838	270.443	271.776	401.809	248.066	479.933	408.029	506.877	388.733	410.493	469.068	363.543	506.713	590.574	479.859	488.621	318.344	474.677	400.889	327.083	243.356	AB014555
5974	206448_at	756.842	610.64	662.967	397.961	748.617	188.132	184.44	711.432	270.937	171.733	157.282	283.252	271.427	208.964	152.365	117.836	252.227	150.489	200.377	202.168	135.33	102.077	152.17	207.981	269.117	213.404	200.829	127.576	259.394	291.275	167.581	210.64	147.434	240.29	156.806	282.432	205.127	107.699	164.791	123.529	246.353	93.9388	129.479	170.595	138.538	264.176	246.807	NM_014951
9825	210346_s_at	100.271	48.9093	72.7789	101.368	69.8771	65.4411	81.0533	75.8998	60.3394	69.1595	67.8353	89.8195	69.7499	112.731	93.8955	127.303	69.1816	102.35	64.5684	64.4047	107.01	73.0134	96.7219	67.5698	62.0222	80.7654	57.1424	66.5227	64.4096	60.6251	66.4277	135.4	121.88	74.3233	146.203	87.6664	88.708	65.6327	131.833	71.6478	90.9482	83.6715	82.8748	121.745	92.1479	121.946	59.1298	AF212224
17511	218146_at	385.16	250.799	469.392	245.779	478.043	389.984	277.627	427.265	456.078	432.277	476.918	617.596	430.751	395.669	391.748	441.604	395.829	369.491	361.212	544.323	430.963	364.769	429.533	449.552	442.731	403.188	442.376	428.535	458.539	400.174	448.815	507.953	446.598	495.253	428.265	482.269	486.26	442.828	396.4	454.878	411.482	379.8	439.306	399.587	452.926	456.185	450.727	NM_018446
17512	218147_s_at	47.0194	20.3949	35.7906	22.8571	34.7949	29.9014	23.2072	33.7792	52.1656	49.6649	56.0523	88.5619	54.2976	80.6176	48.6054	53.0564	53.2459	71.2749	28.7629	52.8527	61.6634	54.773	48.7687	58.6033	51.3075	61.6367	41.8616	39.1967	54.1044	51.5249	59.2064	40.1728	58.8491	48.5691	62.1388	40.66	51.4378	51.3302	71.7211	37.2612	50.6825	58.5264	43.9974	38.3938	47.4089	64.0378	47.2148	NM_018446
1124	201596_x_at	20.4281	18.0482	15.4194	15.344	22.8898	24.2221	26.5906	21.0682	37.8927	21.6	38.3648	26.5073	28.5514	38.2943	27.5298	27.2419	25.135	28.9472	32.6687	16.3635	19.9806	29.6678	36.7745	27.4336	38.6431	42.1297	25.8156	37.4847	29.6389	33.5683	30.5049	25.3537	27.3907	20.6777	32.9415	29.3034	19.7688	26.7073	28.5092	38.87	38.4847	28.7089	32.4083	31.6735	25.2175	27.0248	60.3384	NM_000224
1267	201739_at	502.023	56.6726	217.817	231.055	277.411	619.351	296.857	341.422	181.756	260.027	274.413	428.302	390.633	666.332	631.488	591.969	929.11	525.411	634.825	378.064	513.293	255.356	562.77	172.026	266.69	396.976	124.162	346.365	312.822	389.156	253.388	690.873	743.598	761.92	608.405	966.882	410.941	360.693	1091.82	259.749	502.967	324.665	276.169	515.557	474.104	497.838	213.961	NM_005627
12674	213293_s_at	111.564	26.2961	45.8366	75.4952	54.9655	219.96	89.1046	109.506	102.427	163.306	182.643	496.11	149.042	234.242	87.66	317.465	109.138	172.621	314.219	90.2008	85.3526	117.512	175.673	140.974	136.397	278.817	146.299	163.907	356.554	142.358	136.176	185.702	302.524	152.489	263.813	482.352	96.3988	78.9949	153.219	114.839	175.839	130.161	264.64	260.223	200.323	313.945	97.5469	AA083478
8500	209006_s_at	60.2607	27.2959	34.8506	25.1403	36.5678	48.5827	36.7408	44.6993	36.5746	32.4263	42.0383	52.4019	53.2992	52.18	16.2541	16.7513	43.7295	35.8603	62.0379	50.457	13.9985	18.0924	32.3081	45.5213	49.2307	34.1062	41.1523	42.3099	59.5932	45.0068	39.2328	21.7563	12.9485	48.3716	57.5505	113.108	56.985	17.1902	30.1358	65.3689	43.1343	13.1045	38.3553	61.4722	65.1643	79.7415	44.8751	AF247168
8501	209007_s_at	214.087	69.7549	75.1077	164.758	74.3029	180.346	151.177	154.937	144.875	169.301	151.744	238.564	150.368	212.563	269.087	397.775	214.971	306.466	164.159	231.208	205.702	187.471	239.529	165.677	161.635	229.356	179.969	155.317	144.332	120.546	131.721	287.689	356.521	191.703	309.08	283.625	274.708	157.652	357.399	187.146	254.221	185.311	227.826	261.506	277.921	367.221	136.588	AF267856
17306	217941_s_at	190.132	98.11	132.424	244.09	178.376	347.753	284.951	268.285	270.466	165.593	367.922	538.952	430.051	528.561	386.561	487.51	591.108	481.224	241.936	251.007	362.29	346.163	446.681	387.968	461.425	280.432	279.417	429.317	521.499	435.447	347.607	547.941	409.033	692.687	753.519	573.22	420.921	372.304	573.169	375.224	507.839	422.484	415.192	478.37	542.632	780.391	371.821	NM_018695
19311	219947_at	5.22851	7.09521	5.50083	4.49497	8.03596	7.83058	2.58474	4.52236	8.4551	6.60393	10.1451	13.8991	7.33016	15.6775	11.201	17.5718	7.38625	4.08421	12.3225	8.93818	8.38901	5.13905	8.07639	13.0354	7.80838	12.4075	13.1849	2.41287	7.45508	6.13653	11.6537	13.0154	7.65104	15.0397	9.43046	15.4363	9.43969	6.19215	12.04	7.53339	6.9752	7.25324	10.2697	8.29763	7.90944	6.41003	8.78868	NM_016184
21084	221724_s_at	25.3671	31.3559	25.7819	23.0398	24.9245	34.1706	32.8045	21.2523	27.0563	19.0959	23.0558	27.9523	21.4907	15.1346	25.1439	16.592	22.1281	14.3171	16.3456	20.9315	18.5249	21.4106	31.1302	27.609	22.4584	16.2492	17.5814	23.1426	20.2226	21.0231	16.7224	24.407	19.0151	22.4629	25.0449	18.4211	15.0841	26.3721	22.4925	26.1235	26.0755	21.9796	22.8395	21.7583	22.8379	21.5542	24.6063	AF200738
8090	208592_s_at	12.7897	14.3203	9.61529	12.826	11.1366	10.712	7.40466	11.8594	7.74988	18.9607	9.92702	12.5426	12.1035	16.9476	13.7716	17.8401	7.23714	17.5003	12.3303	15.2509	11.8705	7.39896	8.05162	7.00036	10.4696	11.2531	10.7668	21.0862	10.6907	7.42663	21.9179	6.6192	5.51526	12.8577	16.1025	21.2276	7.18963	6.50107	9.35308	13.582	13.6663	9.62931	13.323	7.46395	10.4142	9.15594	14.0676	NM_030893
15157	215784_at	7.8639	8.95797	10.1755	11.2952	5.63703	9.67814	5.99616	5.71954	6.77407	6.45897	8.24565	5.08225	5.20064	5.80174	5.20482	6.58443	2.46167	4.02109	7.039	9.38867	4.94689	7.13573	6.87478	5.71626	5.02757	9.24968	5.66303	9.38344	5.13406	8.51405	12.0937	7.70883	6.91333	5.61282	1.02543	2.74344	2.60062	0.021266	5.59353	8.98026	5.96769	4.74556	7.45887	6.66991	5.75253	4.12206	8.37052	AA309511
18115	218751_s_at	230.851	230.468	229.602	87.235	265.785	10.6935	66.5886	262.534	45.7051	57.0126	39.0063	41.0748	55.8475	73.0846	45.0709	23.907	37.0573	38.5301	20.2483	36.1007	8.11187	35.7187	48.8068	33.0114	45.1898	57.3634	37.823	32.4639	49.103	43.8207	51.2024	37.1991	8.48804	43.5757	44.5286	37.4164	38.4382	29.0667	12.0154	33.5001	44.598	25.7191	27.658	30.4563	46.0041	57.1863	154.044	NM_018315
2344	202816_s_at	42.0564	21.6073	35.5571	28.9878	30.3858	46.3848	31.1282	36.1382	36.9991	33.0722	29.1683	34.7398	52.2849	44.4822	18.3342	46.5811	46.4761	26.386	34.7044	38.9147	30.5177	33.9665	43.585	35.4421	51.6237	37.368	28.8487	25.9254	67.367	47.1781	27.1967	32.8646	30.2619	66.5745	47.3074	45.7533	48.8664	25.1016	22.2921	25.8264	41.3372	25.4068	36.1878	42.9997	40.4687	44.1509	47.51	AW292882
2345	202817_s_at	29.298	12.765	35.806	19.1794	33.72	24.7469	17.8721	31.2598	32.7703	33.5969	27.5661	42.8659	54.0452	48.0872	19.5321	36.7917	44.3498	27.9808	30.9816	26.7475	25.6855	34.1169	43.9864	34.2709	44.7328	36.5385	21.4556	17.7489	62.4046	40.5108	25.0095	36.9711	32.6259	46.9059	43.1614	22.7477	44.1442	27.2021	31.1484	22.8269	35.7757	30.6423	26.8186	34.2756	42.6019	44.9454	52.738	NM_005637
3350	203823_at	92.7618	56.1788	90.2962	72.1833	99.7583	100.299	69.7814	103.313	193.848	198.726	163.956	147.848	164.455	216.682	138.858	130.372	171.517	191.413	140.11	150.702	156.446	180.08	156.948	160.27	154.564	206.245	147.938	132.66	153.335	176.402	153.788	172.531	168.416	149.63	171.118	153.161	146.37	118.792	164.699	174.249	184.456	193.007	130.692	156.475	140.65	152.182	179.641	NM_021106
4304	204777_s_at	720.057	221.942	660.86	303.914	319.03	440.246	343.823	423.954	544.766	511.045	464.623	1091.15	941.391	974.516	1023.88	614.335	1148.49	661.501	887.065	752.468	572.066	461.747	444.948	839.553	851.748	634.627	477.343	562.216	753.378	1074.76	470.47	774.155	1132.91	1011.02	689.907	1058.49	803.204	685.352	1164.73	771.775	573.933	734.101	436.252	721.724	518.441	672.918	552.752	NM_002371
9440	209954_x_at	36.8523	37.9342	31.9469	49.15	32.1012	51.8494	47.5882	30.4476	47.4748	42.0098	46.6641	28.6428	51.4095	61.6579	41.5547	50.17	58.2399	49.7358	58.6289	39.1082	62.8144	43.9437	70.2595	49.8145	49.2128	24.7231	49.3335	41.8032	54.0924	52.648	50.6868	56.4991	39.1343	60.4412	63.447	61.4075	35.4181	52.0951	34.6778	43.0562	46.9573	32.8405	44.6538	37.546	47.2957	44.2704	54.4188	AF343880
16054	216684_s_at	10.818	3.81055	2.97643	6.31923	9.15141	11.4302	9.33292	5.2487	5.53749	6.02237	1.34155	1.45719	10.3325	14.7443	3.69969	12.2837	11.4017	7.68095	3.56946	7.0473	14.2673	6.11904	9.07357	7.95832	9.90462	3.45307	5.52567	3.9198	13.6202	10.5674	3.95638	7.85829	7.22389	10.5235	13.9149	5.24076	8.47858	6.50071	2.50056	1.21638	7.12512	4.19443	5.8242	1.43017	10.0161	7.01452	7.41411	AF257501
19664	220300_at	13.6054	15.8889	19.2599	5.21524	9.1256	12.4776	17.4619	19.148	13.838	14.0496	17.8179	23.4697	11.2288	10.2134	16.4023	10.272	9.8867	17.1311	8.58485	11.8096	8.60633	13.3462	8.35749	7.0562	7.38631	11.6607	12.671	11.2732	9.20006	14.131	8.63236	9.92674	3.74566	5.20552	7.26176	10.4562	3.83936	15.4728	22.0463	10.4897	16.3824	9.87406	6.54298	14.5671	8.59267	14.192	8.45444	NM_017790
3815	204288_s_at	133.093	132.469	189.176	92.6615	209.402	136.49	85.251	119.375	59.3778	57.0634	78.5405	59.8126	50.5424	174.896	52.8885	62.1454	78.0957	57.0016	52.7901	60.782	43.7345	42.9445	53.0874	54.7905	61.45	61.721	61.4327	90.4886	63.3953	61.5412	54.2954	66.9021	28.1485	77.1144	77.218	76.1448	54.3281	57.1743	46.4533	68.0289	67.8217	54.0303	59.3957	53.5458	85.8735	60.0566	113.393	NM_021069
4433	204906_at	271.543	267.107	334.534	244.607	345.88	280.244	241.595	335.266	247.122	281.216	394.214	224.504	328.399	625.536	493.641	356.451	366.607	379.013	362.809	355.942	199.134	341.805	355.927	288.456	288.152	346.444	246.526	374.332	298.972	347.197	320.17	436.904	197.454	367.762	395.933	390.677	324.996	285.655	235.413	453.83	356.774	416.203	343.13	357.957	344.183	374.942	262.034	BC002363
12296	212912_at	282.857	236.965	308.291	225.814	251.813	242.69	188.684	276.93	258.84	199.177	328.315	304.427	310.82	414.839	246.197	319.273	296.344	260.022	214.326	331.954	237.497	265.158	249.157	298.536	309.496	250.794	218.897	264.138	342.702	338.742	206.605	327.315	360.339	300.288	305.792	327.672	305.846	184.786	270.038	359.85	353.354	305.183	309.253	350.696	335.286	371.898	279.119	AI992251
17887	218522_s_at	109.431	99.7518	141.802	68.1992	99.4596	62.9258	47.9811	77.8064	75.5335	47.2	63.1702	76.0279	74.705	99.7002	50.3562	28.114	62.9416	51.9948	37.266	54.7056	21.7185	62.4791	45.2486	61.0856	57.7959	70.7251	42.764	42.7984	76.0397	79.6616	44.401	45.758	81.7574	63.6394	68.1623	59.6963	53.0546	37.7864	93.3995	71.2408	90.3846	89.5077	59.7462	44.6609	45.363	51.0707	53.5398	NM_018174
19821	220457_at	23.7413	24.483	26.6985	20.0954	20.6321	25.6549	16.1954	26.0977	17.576	20.2972	25.8994	21.455	24.6079	14.1351	21.125	19.826	23.2556	20.6657	24.7202	26.7663	21.873	18.4753	22.8002	20.5859	25.6175	21.3934	18.9563	24.0004	23.5338	25.235	7.99125	19.231	15.5618	17.5534	19.4828	20.4119	20.3978	27.8579	23.3201	27.7221	24.0693	22.3859	27.763	20.9262	20.6463	24.0824	19.8283	NM_018028
20222	220858_at	13.1781	14.5341	14.1799	15.6978	12.893	10.3187	20.2721	15.7097	11.2384	15.8991	18.683	15.4689	13.6822	11.3179	17.4692	19.9408	7.42373	5.03085	22.6602	13.7794	6.98074	18.7799	15.1388	6.90632	13.6468	13.0976	17.107	17.1085	14.645	10.8755	17.8457	12.09	4.52996	7.46366	9.34501	9.64839	12.3706	7.24726	17.2859	15.8074	14.3609	13.2952	15.9944	19.0198	13.4426	12.8747	14.9368	NM_014133
1892	202364_at	714.997	444.44	735.097	839.646	863.986	951.259	1043.52	632.312	487.257	612.507	773.201	738.138	653.247	896.371	984.086	728.013	702.208	890.739	657.018	742.321	837.718	906.648	650.438	646.958	575.96	661.875	520.947	723.783	630.102	780.715	708.451	1156.45	655.472	894.227	1069.66	884.428	758.893	932.667	937.888	707.348	924.115	768.502	779.928	955.048	1075.19	895.027	536.617	NM_005962
7794	208290_s_at	245.248	112.756	140.877	70.5617	157.406	105.45	83.3365	183.281	202.27	152.548	118.918	163.649	160.954	118.052	123.825	176.096	149.688	218.822	86.7297	119.352	151.921	255.907	192.477	161.762	182.615	182.398	76.8945	81.3513	254.064	145.843	74.0106	137.562	187.298	127.412	200.448	115.538	105.421	118.422	124.962	61.3215	171.395	246.436	124.588	135.933	188.016	179.463	210.798	NM_001969
8200	208705_s_at	756.7	443.118	458.33	354.237	752.946	526.236	459.7	667.652	605.728	761.726	629.368	900.022	713.644	801.508	647.763	700.507	582.195	1183.33	466.183	378.026	491.058	899.369	831.079	621.982	565.445	811.276	488.159	592.168	735.817	606.633	516.246	621.054	242.349	480.482	732.735	598.265	332.392	565.946	439.987	611.712	533.587	850.812	548.175	637.067	706.712	669.443	546.265	BG481972
8201	208706_s_at	330.279	199.249	242.79	122.631	324.743	171.342	118.474	295.262	437.558	249.014	349.128	547.726	374.123	378.352	194.249	330.668	280.598	357.915	207.031	243.006	306.491	301.152	271.705	287.619	367.856	324.965	235.54	232.753	453.046	335.051	220.656	277.228	251.918	251.613	314.599	328.167	241.337	207.093	373.029	219.804	281.913	293.117	203.827	245.35	255.385	358.332	372.282	AK026933
8202	208707_at	69.472	81.7706	70.6873	53.8192	70.0164	55.8875	65.5533	67.69	90.0148	66.4997	50.5077	73.0111	68.8028	68.7884	66.7897	57.0669	50.5635	70.0705	54.9608	51.3868	49.5685	59.7145	57.3291	66.9043	74.27	65.5184	68.8489	56.7893	65.9935	52.6361	60.0746	57.3457	53.4087	62.3668	71.442	60.8912	61.4625	31.8558	69.7352	53.9277	65.0925	50.9348	59.8073	89.9574	74.1143	58.7444	78.5217	BE552334
8203	208708_x_at	383.269	166.028	231.845	122.092	277.355	216.042	164.438	343.626	327.138	342.134	230.765	372.726	250.234	300.44	271.284	346.361	244.623	460.311	166.884	230.623	292.205	440.151	330.85	244.583	264.64	354.299	153.662	173.444	353.762	199.973	143.054	277.55	344.439	222.076	372.475	223.575	176.725	199.506	284.143	126.053	242.805	358.129	198.956	223.128	271.502	329.049	322.709	AL080102
17511	218146_at	385.16	250.799	469.392	245.779	478.043	389.984	277.627	427.265	456.078	432.277	476.918	617.596	430.751	395.669	391.748	441.604	395.829	369.491	361.212	544.323	430.963	364.769	429.533	449.552	442.731	403.188	442.376	428.535	458.539	400.174	448.815	507.953	446.598	495.253	428.265	482.269	486.26	442.828	396.4	454.878	411.482	379.8	439.306	399.587	452.926	456.185	450.727	NM_018446
17512	218147_s_at	47.0194	20.3949	35.7906	22.8571	34.7949	29.9014	23.2072	33.7792	52.1656	49.6649	56.0523	88.5619	54.2976	80.6176	48.6054	53.0564	53.2459	71.2749	28.7629	52.8527	61.6634	54.773	48.7687	58.6033	51.3075	61.6367	41.8616	39.1967	54.1044	51.5249	59.2064	40.1728	58.8491	48.5691	62.1388	40.66	51.4378	51.3302	71.7211	37.2612	50.6825	58.5264	43.9974	38.3938	47.4089	64.0378	47.2148	NM_018446
19311	219947_at	5.22851	7.09521	5.50083	4.49497	8.03596	7.83058	2.58474	4.52236	8.4551	6.60393	10.1451	13.8991	7.33016	15.6775	11.201	17.5718	7.38625	4.08421	12.3225	8.93818	8.38901	5.13905	8.07639	13.0354	7.80838	12.4075	13.1849	2.41287	7.45508	6.13653	11.6537	13.0154	7.65104	15.0397	9.43046	15.4363	9.43969	6.19215	12.04	7.53339	6.9752	7.25324	10.2697	8.29763	7.90944	6.41003	8.78868	NM_016184
21084	221724_s_at	25.3671	31.3559	25.7819	23.0398	24.9245	34.1706	32.8045	21.2523	27.0563	19.0959	23.0558	27.9523	21.4907	15.1346	25.1439	16.592	22.1281	14.3171	16.3456	20.9315	18.5249	21.4106	31.1302	27.609	22.4584	16.2492	17.5814	23.1426	20.2226	21.0231	16.7224	24.407	19.0151	22.4629	25.0449	18.4211	15.0841	26.3721	22.4925	26.1235	26.0755	21.9796	22.8395	21.7583	22.8379	21.5542	24.6063	AF200738
4018	204491_at	111.081	96.3859	117.969	107.626	153.796	47.0217	116.332	124.728	128.113	89.2793	112.014	96.0319	128.393	100.082	60.0524	73.0771	75.3662	69.7917	71.2068	75.7814	37.1801	71.8265	95.4952	99.0907	106.906	112.909	109.458	77.3973	100.41	122.121	122.893	80.8776	50.2597	74.6223	70.9871	70.6248	83.0358	45.5057	71.8586	58.8284	111.273	55.9332	76.3634	103.336	86.4059	107.376	123.874	R40917
4304	204777_s_at	720.057	221.942	660.86	303.914	319.03	440.246	343.823	423.954	544.766	511.045	464.623	1091.15	941.391	974.516	1023.88	614.335	1148.49	661.501	887.065	752.468	572.066	461.747	444.948	839.553	851.748	634.627	477.343	562.216	753.378	1074.76	470.47	774.155	1132.91	1011.02	689.907	1058.49	803.204	685.352	1164.73	771.775	573.933	734.101	436.252	721.724	518.441	672.918	552.752	NM_002371
10296	210836_x_at	21.1768	21.5323	23.214	12.6319	21.5915	21.3821	21.39	17.4621	21.7933	22.068	23.7973	15.8166	21.022	15.0466	25.819	18.0998	11.7049	12.1424	27.5464	17.2782	14.0313	15.1576	20.2448	18.4423	25.9875	23.0132	29.0963	21.2305	19.9747	20.6391	26.1723	23.864	15.1033	18.7016	18.2659	16.4001	20.1193	18.0062	19.8985	24.287	14.2553	18.1622	22.1383	23.6866	19.7922	21.3296	21.5735	AF012073
10297	210837_s_at	16.3519	18.3119	14.1975	9.29008	13.8937	17.2244	17.4943	14.2754	14.2063	19.5553	12.4862	13.4652	11.8851	9.49288	14.8047	17.3854	13.0075	14.5822	17.0811	13.6572	19.7795	14.8612	20.718	16.7437	16.7837	14.2356	17.0972	16.1309	14.9217	16.469	25.8632	20.9077	10.7569	18.6303	13.656	14.9089	17.0732	16.2856	12.6579	18.8874	12.6974	12.4454	15.8167	16.7218	12.2304	20.767	18.8244	AF012074
11236	211840_s_at	68.093	96.3955	92.7947	118.992	74.5588	104.009	93.7243	68.3001	65.6889	98.9134	72.7809	65.2819	68.8328	60.6819	107.176	85.4932	59.5068	64.0245	127.674	83.9533	68.3955	69.816	57.7066	103.128	84.335	77.2837	100.861	111.594	73.4595	76.8522	107.681	87.0647	84.1329	67.2109	79.0741	80.3529	87.7979	70.0651	59.9806	93.5983	72.4189	55.9455	92.932	85.6056	70.2297	69.4243	78.0275	U50157
13078	213698_at	54.891	42.0524	46.4269	51.4773	60.0271	76.654	75.1566	72.9194	56.7033	68.2748	85.2445	210.982	67.7099	86.1672	59.2309	98.1541	66.2885	87.5268	81.2524	77.0989	80.4263	74.7883	83.9067	76.9364	63.4222	74.3207	74.6089	90.7018	98.4032	68.8506	67.8355	82.1529	99.1377	70.9618	80.6786	99.1473	63.3345	76.4482	72.5461	75.2959	74.6974	87.0075	81.4335	81.7216	72.8958	101.533	54.7475	AI805560
19288	219924_s_at	53.4329	34.7327	36.8928	34.3078	47.0342	65.7963	42.94	48.3497	30.6409	51.6412	45.9559	91.3546	35.0571	60.7824	33.64	55.2083	53.122	40.4216	54.7726	53.8571	31.6349	40.9572	57.3537	40.8834	36.9216	56.9439	50.751	48.8245	63.8592	38.2943	44.346	32.1058	64.4026	53.9246	59.0427	70.2822	50.5578	49.3872	44.2499	50.0469	45.954	44.1422	46.4402	42.5358	38.7822	57.3123	38.7455	NM_007167
19289	219925_at	17.4137	15.5189	14.3723	14.5381	20.0726	19.9517	18.9078	16.6475	16.5822	8.44865	14.3824	12.3157	18.0975	7.25169	16.643	23.1021	16.89	12.9471	21.8147	19.8119	13.2723	15.5567	12.9576	14.1827	16.6502	14.7017	18.0845	14.6575	15.4901	13.1824	15.7998	18.1768	11.1257	22.7011	12.8384	9.30703	15.6715	12.0851	5.78281	12.1737	12.9369	16.0383	11.851	16.2767	14.1641	13.5384	18.3067	NM_007167
2824	203297_s_at	103.342	80.5229	102.891	80.3938	116.926	90.3433	121.178	124.887	90.1961	101.271	105.65	116.141	102.722	227.647	128.189	117.445	108.224	127.558	101.13	126.614	125.219	108.588	91.3472	105.479	89.2343	101.524	98.8247	117.581	107.257	86.6357	116.934	136.455	116.993	141.528	147.979	130.107	119.36	92.895	99.6531	138.685	123.022	112.281	103.745	157.025	138.337	127.152	95.6917	BG029530
2825	203298_s_at	78.6618	49.3101	66.1106	50.8554	67.4344	59.461	57.7161	70.7704	51.5012	60.3565	55.0271	78.6228	57.6339	87.4869	51.4858	61.7302	75.4416	71.3283	54.8666	70.6522	66.8972	45.6317	56.2708	53.7925	46.7514	51.0413	48.4461	56.4183	65.6513	65.0948	63.4143	78.932	52.9951	69.0591	70.6532	65.256	58.6343	46.8676	95.2543	71.8217	68.8508	60.2037	52.2007	86.2639	70.4559	74.2523	48.5199	NM_004973
6846	207322_at	12.2419	10.4936	8.99767	7.22893	11.9879	10.1054	11.1208	15.3176	9.93493	14.1677	26.5246	12.7458	11.5789	17.1646	21.1456	14.3652	11.4032	13.7043	18.4787	15.9338	12.4591	9.42471	13.3576	11.8904	10.7231	15.5733	20.8994	23.0147	25.4665	9.99366	21.0605	10.5741	8.24149	9.77532	8.96941	13.7329	16.1597	12.9749	19.1467	13.8076	17.7646	11.009	8.94464	14.285	9.43265	40.7697	8.05862	NM_003024
8791	209297_at	100.638	52.5934	83.9301	71.8334	106.656	104.804	160.481	104.084	87.3137	75.7458	121.829	101.418	71.8274	82.7073	37.8824	84.0976	86.0383	91.3489	45.3265	86.8211	134.239	108.087	104.542	90.1115	60.7107	90.8936	73.4129	74.5124	77.9881	64.451	61.4186	95.1112	103.489	77.9998	115.155	42.836	78.2428	100.345	103.434	76.6042	117.43	129.877	81.336	108.351	102.939	106.776	92.3315	AF114488
8792	209298_s_at	52.7485	44.464	62.6307	71.9716	51.5711	105.374	144.67	75.7189	71.3908	60.4914	77.1425	62.3894	68.6115	58.0299	46.1806	74.9544	42.8021	48.9591	27.5301	66.5202	80.4349	64.1391	47.8728	95.5007	63.5656	57.1747	53.1295	67.1796	65.3292	73.0808	44.4191	72.1942	66.3971	48.902	80.8137	25.2602	60.0727	71.3168	57.4368	62.5328	104.055	72.7388	75.9894	85.9898	102.716	91.0542	79.04	AF114488
10175	210713_at	21.054	35.8345	25.3767	35.9144	20.6009	41.9319	39.8195	26.6587	25.4975	29.0256	25.0876	22.7905	25.021	5.45112	29.7181	21.0164	14.6926	20.1454	28.9711	24.6339	30.6855	32.0942	29.2946	30.7752	24.881	21.2729	39.0736	30.9134	25.9961	26.7964	24.254	22.6251	17.8905	25.2674	29.0203	21.0406	24.6048	31.2509	22.894	26.9904	26.9776	26.8776	29.6647	33.4293	28.5754	18.8877	27.9109	U61166
12481	213098_at	72.8781	81.301	72.6403	64.1528	63.9581	69.4591	67.5452	65.9507	42.3372	69.094	63.3573	43.599	60.048	26.4961	51.7897	47.6669	46.8564	52.7921	56.4796	48.6975	55.2389	54.3207	61.2372	58.0315	59.3213	48.9034	55.7335	68.0709	59.1429	68.0995	57.0067	54.7693	35.6315	52.8623	53.2793	45.6351	51.2626	60.5772	53.0187	66.0279	62.2835	58.8997	69.7613	66.4911	58.0378	47.974	74.3126	AI567462
12561	213179_at	114.137	98.0285	122.171	112.623	114.932	119.281	112.868	111.641	89.2602	86.0516	105.136	106.126	91.4568	113.581	101.374	85.5196	112.765	80.7297	107.766	110.349	106.174	106.927	105.769	87.8008	92.7382	91.1577	92.1886	105.949	107.07	118.252	112.546	116.387	107.713	98.9116	111.322	120.18	125.203	121.372	89.2422	96.4909	108.734	110.259	114.479	103.211	99.306	101.229	96.6864	BG289914
13282	213903_s_at	16.1792	13.9644	14.3068	12.724	12.7038	13.8032	10.9627	16.9268	12.0397	18.2062	15.6494	13.2117	11.2664	8.92158	11.1221	10.4239	6.4027	12.8328	14.6683	10.7662	15.4306	12.5486	10.5647	12.3495	13.1796	14.4457	14.3505	12.0337	13.999	14.8606	17.6016	11.2258	7.47309	9.47822	16.0022	14.4725	12.3868	15.4998	17.1421	12.1892	10.2145	12.5808	11.229	13.1656	8.00737	12.1197	17.5531	AI380850
17887	218522_s_at	109.431	99.7518	141.802	68.1992	99.4596	62.9258	47.9811	77.8064	75.5335	47.2	63.1702	76.0279	74.705	99.7002	50.3562	28.114	62.9416	51.9948	37.266	54.7056	21.7185	62.4791	45.2486	61.0856	57.7959	70.7251	42.764	42.7984	76.0397	79.6616	44.401	45.758	81.7574	63.6394	68.1623	59.6963	53.0546	37.7864	93.3995	71.2408	90.3846	89.5077	59.7462	44.6609	45.363	51.0707	53.5398	NM_018174
21833	35776_at	156.563	109.43	141.871	192.067	175.939	174.687	351.977	156.807	155.309	195.863	219.782	185.6	146.369	141.8	163.925	154.101	113.675	206.997	106.624	182.232	278.499	217.029	182.87	192.714	141.958	180.75	188.777	209.942	131.88	132.725	166.811	186.64	186.571	153.855	228.464	132.651	177.853	218.614	217.84	197.29	204.882	262.95	211.505	247.053	226.886	206.549	158.669	AF064243
17887	218522_s_at	109.431	99.7518	141.802	68.1992	99.4596	62.9258	47.9811	77.8064	75.5335	47.2	63.1702	76.0279	74.705	99.7002	50.3562	28.114	62.9416	51.9948	37.266	54.7056	21.7185	62.4791	45.2486	61.0856	57.7959	70.7251	42.764	42.7984	76.0397	79.6616	44.401	45.758	81.7574	63.6394	68.1623	59.6963	53.0546	37.7864	93.3995	71.2408	90.3846	89.5077	59.7462	44.6609	45.363	51.0707	53.5398	NM_018174
17975	218610_s_at	10.7007	5.69013	11.4075	6.05553	10.9786	7.50443	8.01092	8.91945	13.7559	14.4837	20.6707	44.4563	27.8646	29.4529	19.4067	27.2357	30.8273	22.0906	17.8919	12.4982	7.1308	14.4134	23.593	27.4983	24.7109	18.5956	16.8	16.6702	34.8515	22.2553	13.968	14.4413	12.3676	34.4076	23.6152	26.8944	16.9606	8.50497	23.6057	18.6914	24.4546	15.9093	19.6174	18.9157	15.8401	24.609	21.0399	NM_018340
276	200748_s_at	3536.57	1728.43	2672.03	2010.44	3047.25	2474.97	2841.78	3043.09	2040.86	2571.45	2702.32	3155.34	2729.92	2955.73	2245.95	2763.74	3281.34	3814.43	1941.99	2600.38	2861.01	3067.88	3380.49	2475.3	2475.06	2761.01	1521.15	2715.68	3083.68	2383.36	1835.6	2275.34	3208.53	3080.39	3494.84	2922.43	3025.74	3327.07	2706.51	1910.27	3428.19	3217.64	3350.76	3084.63	3177.85	3194.9	2201.56	NM_002032
4304	204777_s_at	720.057	221.942	660.86	303.914	319.03	440.246	343.823	423.954	544.766	511.045	464.623	1091.15	941.391	974.516	1023.88	614.335	1148.49	661.501	887.065	752.468	572.066	461.747	444.948	839.553	851.748	634.627	477.343	562.216	753.378	1074.76	470.47	774.155	1132.91	1011.02	689.907	1058.49	803.204	685.352	1164.73	771.775	573.933	734.101	436.252	721.724	518.441	672.918	552.752	NM_002371
5642	206116_s_at	72.7211	53.6951	51.3824	33.0915	73.2518	59.9081	36.0362	57.9354	57.8241	58.985	77.7754	52.3154	51.4714	145.689	45.9161	82.3756	73.547	109.121	41.9154	82.4304	67.3409	57.6684	57.6342	51.4291	61.0619	56.2946	51.1913	76.0246	70.9157	62.5527	47.2279	59.6381	108.331	70.9865	83.0797	80.9328	73.2375	87.6911	40.672	47.9584	91.8466	63.4123	44.9346	65.4036	77.5808	68.6127	67.5924	NM_000366
5643	206117_at	50.7989	34.9593	35.2394	35.622	32.9035	45.0491	56.9625	29.0965	66.4588	83.4211	96.152	49.8766	61.538	67.002	73.9488	73.0961	61.846	99.2488	66.069	80.9536	111.456	89.1182	62.8199	75.6834	63.8418	78.8445	71.8614	95.3952	45.0732	63.3597	62.3515	59.9768	81.091	58.3724	78.9317	57.3439	80.1722	105.92	84.9262	76.035	89.2051	109.28	56.0616	97.4903	107.758	72.8165	67.849	NM_000366
10433	210986_s_at	157.775	149.095	142.489	124.468	221.794	144.25	140.993	157.531	143.378	122.442	247.51	245.482	122.71	588.145	136.017	288.088	206.312	206.34	160.56	215.153	234.614	118.433	132.741	152.232	154.834	145.68	220.723	294.844	178.875	108.1	216.745	146.235	392.434	211.9	167.803	248.82	197.559	207.256	164.82	185.454	196.517	134.623	144.249	138.784	207.139	203.258	177.546	Z24727
10434	210987_x_at	223.441	194.895	191.945	119.006	228.343	176.01	121.855	171.34	178.094	141.619	209.19	218.165	151.282	412.664	102.504	196.406	215.642	162.894	183.493	183.257	196.354	140.308	181.989	177.973	217.88	149.342	186.6	254.27	256.016	170.312	178.572	127.173	345.318	219.655	176.025	212.753	179.077	215.655	104.801	199.664	253.887	170.13	181.364	184.34	222.257	185.668	202.263	M19267
12674	213293_s_at	111.564	26.2961	45.8366	75.4952	54.9655	219.96	89.1046	109.506	102.427	163.306	182.643	496.11	149.042	234.242	87.66	317.465	109.138	172.621	314.219	90.2008	85.3526	117.512	175.673	140.974	136.397	278.817	146.299	163.907	356.554	142.358	136.176	185.702	302.524	152.489	263.813	482.352	96.3988	78.9949	153.219	114.839	175.839	130.161	264.64	260.223	200.323	313.945	97.5469	AA083478
13590	214211_at	1006.11	431.842	440.122	523.876	740.924	756.364	1767.77	1004.51	612.72	1164.84	1336.36	1035.19	545.912	1463.67	723.171	1309.39	893.695	1533.86	673.415	779.342	1857	1187.03	1146.45	618.577	657.192	1162.5	587.548	1271.24	651.34	431.011	789.077	721.865	1008.98	776.087	1131.01	914.785	870.062	1678.2	824.84	664.175	1059.37	1287.91	985.131	1354.75	1529.74	1475.73	524.558	AA083483
5974	206448_at	756.842	610.64	662.967	397.961	748.617	188.132	184.44	711.432	270.937	171.733	157.282	283.252	271.427	208.964	152.365	117.836	252.227	150.489	200.377	202.168	135.33	102.077	152.17	207.981	269.117	213.404	200.829	127.576	259.394	291.275	167.581	210.64	147.434	240.29	156.806	282.432	205.127	107.699	164.791	123.529	246.353	93.9388	129.479	170.595	138.538	264.176	246.807	NM_014951
13463	214084_x_at	9.72079	5.31973	8.40156	9.48069	12.007	14.4687	15.6604	6.52861	15.171	25.1333	15.9255	46.6427	17.8277	30.5403	20.4311	27.2949	10.1947	23.505	39.2995	10.5875	4.53292	24.495	23.2965	18.4307	11.7812	34.1762	14.2836	19.4399	30.0364	11.1682	17.5057	9.92073	28.6513	14.5024	22.912	46.3187	12.623	8.50561	28.5348	19.6291	20.3283	33.007	20.6242	24.6593	22.6619	25.3189	10.8408	AW072388
17539	218174_s_at	18.9965	21.7436	19.8243	19.5927	24.478	22.7329	20.3596	18.1571	24.1358	22.9146	25.487	24.8663	26.4201	28.6806	17.4846	17.2286	22.5896	22.5913	20.3614	26.8867	26.1743	34.9976	23.979	27.0999	28.6868	22.2519	18.748	24.0328	26.4209	19.5353	19.0187	17.7037	14.9576	19.8927	21.5724	24.3306	22.2473	30.06	25.6735	18.1183	25.6065	24.7435	25.5121	24.3897	24.2618	24.9926	22.6119	NM_025125
3140	203613_s_at	367.241	292.065	321.87	146.52	375.898	185.059	194.188	327.37	435.618	356.623	311.958	458.533	402.303	473.189	273.719	408.078	421.01	463.519	208.63	385.281	349.661	348.902	324.45	349.122	396.458	376.555	289.207	252.484	416.185	356.89	326.425	289.847	384.064	374.365	283.813	289.682	327.443	314.266	367.822	205.889	408.253	326.444	279.191	274.604	394.515	439.472	405.807	NM_002493
18115	218751_s_at	230.851	230.468	229.602	87.235	265.785	10.6935	66.5886	262.534	45.7051	57.0126	39.0063	41.0748	55.8475	73.0846	45.0709	23.907	37.0573	38.5301	20.2483	36.1007	8.11187	35.7187	48.8068	33.0114	45.1898	57.3634	37.823	32.4639	49.103	43.8207	51.2024	37.1991	8.48804	43.5757	44.5286	37.4164	38.4382	29.0667	12.0154	33.5001	44.598	25.7191	27.658	30.4563	46.0041	57.1863	154.044	NM_018315
18135	218771_at	111.861	86.0257	87.4034	67.2491	97.6396	77.6806	60.703	103.649	79.6078	80.3408	80.4502	68.302	81.2813	94.4869	82.9479	85.5524	80.8727	116.663	56.4591	81.2493	67.489	81.6344	75.092	64.9333	71.621	87.4177	66.0383	67.9886	86.4959	69.2531	78.0196	92.5277	90.7367	80.3645	88.1484	63.5267	64.0141	69.5559	109.812	66.7478	77.6944	91.4435	69.8682	61.5785	77.7556	86.6972	66.3249	NM_018216
18413	219049_at	222.741	199.26	263.14	178.304	253.746	168.956	184.033	256.153	229.108	132.535	212.022	149.554	162.634	408.056	82.3375	243.943	139.595	170.768	114.806	161.103	118.306	136.381	165.395	206.831	184.628	182.762	185.306	157.073	175.026	201.822	204.31	203.725	341.108	191.508	242.961	183.283	175.463	147.919	171.858	201.163	289.461	178.289	172.57	202.34	243.156	202.627	176.334	NM_018371
1892	202364_at	714.997	444.44	735.097	839.646	863.986	951.259	1043.52	632.312	487.257	612.507	773.201	738.138	653.247	896.371	984.086	728.013	702.208	890.739	657.018	742.321	837.718	906.648	650.438	646.958	575.96	661.875	520.947	723.783	630.102	780.715	708.451	1156.45	655.472	894.227	1069.66	884.428	758.893	932.667	937.888	707.348	924.115	768.502	779.928	955.048	1075.19	895.027	536.617	NM_005962
3738	204211_x_at	82.4284	114.706	98.9456	163.991	127.878	118.559	142.412	104.185	85.7222	123.568	165.08	121.438	105.968	146.789	110.386	168.819	67.9389	140.337	119.103	21.5193	92.2109	89.0059	133.045	111.972	98.2831	133.099	112.682	96.139	128.664	86.4971	124.043	160.157	11.7185	99.7415	158.816	244.192	67.3105	128.956	64.2243	104.559	143.968	79.7663	127.433	112.419	164.894	102.724	116.052	NM_002759
5642	206116_s_at	72.7211	53.6951	51.3824	33.0915	73.2518	59.9081	36.0362	57.9354	57.8241	58.985	77.7754	52.3154	51.4714	145.689	45.9161	82.3756	73.547	109.121	41.9154	82.4304	67.3409	57.6684	57.6342	51.4291	61.0619	56.2946	51.1913	76.0246	70.9157	62.5527	47.2279	59.6381	108.331	70.9865	83.0797	80.9328	73.2375	87.6911	40.672	47.9584	91.8466	63.4123	44.9346	65.4036	77.5808	68.6127	67.5924	NM_000366
5643	206117_at	50.7989	34.9593	35.2394	35.622	32.9035	45.0491	56.9625	29.0965	66.4588	83.4211	96.152	49.8766	61.538	67.002	73.9488	73.0961	61.846	99.2488	66.069	80.9536	111.456	89.1182	62.8199	75.6834	63.8418	78.8445	71.8614	95.3952	45.0732	63.3597	62.3515	59.9768	81.091	58.3724	78.9317	57.3439	80.1722	105.92	84.9262	76.035	89.2051	109.28	56.0616	97.4903	107.758	72.8165	67.849	NM_000366
10433	210986_s_at	157.775	149.095	142.489	124.468	221.794	144.25	140.993	157.531	143.378	122.442	247.51	245.482	122.71	588.145	136.017	288.088	206.312	206.34	160.56	215.153	234.614	118.433	132.741	152.232	154.834	145.68	220.723	294.844	178.875	108.1	216.745	146.235	392.434	211.9	167.803	248.82	197.559	207.256	164.82	185.454	196.517	134.623	144.249	138.784	207.139	203.258	177.546	Z24727
10434	210987_x_at	223.441	194.895	191.945	119.006	228.343	176.01	121.855	171.34	178.094	141.619	209.19	218.165	151.282	412.664	102.504	196.406	215.642	162.894	183.493	183.257	196.354	140.308	181.989	177.973	217.88	149.342	186.6	254.27	256.016	170.312	178.572	127.173	345.318	219.655	176.025	212.753	179.077	215.655	104.801	199.664	253.887	170.13	181.364	184.34	222.257	185.668	202.263	M19267
12675	213294_at	274.421	195.073	214.496	204.76	229.196	160.136	181.711	262.192	266.732	239.128	249.424	261.082	273.334	235.893	106.764	207.821	162.301	166.759	190.152	191.855	177.561	185.965	178.024	193.01	260.035	278.332	235.083	191.653	267.091	255.685	212.2	195.937	238.413	194.213	215.278	292.284	234.533	181.779	171.695	172.294	306.003	164.618	220.96	245.057	318.937	225.712	292.813	AV755522
17887	218522_s_at	109.431	99.7518	141.802	68.1992	99.4596	62.9258	47.9811	77.8064	75.5335	47.2	63.1702	76.0279	74.705	99.7002	50.3562	28.114	62.9416	51.9948	37.266	54.7056	21.7185	62.4791	45.2486	61.0856	57.7959	70.7251	42.764	42.7984	76.0397	79.6616	44.401	45.758	81.7574	63.6394	68.1623	59.6963	53.0546	37.7864	93.3995	71.2408	90.3846	89.5077	59.7462	44.6609	45.363	51.0707	53.5398	NM_018174
1892	202364_at	714.997	444.44	735.097	839.646	863.986	951.259	1043.52	632.312	487.257	612.507	773.201	738.138	653.247	896.371	984.086	728.013	702.208	890.739	657.018	742.321	837.718	906.648	650.438	646.958	575.96	661.875	520.947	723.783	630.102	780.715	708.451	1156.45	655.472	894.227	1069.66	884.428	758.893	932.667	937.888	707.348	924.115	768.502	779.928	955.048	1075.19	895.027	536.617	NM_005962
18115	218751_s_at	230.851	230.468	229.602	87.235	265.785	10.6935	66.5886	262.534	45.7051	57.0126	39.0063	41.0748	55.8475	73.0846	45.0709	23.907	37.0573	38.5301	20.2483	36.1007	8.11187	35.7187	48.8068	33.0114	45.1898	57.3634	37.823	32.4639	49.103	43.8207	51.2024	37.1991	8.48804	43.5757	44.5286	37.4164	38.4382	29.0667	12.0154	33.5001	44.598	25.7191	27.658	30.4563	46.0041	57.1863	154.044	NM_018315
[truncated: 40 more columns]
